# Supplementary material for: Synthesis and structures of three isoxazole-containing Schiff bases
Source: Acta Crystallogr C Struct Chem. 2020 Aug 29;76(Pt 9):927–31. doi: 10.1107/S2053229620010530 (PMC7474185; doi:10.1107/S2053229620010530)
Supplement: Supplementary file 1 [file c-76-00927-sup1.cif]

##############################################################################
#                                                                            #
# This CIF contains the data in a paper accepted for publication in          #
# Acta Crystallographica Section C. It conforms to the requirements of       #
# Notes for Authors for Acta Crystallographica Section C, and has been       #
# peer reviewed under the auspices of the IUCr Commission on Journals.       #
#                                                                            #
# Full details of the Crystallographic Information File format               #
# are given in the paper "The Crystallographic Information File (CIF):       #
# a New Standard Archive File for Crystallography" by S. R. Hall, F. H.      #
# Allen and I. D. Brown [Acta Cryst. (1991), A47, 655-685].                  #
#                                                                            #
# The current version of the core CIF dictionary is obtainable from          #
# ftp://ftp.iucr.org/pub/cif_core.dic.                                       #
#                                                                            #
# Software is freely available for graphical display of the structure(s)     #
# in this CIF. For information consult the CIF software page                 #
# http://www.iucr.org/resources/cif/software.                                #
#                                                                            #
# This file may be used for bona fide research purposes within the           #
# scientific community so long as proper attribution is given to the journal # 
# article from which it was obtained.                                        #
#                                                                            #
##############################################################################
data_1
_audit_creation_method
;
Olex2 1.3
(compiled Nov 21 2019 18:26:39 for OlexSys, GUI svn.r6003)
;
_chemical_name_systematic
;
(<i>E</i>)-2-{[(Isoxazol-3-yl)imino]methyl}phenol
;
_chemical_name_common     ?
_chemical_formula_moiety     'C10 H8 N2 O2'
_chemical_formula_sum     'C10 H8 N2 O2'
_chemical_formula_iupac     'C10 H8 N2 O2'
_chemical_formula_weight     188.18
_chemical_melting_point     ?
_chemical_absolute_configuration     unk
_space_group_crystal_system     orthorhombic
_space_group_name_H-M_alt     'P 21 21 21'
_space_group_name_Hall     'P 2ac 2ab'
loop_
    _space_group_symop_operation_xyz
    'x, y, z'
    '-x+1/2, -y, z+1/2'
    '-x, y+1/2, -z+1/2'
    'x+1/2, -y+1/2, -z'
_cell_length_a     4.5999(5)
_cell_length_b     10.2684(10)
_cell_length_c     18.711(2)
_cell_angle_alpha     90
_cell_angle_beta     90
_cell_angle_gamma     90
_cell_volume     883.79(16)
_cell_formula_units_Z     4
_cell_measurement_reflns_used     6240
_cell_measurement_theta_min     2.26
_cell_measurement_theta_max     28.25
_cell_measurement_temperature     210(2)
_exptl_crystal_description     needle
_exptl_crystal_colour     yellow
_exptl_crystal_size_max     0.3
_exptl_crystal_size_mid     0.08
_exptl_crystal_size_min     0.05
_exptl_crystal_density_diffrn     1.414
_exptl_crystal_density_meas     ?
_exptl_crystal_density_method     ?
_exptl_crystal_F_000     392
_exptl_absorpt_coefficient_mu     0.101
_exptl_absorpt_correction_type     multi-scan
_exptl_absorpt_process_details
;
(SADABS; Bruker, 2012)
;
_exptl_absorpt_correction_T_min     0.6539
_exptl_absorpt_correction_T_max     0.7457
_diffrn_ambient_temperature     210(2)
_diffrn_source     'microfocus sealed X-ray tube'
_diffrn_source_power     0.05
_diffrn_source_voltage     50.0
_diffrn_source_current     1.0
_diffrn_radiation_type     MoK\a
_diffrn_radiation_wavelength     0.71073
_diffrn_radiation_monochromator     'mirror optics'
_diffrn_measurement_device_type     'Bruker SMART APEXII area detector'
_diffrn_measurement_device     'three-circle diffractometer'
_diffrn_measurement_method     '\w and \f scans'
_diffrn_detector     'Bruker APEX2 area detector'
_diffrn_detector_area_resol_mean     7.9
_diffrn_reflns_number     10497
_diffrn_reflns_av_R_equivalents     0.0204
_diffrn_reflns_av_unetI/netI     0.0145
_diffrn_reflns_theta_min     2.945
_diffrn_reflns_theta_max     28.303
_diffrn_reflns_theta_full     25.242
_diffrn_measured_fraction_theta_max     0.995
_diffrn_measured_fraction_theta_full     0.997
_diffrn_reflns_limit_h_min     -5
_diffrn_reflns_limit_h_max     6
_diffrn_reflns_limit_k_min     -13
_diffrn_reflns_limit_k_max     13
_diffrn_reflns_limit_l_min     -24
_diffrn_reflns_limit_l_max     23
_diffrn_standards_number     0
_diffrn_radiation_probe     x-ray
_refine_special_details     ?
_reflns_number_total     2166
_reflns_number_gt     1978
_reflns_threshold_expression     'I > 2\s(I)'
_refine_ls_structure_factor_coef     Fsqd
_refine_ls_matrix_type     full
_refine_ls_R_factor_all     0.0378
_refine_ls_R_factor_gt     0.0321
_refine_ls_wR_factor_gt     0.0798
_refine_ls_wR_factor_ref     0.0831
_refine_ls_goodness_of_fit_ref     1.078
_refine_ls_restrained_S_all     1.078
_refine_ls_number_reflns     2166
_refine_ls_number_parameters     131
_refine_ls_number_restraints     0
_refine_ls_hydrogen_treatment     mixed
_refine_ls_weighting_scheme     calc
_refine_ls_weighting_details
              'w=1/[\s^2^(Fo^2^)+(0.0397P)^2^+0.1297P] where P=(Fo^2^+2Fc^2^)/3'
_atom_sites_solution_hydrogens     mixed
_atom_sites_solution_primary     dual
_atom_sites_solution_secondary     ?
_refine_ls_shift/su_max     0.001
_refine_ls_shift/su_mean     0.000
_refine_diff_density_max     0.179
_refine_diff_density_min     -0.141
_refine_ls_extinction_method     none
_refine_ls_extinction_coef     .
loop_
    _atom_type_symbol
    _atom_type_description
    _atom_type_scat_dispersion_real
    _atom_type_scat_dispersion_imag
    _atom_type_scat_source
    'C' 'C' 0.0033 0.0016
                         'International Tables Vol C Tables 4.2.6.8 and 6.1.1.4'
    'H' 'H' 0.0000 0.0000
                         'International Tables Vol C Tables 4.2.6.8 and 6.1.1.4'
    'N' 'N' 0.0061 0.0033
                         'International Tables Vol C Tables 4.2.6.8 and 6.1.1.4'
    'O' 'O' 0.0106 0.0060
                         'International Tables Vol C Tables 4.2.6.8 and 6.1.1.4'
_computing_data_collection
;
APEX2 (Bruker, 2012)
;
_computing_cell_refinement
;
SAINT (Bruker, 2012)
;
_computing_data_reduction
;
SAINT (Bruker, 2012)
;
_computing_structure_solution
;
SHELXT2018 (Sheldrick, 2015a)
;
_computing_structure_refinement
;
SHELXL2018 (Sheldrick, 2015b)
;
_computing_molecular_graphics
;
OLEX2 (Dolomanov <i>et al.</i>,  2009)
;
_computing_publication_material
;
OLEX2 (Dolomanov <i>et al.</i>,  2009)
;
loop_
    _atom_site_type_symbol
    _atom_site_label
    _atom_site_fract_x
    _atom_site_fract_y
    _atom_site_fract_z
    _atom_site_U_iso_or_equiv
    _atom_site_adp_type
    _atom_site_calc_flag
    _atom_site_occupancy
    _atom_site_disorder_assembly
    _atom_site_disorder_group
    O O1 0.5619(3) 0.28237(12) 0.62081(8) 0.0437(3) Uani d 1 . .
    H H1 0.442(6) 0.299(3) 0.6544(15) 0.076(9) Uiso d 1 . .
    O O2 -0.2634(3) 0.38706(13) 0.84027(7) 0.0458(3) Uani d 1 . .
    N N1 0.2661(3) 0.42750(13) 0.70936(7) 0.0323(3) Uani d 1 . .
    N N2 -0.0828(4) 0.34323(14) 0.78487(8) 0.0416(4) Uani d 1 . .
    C C1 0.6881(4) 0.39393(18) 0.59858(9) 0.0348(4) Uani d 1 . .
    C C2 0.8989(4) 0.3867(2) 0.54531(9) 0.0440(4) Uani d 1 . .
    H H2 0.949799 0.306491 0.525939 0.053 Uiso calc 1 . .
    C C3 1.0319(4) 0.4989(2) 0.52136(9) 0.0483(5) Uani d 1 . .
    H H3 1.173469 0.493398 0.486002 0.058 Uiso calc 1 . .
    C C4 0.9584(4) 0.6193(2) 0.54901(10) 0.0462(5) Uani d 1 . .
    H H4 1.048691 0.694275 0.532190 0.055 Uiso calc 1 . .
    C C5 0.7498(4) 0.62710(18) 0.60178(10) 0.0389(4) Uani d 1 . .
    H H5 0.699931 0.708006 0.620460 0.047 Uiso calc 1 . .
    C C6 0.6123(3) 0.51527(16) 0.62759(9) 0.0320(3) Uani d 1 . .
    C C7 0.3974(4) 0.52744(15) 0.68378(8) 0.0310(3) Uani d 1 . .
    H H7 0.353609 0.609577 0.701746 0.037 Uiso calc 1 . .
    C C8 0.0651(4) 0.44484(16) 0.76451(8) 0.0306(3) Uani d 1 . .
    C C9 -0.0105(4) 0.55739(17) 0.80429(10) 0.0416(4) Uani d 1 . .
    H H9 0.063012 0.641351 0.799683 0.050 Uiso calc 1 . .
    C C10 -0.2116(5) 0.51451(18) 0.84982(10) 0.0438(4) Uani d 1 . .
    H H10 -0.303966 0.566124 0.883770 0.053 Uiso calc 1 . .
loop_
    _atom_site_aniso_label
    _atom_site_aniso_U_11
    _atom_site_aniso_U_22
    _atom_site_aniso_U_33
    _atom_site_aniso_U_12
    _atom_site_aniso_U_13
    _atom_site_aniso_U_23
    O1 0.0460(8) 0.0369(7) 0.0483(8) 0.0034(6) 0.0043(6) -0.0077(5)
    O2 0.0545(8) 0.0400(7) 0.0428(7) -0.0028(7) 0.0158(6) 0.0049(5)
    N1 0.0320(7) 0.0332(7) 0.0316(7) 0.0026(6) -0.0012(6) -0.0007(5)
    N2 0.0484(9) 0.0338(7) 0.0426(8) -0.0003(7) 0.0097(8) 0.0010(6)
    C1 0.0298(8) 0.0445(9) 0.0302(8) 0.0040(7) -0.0056(7) -0.0028(7)
    C2 0.0346(9) 0.0635(11) 0.0338(9) 0.0065(9) -0.0023(7) -0.0129(8)
    C3 0.0313(9) 0.0860(15) 0.0275(8) 0.0006(10) -0.0013(7) -0.0010(9)
    C4 0.0355(9) 0.0655(12) 0.0377(9) -0.0061(9) -0.0018(8) 0.0123(9)
    C5 0.0340(9) 0.0441(9) 0.0385(9) -0.0001(8) -0.0042(8) 0.0051(7)
    C6 0.0276(8) 0.0397(8) 0.0288(7) 0.0024(7) -0.0049(6) 0.0009(6)
    C7 0.0309(8) 0.0320(7) 0.0302(8) 0.0050(7) -0.0030(6) -0.0013(6)
    C8 0.0324(8) 0.0306(7) 0.0290(8) 0.0020(6) -0.0028(6) 0.0022(6)
    C9 0.0531(11) 0.0320(8) 0.0395(9) -0.0041(8) 0.0097(9) -0.0043(7)
    C10 0.0567(12) 0.0396(9) 0.0352(8) -0.0005(8) 0.0117(8) -0.0020(7)
_geom_special_details
;
 All esds (except the esd in the dihedral angle between two l.s. planes)
 are estimated using the full covariance matrix.  The cell esds are taken
 into account individually in the estimation of esds in distances, angles
 and torsion angles; correlations between esds in cell parameters are only
 used when they are defined by crystal symmetry.  An approximate (isotropic)
 treatment of cell esds is used for estimating esds involving l.s. planes.
;
loop_
    _geom_bond_atom_site_label_1
    _geom_bond_atom_site_label_2
    _geom_bond_site_symmetry_2
    _geom_bond_distance
    _geom_bond_publ_flag
    O1 H1 . 0.85(3) ?
    O1 C1 . 1.350(2) ?
    O2 N2 . 1.403(2) ?
    O2 C10 . 1.342(2) ?
    N1 C7 . 1.283(2) ?
    N1 C8 . 1.397(2) ?
    N2 C8 . 1.302(2) ?
    C1 C2 . 1.392(2) ?
    C1 C6 . 1.403(2) ?
    C2 H2 . 0.9300 ?
    C2 C3 . 1.379(3) ?
    C3 H3 . 0.9300 ?
    C3 C4 . 1.382(3) ?
    C4 H4 . 0.9300 ?
    C4 C5 . 1.379(3) ?
    C5 H5 . 0.9300 ?
    C5 C6 . 1.397(2) ?
    C6 C7 . 1.449(2) ?
    C7 H7 . 0.9300 ?
    C8 C9 . 1.418(2) ?
    C9 H9 . 0.9300 ?
    C9 C10 . 1.333(3) ?
    C10 H10 . 0.9300 ?
loop_
    _geom_angle_atom_site_label_1
    _geom_angle_atom_site_label_2
    _geom_angle_atom_site_label_3
    _geom_angle_site_symmetry_1
    _geom_angle_site_symmetry_3
    _geom_angle
    _geom_angle_publ_flag
    C1 O1 H1 . . 109.5(19) ?
    C10 O2 N2 . . 107.82(13) ?
    C7 N1 C8 . . 119.02(14) ?
    C8 N2 O2 . . 105.57(13) ?
    O1 C1 C2 . . 118.36(17) ?
    O1 C1 C6 . . 121.83(15) ?
    C2 C1 C6 . . 119.82(17) ?
    C1 C2 H2 . . 120.1 ?
    C3 C2 C1 . . 119.81(18) ?
    C3 C2 H2 . . 120.1 ?
    C2 C3 H3 . . 119.4 ?
    C2 C3 C4 . . 121.11(17) ?
    C4 C3 H3 . . 119.4 ?
    C3 C4 H4 . . 120.3 ?
    C5 C4 C3 . . 119.37(19) ?
    C5 C4 H4 . . 120.3 ?
    C4 C5 H5 . . 119.5 ?
    C4 C5 C6 . . 120.96(18) ?
    C6 C5 H5 . . 119.5 ?
    C1 C6 C7 . . 121.80(15) ?
    C5 C6 C1 . . 118.93(16) ?
    C5 C6 C7 . . 119.27(15) ?
    N1 C7 C6 . . 121.53(15) ?
    N1 C7 H7 . . 119.2 ?
    C6 C7 H7 . . 119.2 ?
    N1 C8 C9 . . 130.84(16) ?
    N2 C8 N1 . . 117.36(14) ?
    N2 C8 C9 . . 111.80(15) ?
    C8 C9 H9 . . 128.2 ?
    C10 C9 C8 . . 103.68(16) ?
    C10 C9 H9 . . 128.2 ?
    O2 C10 H10 . . 124.4 ?
    C9 C10 O2 . . 111.12(16) ?
    C9 C10 H10 . . 124.4 ?
loop_
    _geom_torsion_atom_site_label_1
    _geom_torsion_atom_site_label_2
    _geom_torsion_atom_site_label_3
    _geom_torsion_atom_site_label_4
    _geom_torsion_site_symmetry_1
    _geom_torsion_site_symmetry_2
    _geom_torsion_site_symmetry_3
    _geom_torsion_site_symmetry_4
    _geom_torsion
    _geom_torsion_publ_flag
    O1 C1 C2 C3 . . . . 179.96(16) ?
    O1 C1 C6 C5 . . . . -179.52(15) ?
    O1 C1 C6 C7 . . . . 0.9(2) ?
    O2 N2 C8 N1 . . . . 179.55(13) ?
    O2 N2 C8 C9 . . . . -0.3(2) ?
    N1 C8 C9 C10 . . . . -179.35(18) ?
    N2 O2 C10 C9 . . . . 0.3(2) ?
    N2 C8 C9 C10 . . . . 0.5(2) ?
    C1 C2 C3 C4 . . . . -0.4(3) ?
    C1 C6 C7 N1 . . . . -0.2(2) ?
    C2 C1 C6 C5 . . . . 0.4(2) ?
    C2 C1 C6 C7 . . . . -179.10(15) ?
    C2 C3 C4 C5 . . . . 0.4(3) ?
    C3 C4 C5 C6 . . . . 0.0(3) ?
    C4 C5 C6 C1 . . . . -0.5(2) ?
    C4 C5 C6 C7 . . . . 179.11(15) ?
    C5 C6 C7 N1 . . . . -179.78(15) ?
    C6 C1 C2 C3 . . . . 0.0(2) ?
    C7 N1 C8 N2 . . . . 174.09(16) ?
    C7 N1 C8 C9 . . . . -6.1(3) ?
    C8 N1 C7 C6 . . . . 178.73(14) ?
    C8 C9 C10 O2 . . . . -0.4(2) ?
    C10 O2 N2 C8 . . . . 0.01(19) ?
loop_
    _geom_hbond_atom_site_label_D
    _geom_hbond_atom_site_label_H
    _geom_hbond_atom_site_label_A
    _geom_hbond_site_symmetry_A
    _geom_hbond_distance_DH
    _geom_hbond_distance_HA
    _geom_hbond_distance_DA
    _geom_hbond_angle_DHA
    _geom_hbond_publ_flag
    O1 H1 N1 . 0.85(3) 1.86(3) 2.6110(19) 146(3) yes
    C7 H7 N2 3_556 0.93 2.71 3.599(2) 159.1 yes
    C9 H9 O1 3_656 0.93 2.70 3.400(2) 132.7 yes
    C9 H9 N2 3_556 0.93 2.61 3.403(2) 143.6 yes
    C10 H10 O1 3_556 0.93 2.52 3.235(2) 134.0 yes
_shelx_space_group_comment
;
The symmetry employed for this shelxl refinement is uniquely defined
by the following loop, which should always be used as a source of
symmetry information in preference to the above space-group names.
They are only intended as comments.
;
_shelx_estimated_absorpt_T_min     ?
_shelx_estimated_absorpt_T_max     ?
_shelx_hkl_file
;
  -1   0   0   -0.10    0.20
  -1   0   0   -0.20    0.30
   1   0   0   -0.10    0.10
   1   0   0   -0.10    0.20
   1   0   0    0.00    0.20
   1   0   0   -0.10    0.30
  -1   0   0   -0.20    0.20
  -1   0   0   -0.20    0.10
  -2   0   0   72.39    1.60
   2   0   0   67.49    1.90
   2   0   0   71.99    1.60
  -2   0   0   69.89    2.20
   3   0   0   -0.20    0.40
  -3   0   0   -0.30    0.80
   3   0   0    0.20    0.50
  -3   0   0    0.60    0.60
  -4   0   0  113.19    4.00
   4   0   0  111.39    3.40
   5   0   0   -1.20    1.10
  -5   0   0   -4.10    1.80
   6   0   0  116.39    4.40
   0   1   0  -14.10    0.10
   0   1   0  -14.10    0.10
  -1   1   0 2859.91   55.99
  -1  -1   0 2825.62   55.59
   1   1   0 2933.01   59.19
   1  -1   0 3016.60   56.49
   1  -1   0 2943.31   59.59
   1  -1   0 2825.82   56.09
   1  -1   0 2931.01   55.09
  -1   1   0 2884.61   59.69
  -1  -1   0 3038.60   60.09
  -1   1   0 2911.71   55.09
   1   1   0 2921.11   56.89
  -1  -1   0 2983.20   56.89
   2  -1   0   23.70    0.90
   2  -1   0   23.70    0.80
  -2  -1   0   23.70    1.20
  -2   1   0   22.60    1.20
   2   1   0   21.60    1.00
  -2   1   0   23.10    0.90
   3   1   0   40.80    1.70
  -3  -1   0   44.50    2.10
   3  -1   0   44.70    1.40
   3  -1   0   42.90    1.60
  -3   1   0   44.60    2.10
  -3   1   0   47.70    1.60
   4   1   0    3.50    0.90
  -4  -1   0    3.20    1.50
   4  -1   0    2.40    0.90
   4  -1   0    4.90    0.80
  -4   1   0    3.90    1.40
  -5  -1   0    2.50    2.00
   5  -1   0    2.50    1.20
   5   1   0    4.20    1.20
  -5   1   0    1.90    1.90
   6  -1   0   24.10    2.60
   6   1   0   27.50    2.80
   0   2   0 8765.82  177.48
   0   2   0 9523.05  189.48
   0  -2   0 9543.14  174.88
   0   2   0 9203.58  177.58
   0  -2   0 9350.86  189.58
   0   2   0 9654.53  189.58
   0  -2   0 8986.30  177.48
   0   2   0 9397.36  174.78
   0  -2   0 9999.00  189.48
   1   2   0   -1.20    0.20
   1  -2   0   -0.90    0.10
   1  -2   0   -0.90    0.20
   1  -2   0   -0.80    0.40
   1   2   0   -0.80    0.40
  -1  -2   0   -1.20    0.20
   1   2   0   -1.10    0.20
   1  -2   0   -0.50    0.20
  -1   2   0   -1.00    0.10
  -1   2   0   -1.20    0.30
  -1  -2   0   -0.50    0.20
  -1   2   0   -1.00    0.30
  -1  -2   0   -0.60    0.40
   1   2   0   -1.10    0.10
   2  -2   0   82.99    2.10
   2  -2   0   83.99    2.00
   2  -2   0   77.09    2.00
  -2   2   0   76.29    2.00
  -3  -2   0    6.10    1.10
   3  -2   0    7.00    0.80
  -3   2   0    6.10    1.10
   3  -2   0    6.10    0.80
   3   2   0    7.40    0.90
  -4  -2   0    6.00    1.40
   4   2   0    6.90    1.10
  -4   2   0    8.50    1.70
   4  -2   0    8.30    1.10
   4  -2   0    7.30    1.10
   5  -2   0  214.68    5.70
  -5  -2   0  220.58    6.80
   5   2   0  224.68    6.00
  -5   2   0  224.28    6.90
   6  -2   0    6.20    1.70
   0  -3   0    0.00    0.30
   0   3   0   -0.10    0.20
   0   3   0    0.30    0.10
   0  -3   0   -0.40    0.30
   0  -3   0    0.10    0.20
   0   3   0   -0.30    0.30
   0   3   0   -0.10    0.30
   0  -3   0    0.30    0.10
   0   3   0    0.20    0.10
   1  -3   0 1964.80   35.40
   1  -3   0 1869.01   35.80
   1  -3   0 1906.61   35.80
   1   3   0 1908.51   35.20
  -1  -3   0 1858.91   36.00
  -1  -3   0 1842.82   35.10
   1   3   0 1871.91   36.00
  -1  -3   0 1900.31   38.30
   1   3   0 1858.61   36.00
  -1   3   0 1876.41   38.40
   2   3   0   14.30    0.90
   2  -3   0   13.80    0.70
   2  -3   0   12.80    0.80
  -2  -3   0   13.40    1.10
  -2   3   0   13.80    0.80
  -2   3   0   13.20    1.20
   2  -3   0   14.00    0.80
   3  -3   0  236.18    5.20
   3   3   0  228.08    5.50
   3  -3   0  233.58    5.20
  -3  -3   0  230.68    5.90
  -3   3   0  230.28    6.00
  -4   3   0    6.80    1.70
  -4  -3   0    6.00    1.50
   4  -3   0    5.50    1.00
   4  -3   0    7.10    1.00
   4   3   0    6.00    1.10
   5   3   0  124.99    4.20
  -5  -3   0  118.69    4.80
  -5   3   0  128.49    5.10
   0  -4   0  356.46    7.90
   0   4   0  370.86    7.90
   0  -4   0  379.96    7.20
   0   4   0  368.46    7.20
   0   4   0  372.26    7.20
   0  -4   0  370.96    7.40
  -1  -4   0  116.99    2.60
  -1   4   0  114.89    3.00
   1  -4   0  118.89    2.90
   1   4   0  113.69    2.80
  -1  -4   0  123.49    3.00
   1   4   0  118.69    2.70
  -1  -4   0  113.89    2.80
   1   4   0  118.99    2.80
   2   4   0  827.82   15.50
  -2  -4   0  833.62   15.50
   2   4   0  825.02   15.50
   2   4   0  819.22   16.40
  -2   4   0  793.92   17.50
  -2  -4   0  807.32   17.30
   2  -4   0  826.12   15.90
   2  -4   0  838.72   16.10
   2  -4   0  833.82   15.90
  -3   4   0    4.40    1.10
   3  -4   0    7.00    0.90
  -3  -4   0    6.20    1.20
   3   4   0    5.00    0.80
   4  -4   0   63.39    2.30
   4  -4   0   66.59    2.50
   4   4   0   64.59    2.70
   5   4   0  102.29    3.90
  -5   4   0  105.19    4.80
  -5  -4   0   95.39    4.30
   1   5   0  132.99    3.10
  -1   5   0  134.09    3.40
  -1  -5   0  131.19    3.10
   1   5   0  136.39    3.40
  -1  -5   0  134.59    3.40
   2   5   0  336.17    7.30
   2  -5   0  342.57    7.20
  -2  -5   0  329.37    6.60
  -2  -5   0  326.67    7.60
   2  -5   0  340.27    6.60
   2  -5   0  337.77    6.60
   2   5   0  338.97    6.70
  -2   5   0  321.27    7.80
   3  -5   0    9.80    0.80
   3  -5   0    8.80    1.10
  -3   5   0   10.70    1.50
  -3  -5   0   10.10    1.50
   3   5   0    8.00    1.00
  -4   5   0  132.49    4.80
  -4  -5   0  135.49    4.40
   4  -5   0  132.79    3.50
   4   5   0  131.19    4.10
   4  -5   0  132.89    3.90
  -5  -5   0   -0.20    1.90
  -5   5   0    1.50    2.40
   5   5   0    1.40    1.30
   0   6   0   23.20    1.20
   0   6   0   28.90    0.90
   0  -6   0   24.50    1.20
  -1  -6   0    3.00    0.70
  -1   6   0    2.90    0.80
   1  -6   0    3.00    0.70
   1   6   0    3.80    0.60
   1   6   0    3.90    0.80
  -2  -6   0   93.69    2.40
   2   6   0   92.09    2.70
   2  -6   0   90.79    2.80
  -2   6   0   94.39    3.10
  -2  -6   0   93.99    2.90
  -3   6   0   29.40    2.20
   3   6   0   26.50    1.70
   3  -6   0   28.00    1.80
   3  -6   0   29.10    1.10
  -3  -6   0   28.20    2.10
   4  -6   0   84.09    3.20
  -4   6   0   85.89    3.90
   4   6   0   84.99    3.20
  -4  -6   0   80.39    3.60
  -5   6   0    0.10    2.40
   5   6   0    1.80    1.40
  -5  -6   0    1.60    2.10
   0   7   0    3.80    0.80
   1   7   0  418.96    9.50
  -1  -7   0  408.56    9.40
  -1   7   0  442.86    9.70
  -1  -7   0  434.26    8.80
   1  -7   0  427.96    9.10
  -2  -7   0    2.50    1.00
   2  -7   0    0.30    0.70
  -2   7   0    2.10    1.20
   2   7   0    0.10    0.60
   3   7   0   46.70    2.10
   3  -7   0   47.70    2.40
  -4   7   0   16.50    2.40
   4  -7   0   17.30    1.90
   4   7   0   17.30    1.90
  -4  -7   0   17.00    2.00
   5   7   0    7.30    1.70
  -5  -7   0    8.90    2.30
   0   8   0  222.18    5.60
   0   8   0  223.38    4.70
   0   8   0  229.58    4.50
   0  -8   0  222.58    5.30
  -1  -8   0  387.96    8.90
  -1  -8   0  391.46    8.30
   1   8   0  371.46    8.90
  -1   8   0  406.76    9.10
   1  -8   0  382.06    8.60
   1   8   0  403.16    8.20
   2   8   0   88.39    2.70
  -2   8   0   89.99    3.30
   2   8   0   80.09    3.00
  -2  -8   0   87.39    2.60
   2  -8   0   88.89    3.10
  -2  -8   0   88.69    3.00
  -3   8   0    7.80    1.80
   3  -8   0    6.80    1.30
  -3  -8   0    5.10    1.30
   3   8   0    4.80    1.10
  -4  -8   0    1.10    1.50
   4   8   0    0.50    1.10
  -4   8   0    0.40    2.10
   4  -8   0    3.50    1.40
   0   9   0    1.70    1.00
   0  -9   0    1.10    1.00
  -1  -9   0  449.46   10.30
  -1  -9   0  456.05    9.70
   1  -9   0  452.45   10.00
  -1   9   0  481.35   10.70
   1   9   0  462.55    9.40
   1   9   0  441.26   10.40
  -2  -9   0    0.90    1.00
  -2   9   0    0.80    1.40
   2   9   0   -0.70    0.80
  -2  -9   0    0.20    1.00
   2   9   0    1.00    1.20
   2  -9   0    0.30    1.00
  -3   9   0    6.20    1.90
   3  -9   0    5.40    1.50
  -3  -9   0    2.50    1.40
   3   9   0    5.30    1.20
   3   9   0    3.50    1.70
   4  -9   0   -0.30    1.60
   4   9   0    0.00    1.30
  -4  -9   0    1.50    1.70
  -4   9   0    2.20    2.40
   0 -10   0   10.60    1.30
   0  10   0    9.90    1.40
  -1 -10   0    2.80    1.10
  -1  10   0    0.80    1.40
   1  10   0    1.40    1.20
  -1 -10   0    1.00    1.00
   1 -10   0    0.90    1.10
   2  10   0   63.19    2.30
   2  10   0   58.49    2.90
   2 -10   0   58.09    2.80
  -2 -10   0   59.59    2.60
  -2  10   0   61.09    3.30
  -2 -10   0   68.29    2.90
   3 -10   0    6.50    1.60
  -3 -10   0    5.70    1.60
  -3  10   0    5.60    2.10
   3  10   0    6.90    1.30
   3  10   0    4.50    1.70
   4 -10   0    0.20    1.70
   4  10   0    0.00    1.50
   0 -11   0    0.20    1.20
   0  11   0    1.90    1.30
  -1 -11   0    1.50    1.20
  -1 -11   0    2.60    1.30
   1  11   0    1.40    1.40
   1 -11   0    0.10    1.10
  -1  11   0    0.50    1.60
  -2 -11   0   26.80    2.40
  -2  11   0   30.30    3.10
   2 -11   0   31.80    2.60
   2  11   0   26.00    2.60
   3  11   0    4.60    2.00
  -3 -11   0    3.70    1.70
   3 -11   0    2.20    1.50
  -3  11   0    1.90    2.40
   0  12   0   35.50    3.00
   0 -12   0   33.80    2.60
  -1 -12   0    8.00    1.80
  -1  12   0    7.40    2.10
   1 -12   0   11.10    1.80
   1  12   0    8.50    1.80
   2  12   0    4.40    1.90
   2 -12   0    3.60    1.60
  -2  12   0    3.00    2.30
  -2 -12   0    3.60    1.60
   0 -13   0    0.10    1.60
   0  13   0    1.20    2.10
  -1 -13   0   15.00    2.30
   1 -13   0    9.60    1.90
  -1   0   1  391.66    7.40
  -1   0   1  375.46    7.10
  -1   0  -1  365.86    7.40
  -1   0  -1  374.06    7.00
   1   0  -1  393.76    7.40
   1   0   1  362.16    7.90
   1   0  -1  366.16    7.40
   1   0   1  374.06    7.40
  -1   0   1  364.96    7.90
  -1   0   1  369.06    7.40
  -1   0  -1  364.66    7.90
   1   0  -1  375.76    7.10
   1   0   1  376.36    7.00
  -2   0  -1  124.89    2.60
  -2   0   1  118.69    3.00
   2   0  -1  124.29    3.00
   2   0   1  129.19    2.60
   2   0  -1  128.09    2.60
  -2   0   1  122.19    3.20
   2   0   1  126.49    3.00
  -2   0   1  130.69    2.70
  -2   0  -1  123.99    3.30
  -3   0  -1  409.86    9.60
  -3   0  -1  423.06    8.10
  -3   0   1  423.16    8.20
   3   0   1  429.06    8.10
   3   0  -1  422.46    8.20
   3   0   1  411.96    8.90
   3   0  -1  410.16    8.90
  -3   0   1  420.16    9.60
   4   0  -1    8.20    0.80
   4   0  -1   11.10    1.20
  -4   0   1   10.90    1.70
   4   0   1    6.80    1.00
  -4   0  -1    7.80    1.60
  -5   0  -1   -2.60    1.80
   5   0   1    1.80    1.10
   5   0  -1    0.00    1.10
  -5   0   1   -3.70    1.80
   6   0   1    5.70    1.70
   6   0  -1    7.80    1.70
   1   1  -1  328.27    6.50
  -1   1   1  326.87    6.30
   1  -1   1  316.37    6.90
  -1   1   1  324.37    6.40
   1   1  -1  321.07    6.10
  -1  -1  -1  322.47    6.90
   1   1  -1  327.37    6.90
   1  -1   1  336.67    6.30
  -1   1   1  321.97    6.90
  -1   1   1  323.57    6.40
   1   1  -1  330.57    6.50
   1   1  -1  332.57    6.20
   1  -1   1  325.67    6.40
   1   1   1  307.37    6.50
  -1  -1   1  324.47    6.10
   1   1   1  318.27    6.90
  -1  -1   1  337.77    6.50
  -1  -1   1  334.27    6.90
   1  -1  -1  322.57    6.30
   1  -1  -1  320.27    6.90
  -1  -1   1  325.07    6.50
  -1   1  -1  328.07    6.30
   1  -1  -1  326.47    6.40
  -1   1  -1  320.17    7.00
   1  -1  -1  334.07    6.40
  -1   1  -1  320.87    6.40
   2  -1   1  151.78    3.20
  -2   1   1  148.89    3.80
  -2  -1  -1  145.19    3.80
  -2   1   1  150.68    3.40
  -2   1   1  148.89    3.20
   2  -1   1  152.48    3.40
   2   1  -1  150.18    3.00
   2   1  -1  148.09    3.50
  -2  -1   1  148.99    3.70
   2  -1  -1  154.18    3.20
  -2   1  -1  148.79    3.80
  -2  -1   1  142.79    3.50
  -2   1  -1  147.89    3.10
   2  -1  -1  150.48    3.40
   2   1   1  145.09    3.50
  -2  -1   1  147.79    3.00
  -3   1   1  393.36    9.20
   3  -1   1  417.66    7.90
  -3  -1  -1  395.66    9.20
   3   1  -1  400.16    8.60
   3  -1   1  400.36    8.40
   3   1  -1  402.96    7.70
  -3   1  -1  379.66    7.90
  -3   1  -1  393.16    9.30
   3   1   1  399.16    8.60
   3  -1  -1  407.86    8.00
   3  -1  -1  402.56    8.50
  -3  -1   1  397.86    7.60
  -3  -1   1  391.16    9.20
   4   1  -1   36.50    1.90
  -4   1   1   35.90    2.50
   4  -1   1   36.60    1.40
   4  -1   1   35.80    1.80
  -4  -1  -1   35.20    2.50
   4  -1  -1   35.00    1.50
   4   1   1   34.10    1.90
   4  -1  -1   35.50    1.80
  -4  -1   1   32.60    2.40
  -4   1  -1   38.80    2.60
   5  -1   1    0.90    1.10
  -5   1   1    0.70    2.00
   5   1  -1    0.00    1.20
  -5  -1  -1   -1.00    1.90
  -5   1  -1   -0.20    2.00
  -5  -1   1   -0.70    1.90
   5  -1  -1   -1.10    1.10
   5   1   1    1.10    1.10
   6  -1   1    0.70    1.50
   6   1  -1   -2.20    1.50
   6  -1  -1    4.00    1.70
   6   1   1    1.30    1.70
   0   2   1 2860.51   57.99
   0  -2   1 2863.21   54.49
   0  -2   1 2795.32   58.19
   0   2  -1 2957.00   57.99
   0  -2  -1 2877.31   54.49
   0   2  -1 2892.61   57.89
   0   2   1 2812.62   58.09
   0  -2   1 2839.32   54.19
   0   2  -1 2765.32   54.29
   0  -2  -1 2864.91   54.09
   0   2   1 2792.72   53.69
   0   2   1 2799.12   54.29
   0  -2  -1 2795.72   58.19
   0   2  -1 2795.62   54.39
   0  -2  -1 2931.31   57.99
   0   2  -1 2825.32   53.39
   0  -2   1 3010.90   57.79
   1   2  -1  286.97    5.90
  -1   2   1  283.17    5.80
  -1  -2  -1  287.87    5.90
   1   2  -1  290.17    5.90
  -1   2   1  292.67    5.70
   1   2  -1  293.07    5.60
   1   2  -1  286.47    6.30
   1  -2   1  289.77    5.70
  -1  -2  -1  294.77    5.50
   1  -2   1  296.57    5.80
  -1   2   1  286.07    6.30
   1  -2   1  288.67    6.20
  -1  -2  -1  293.77    6.30
   1   2  -1  287.87    5.60
   1   2   1  298.47    5.50
   1  -2  -1  285.17    5.70
  -1   2  -1  291.17    6.30
  -1   2  -1  282.17    5.70
   1  -2  -1  293.17    5.70
  -1  -2   1  285.37    5.90
  -1  -2   1  290.67    5.60
  -1  -2   1  289.07    5.90
  -1   2  -1  287.47    5.70
   1  -2  -1  297.37    5.80
   1   2   1  294.47    5.90
  -1  -2   1  293.37    6.20
   1   2   1  268.27    6.30
   1  -2  -1  289.27    6.20
  -2   2   1  228.18    5.00
   2   2  -1  248.88    4.70
   2  -2   1  250.47    5.10
  -2   2   1  244.38    5.10
   2  -2   1  235.58    5.10
   2  -2   1  248.38    5.00
  -2   2  -1  237.18    5.00
   2  -2  -1  235.18    5.10
   2  -2  -1  241.98    5.10
   2  -2  -1  246.18    5.10
  -2   2  -1  233.68    5.10
   3  -2   1  380.16    7.70
   3  -2   1  375.56    8.00
  -3  -2  -1  375.66    8.80
   3   2  -1  380.56    8.30
  -3   2   1  377.86    8.90
   3   2   1  374.36    8.20
  -3  -2   1  388.36    8.80
   3  -2  -1  374.66    8.00
   4  -2   1   12.10    1.20
  -4   2   1   13.90    1.90
   4   2  -1   13.60    1.40
   4  -2   1   11.20    1.20
  -4  -2  -1   11.40    1.80
  -4  -2   1   11.40    1.70
   4  -2  -1   12.10    1.20
   4  -2  -1   10.20    1.20
  -4   2  -1   14.50    1.90
   4   2   1   10.20    1.20
  -5  -2  -1   73.49    3.90
   5   2  -1   80.89    3.30
   5  -2   1   77.89    3.00
  -5   2   1   77.69    4.10
  -5   2  -1   77.89    4.10
   5   2   1   74.59    3.10
  -5  -2   1   78.69    4.00
   5  -2  -1   78.69    3.00
   6  -2   1   11.70    1.80
   6  -2  -1    7.70    1.90
   0  -3  -1  224.78    4.40
   0   3  -1  200.68    4.40
   0   3  -1  207.78    4.60
   0  -3   1  219.88    4.30
   0   3  -1  214.38    4.20
   0   3   1  215.88    4.70
   0   3   1  209.98    4.70
   0  -3   1  215.98    4.60
   0   3   1  221.48    4.20
   0  -3  -1  215.18    4.70
   0  -3  -1  222.28    4.30
   0   3  -1  222.48    4.70
   0   3  -1  213.98    4.20
   0  -3   1  209.88    4.70
   0  -3   1  217.08    4.40
   0   3   1  212.38    4.40
   0  -3  -1  213.38    4.70
   1   3  -1   84.39    1.90
   1  -3   1   85.99    1.80
   1   3  -1   84.19    2.10
  -1  -3  -1   82.89    2.10
  -1  -3  -1   89.29    1.90
   1  -3   1   82.59    2.10
  -1   3   1   87.09    2.20
   1   3  -1   81.79    2.10
  -1   3   1   82.29    1.80
   1  -3   1   84.49    1.70
   1   3  -1   83.39    2.30
  -1  -3  -1   85.09    2.20
   1  -3  -1   85.49    1.80
  -1  -3   1   85.29    2.20
   1  -3  -1   83.89    1.70
   1   3   1   83.89    2.10
   1   3   1   86.29    1.90
  -1   3  -1   85.49    1.70
  -1  -3   1   82.19    1.90
  -1  -3   1   83.39    2.10
  -1   3  -1   86.49    2.20
  -1  -3   1   84.99    2.10
   1  -3  -1   80.49    2.10
   1   3   1   85.89    2.10
   2  -3   1   90.99    2.10
  -2  -3  -1   88.79    2.60
   2  -3   1   91.39    2.20
   2   3  -1   87.89    1.90
   2  -3   1   88.39    2.30
   2   3  -1   89.39    2.40
   2   3  -1   90.99    1.90
  -2   3   1   85.19    2.70
  -2   3  -1   86.09    2.10
   2  -3  -1   91.19    2.20
   2   3   1   83.59    2.40
   2  -3  -1   88.99    2.40
   2  -3  -1   89.69    2.10
  -2  -3   1   90.79    2.60
  -2   3  -1   85.39    2.70
   3   3  -1   52.59    2.00
  -3  -3  -1   53.99    2.30
  -3   3   1   54.99    2.50
   3  -3   1   54.79    1.80
   3  -3   1   56.39    1.80
   3   3   1   53.49    2.00
   3  -3  -1   53.59    1.90
  -3   3  -1   54.09    2.40
   3  -3  -1   55.19    1.80
  -3  -3   1   54.49    2.40
   4   3  -1   84.99    3.00
  -4   3   1   86.29    3.70
   4  -3   1   85.29    2.60
  -4  -3  -1   82.19    3.40
   4  -3   1   86.09    2.70
   4  -3  -1   84.89    2.70
   4  -3  -1   85.09    2.70
  -4  -3   1   85.99    3.40
   4   3   1   85.19    3.00
  -4   3  -1   83.49    3.70
  -5  -3  -1   76.29    4.00
   5   3  -1   82.59    3.40
  -5   3   1   92.29    4.40
  -5   3  -1   89.09    4.30
  -5  -3   1   81.09    4.00
   5   3   1   81.59    3.30
   0  -4  -1  164.88    3.40
   0   4   1  166.38    3.80
   0  -4   1  155.88    3.80
   0   4  -1  167.38    3.40
   0  -4  -1  164.18    3.80
   0   4  -1  169.08    3.80
   0  -4   1  169.78    3.70
   0   4  -1  166.58    3.40
   0  -4   1  172.88    3.40
   0   4   1  167.68    3.40
   0   4   1  164.88    3.30
   1   4  -1  648.44   12.70
   1  -4   1  680.33   13.00
   1   4  -1  658.03   13.10
  -1   4   1  657.03   13.90
  -1  -4  -1  664.73   13.90
  -1  -4  -1  681.63   12.70
  -1   4  -1  651.83   14.00
   1  -4  -1  692.53   13.10
   1   4   1  658.03   13.10
  -1  -4   1  665.43   13.90
  -1  -4   1  654.73   12.70
   1   4   1  661.03   12.70
  -1  -4   1  667.03   13.10
  -2  -4  -1 1035.70   22.30
   2  -4   1 1087.59   20.60
   2  -4   1 1111.89   20.60
   2   4  -1 1082.39   20.10
   2  -4   1 1064.29   20.50
   2   4  -1 1059.39   21.10
  -2   4   1 1049.20   22.40
   2   4  -1 1074.59   20.10
  -2  -4  -1 1057.29   20.00
   2  -4  -1 1070.29   20.50
  -2   4  -1 1065.79   20.50
  -2  -4   1 1055.99   20.10
   2   4   1 1076.19   20.00
   2  -4  -1 1101.39   20.60
  -2  -4   1 1080.59   22.30
  -2   4  -1 1034.50   22.50
   2  -4  -1 1099.59   20.70
   2   4   1 1049.00   21.00
   3  -4   1   16.60    1.20
  -3   4   1   18.60    1.80
  -3  -4  -1   20.10    1.80
   3   4  -1   19.50    1.30
   3  -4  -1   19.40    1.30
  -3   4  -1   18.90    1.80
  -3  -4   1   19.60    1.80
   3   4   1   18.30    1.30
   4   4  -1  130.99    4.10
   4  -4   1  138.99    3.60
   4  -4   1  144.29    3.80
   4  -4  -1  142.99    3.70
  -4   4  -1  126.29    4.90
   4  -4  -1  143.49    3.90
   4   4   1  138.09    4.20
  -4  -4   1  144.29    4.80
  -5   4   1  108.69    4.80
   5   4  -1  102.29    3.90
  -5  -4  -1  105.69    4.50
  -5   4  -1  108.59    4.90
   5   4   1  102.59    3.80
  -5  -4   1  101.79    4.40
   0   5  -1  469.75    9.40
   0   5  -1  481.85    9.40
   0   5   1  487.05    9.40
   0  -5  -1  487.45    9.70
   0   5   1  488.95    9.30
   0  -5  -1  481.35    9.40
  -1   5   1  822.02   17.50
  -1  -5  -1  837.02   17.50
  -1  -5  -1  839.02   16.00
   1  -5   1  863.01   16.40
   1   5  -1  835.82   16.40
   1   5  -1  844.32   17.50
   1   5   1  823.62   17.50
  -1  -5   1  839.82   16.10
   1   5   1  855.51   16.40
  -1  -5   1  831.32   17.40
  -1   5  -1  823.92   17.60
   2  -5   1    3.90    0.40
   2   5  -1    4.90    0.70
   2  -5   1    5.30    0.50
   2   5  -1    5.50    0.60
   2   5  -1    5.00    0.60
  -2  -5  -1    6.60    1.00
   2  -5   1    4.20    0.70
  -2   5   1    6.30    0.90
  -2  -5  -1    4.90    0.50
   2  -5  -1    3.90    0.40
   2   5   1    4.00    0.70
  -2  -5   1    7.10    1.00
  -2   5  -1    6.30    1.00
   2  -5  -1    3.70    0.70
   2   5   1    5.30    0.60
   2  -5  -1    4.10    0.50
  -2  -5   1    6.20    0.60
   3   5  -1    3.60    0.80
   3  -5   1    1.80    0.80
   3  -5   1    5.10    0.60
  -3  -5  -1    2.20    1.10
  -3   5   1    3.60    1.20
  -3   5  -1    5.20    1.30
   3   5   1    2.40    0.80
   3  -5  -1    3.50    0.60
   3  -5  -1    3.90    0.80
  -3  -5   1    4.70    1.20
   4   5  -1  128.59    4.10
   4  -5   1  125.09    3.30
  -4   5   1  127.89    4.70
   4  -5   1  126.59    3.70
  -4  -5  -1  128.59    4.30
   4   5   1  129.19    4.10
   4  -5  -1  128.19    3.40
  -4  -5   1  124.09    4.30
  -4   5  -1  129.49    4.70
   4  -5  -1  123.99    3.80
  -5   5   1   53.49    4.10
   5   5  -1   54.79    3.00
  -5  -5  -1   47.90    3.60
  -5  -5   1   54.29    3.70
   5   5   1   49.80    2.90
  -5   5  -1   54.39    4.10
   0  -6  -1  120.99    3.20
   0  -6   1  123.89    3.30
   0  -6   1  125.19    3.20
   0   6   1  128.39    2.70
   0   6  -1  128.89    2.70
   0   6  -1  124.59    3.20
   0   6   1  129.49    2.70
   0  -6  -1  122.19    3.20
   0   6   1  124.99    3.30
   0  -6  -1  130.49    2.70
   0   6  -1  127.79    2.70
   1   6  -1  105.49    2.90
  -1   6   1  105.09    3.00
   1  -6   1  100.69    2.90
   1   6  -1  111.79    2.70
  -1  -6  -1  104.69    2.90
  -1  -6   1  102.89    2.90
   1   6   1  104.49    2.90
   1   6   1  108.49    2.60
  -1   6  -1  106.09    3.00
   1  -6  -1  106.09    2.90
  -2   6   1   76.29    2.70
   2  -6   1   74.09    2.50
   2   6  -1   77.69    2.40
  -2  -6  -1   77.59    2.00
  -2  -6  -1   77.79    2.60
  -2  -6   1   77.69    2.10
   2  -6  -1   80.99    2.60
  -2   6  -1   76.79    2.70
   2   6   1   75.39    2.40
  -2  -6   1   78.79    2.60
   3   6  -1   26.10    1.60
  -3  -6  -1   26.90    2.00
  -3   6   1   27.20    2.20
   3  -6   1   25.20    1.10
   3  -6   1   23.60    1.70
   3   6   1   24.10    1.60
  -3   6  -1   25.00    2.20
  -3  -6   1   28.90    2.00
   3  -6  -1   26.00    1.70
   3  -6  -1   24.80    1.10
   4  -6   1   20.70    2.00
  -4  -6  -1   20.60    2.20
   4   6  -1   18.50    1.80
  -4   6   1   26.20    2.70
  -4   6  -1   23.30    2.70
   4  -6  -1   17.50    1.90
   4   6   1   21.70    1.80
  -4  -6   1   19.30    2.50
  -5  -6  -1   69.49    4.10
   5   6  -1   68.99    3.40
  -5  -6   1   67.49    4.10
   5   6   1   66.89    3.30
  -5   6  -1   77.29    4.60
   0   7  -1    0.00    0.70
   0  -7   1    0.00    0.60
   0   7   1   -0.10    0.30
   0  -7  -1   -0.60    0.50
   0  -7  -1   -0.30    0.40
   0   7   1    0.30    0.40
   0   7  -1    0.10    0.30
   0   7  -1   -0.30    0.40
   0  -7  -1    0.00    0.60
   0   7   1    0.50    0.70
  -1   7   1  232.88    5.50
  -1  -7  -1  204.18    5.30
   1  -7   1  222.38    5.30
  -1  -7  -1  223.38    5.00
   1   7  -1  222.68    5.40
  -1  -7   1  217.78    5.30
   1   7   1  208.78    5.30
  -1   7  -1  228.08    5.50
  -1  -7   1  221.18    5.00
   2   7  -1  101.59    3.40
  -2  -7  -1  111.79    3.30
   2   7  -1  112.89    3.10
   2  -7   1  112.69    3.40
  -2   7   1  105.79    3.50
   2   7   1  115.39    3.10
   2  -7  -1  110.29    3.30
  -2   7  -1  106.29    3.60
  -2  -7   1  108.89    3.30
  -2  -7   1  108.69    2.90
   3  -7   1   65.29    2.70
   3   7  -1   63.49    2.50
   3  -7  -1   61.59    2.60
   3   7   1   61.29    2.40
  -3  -7   1   62.39    2.70
   4  -7   1  106.69    3.80
   4   7  -1  110.39    3.80
  -4   7   1  100.89    4.40
  -4  -7  -1  109.39    4.10
  -4   7  -1  101.89    4.50
   4  -7  -1  105.69    3.80
   4   7   1  104.69    3.70
  -4  -7   1  102.69    4.10
   5   7  -1    2.80    1.60
  -5   7   1    3.70    3.00
   5  -7  -1    6.50    1.90
   5   7   1    3.70    1.70
  -5  -7   1    1.10    2.10
   0   8  -1  368.06    7.10
   0   8   1  354.86    8.20
   0   8   1  363.56    7.00
   0  -8   1  346.27    7.80
   0   8  -1  351.66    8.20
   0  -8  -1  357.26    7.80
   1   8  -1   85.19    2.80
  -1   8   1   89.59    3.10
  -1  -8  -1   86.89    2.70
  -1  -8  -1   87.49    2.90
   1  -8   1   86.69    2.90
   1   8  -1   89.19    2.40
   1   8   1   86.99    2.90
   1  -8  -1   83.09    2.90
  -1   8  -1   89.69    3.10
  -1  -8   1   82.49    2.60
   1   8   1   85.99    2.30
  -1  -8   1   87.59    2.90
   2  -8   1   39.40    2.10
   2   8  -1   36.90    1.80
  -2  -8  -1   38.10    1.70
  -2   8   1   40.40    2.40
   2   8  -1   37.30    2.20
  -2  -8  -1   41.50    2.10
  -2   8  -1   38.80    2.40
  -2  -8   1   39.20    2.10
   2  -8  -1   37.70    2.10
   2   8   1   36.10    2.20
  -2  -8   1   36.60    1.80
   2   8   1   39.10    1.80
  -3   8   1   43.30    2.90
   3  -8   1   41.40    2.30
  -3  -8  -1   41.70    2.50
   3   8  -1   40.40    2.10
  -3  -8   1   39.10    2.50
   3  -8  -1   41.20    2.30
   3   8   1   41.80    2.10
  -3   8  -1   43.20    2.90
   4   8  -1    7.90    1.50
  -4  -8  -1    9.60    1.90
   4  -8   1    8.00    1.60
  -4   8   1    9.10    2.30
   4  -8  -1    8.90    1.80
   4   8   1    6.90    1.50
  -4  -8   1   10.20    1.90
  -4   8  -1    7.80    2.20
   0  -9   1   88.09    3.00
   0  -9  -1   95.19    3.10
   0   9   1   92.59    3.10
   0   9  -1   88.49    3.10
   1  -9   1    9.20    1.30
  -1   9   1   11.20    1.60
  -1  -9  -1   10.60    1.30
   1   9  -1    8.70    1.10
  -1  -9  -1    9.00    1.10
   1   9  -1    9.60    1.20
   1   9   1    7.90    1.00
  -1  -9   1   13.30    1.50
   1   9   1   14.10    1.60
  -1   9  -1    9.30    1.50
   1  -9  -1    9.50    1.40
  -1  -9   1    8.50    1.20
  -2   9   1   24.20    2.40
  -2  -9  -1   25.70    1.90
   2  -9   1   23.70    1.90
   2   9  -1   24.70    2.10
   2   9  -1   21.80    1.60
  -2  -9  -1   26.20    1.70
   2   9   1   23.60    1.50
   2  -9  -1   23.30    2.00
  -2  -9   1   31.40    2.00
   2   9   1   24.50    2.10
  -2   9  -1   25.60    2.40
  -2  -9   1   20.00    1.70
   3  -9   1   21.40    2.20
   3   9  -1   19.80    1.80
  -3  -9  -1   21.50    2.40
  -3   9   1   23.40    2.90
   3   9  -1   21.10    2.50
   3   9   1   22.40    1.80
  -3   9  -1   22.80    2.50
   3  -9  -1   22.60    2.20
   3   9   1   20.60    2.20
  -3  -9   1   21.80    2.30
  -4   9   1    0.50    2.30
  -4  -9  -1   -0.10    1.70
   4  -9   1    0.50    1.50
   4   9  -1    0.30    1.30
   4   9   1    1.20    1.30
  -4  -9   1    0.00    1.70
  -4   9  -1   -0.20    2.40
   4  -9  -1    1.20    1.70
   0 -10  -1   79.99    3.00
   0 -10   1   76.99    3.00
   0  10  -1   77.59    3.00
   0  10   1   78.59    3.10
  -1 -10  -1  134.59    4.00
   1  10  -1  134.49    4.20
   1 -10   1  133.29    4.20
  -1 -10  -1  133.89    4.10
  -1  10   1  139.59    4.50
  -1  10  -1  143.79    4.50
   1  10   1  128.59    4.10
   1 -10  -1  128.79    4.10
  -1 -10   1  136.19    4.00
  -1 -10   1  134.59    4.10
   2  10  -1   27.20    2.30
   2  10  -1   25.20    1.80
  -2 -10  -1   29.30    2.00
   2 -10   1   25.10    2.10
  -2 -10  -1   28.30    2.30
  -2  10   1   26.90    2.80
  -2 -10   1   27.50    2.20
   2  10   1   24.50    2.30
  -2  10  -1   29.70    2.70
   2  10   1   26.70    1.60
   2 -10  -1   24.50    2.20
  -2 -10   1   22.40    2.00
  -3  10   1    9.40    2.20
  -3 -10  -1    6.00    1.70
   3 -10   1    7.00    1.60
   3  10  -1    9.30    1.90
   3  10  -1    7.90    1.40
  -3 -10   1    8.60    1.70
   3 -10  -1    7.70    1.70
  -3  10  -1    9.90    2.20
   3  10   1    9.60    1.30
   3  10   1    8.60    1.80
   4  10  -1   -1.60    1.50
   4 -10   1   -1.40    1.90
   4  10   1    1.30    1.40
   4 -10  -1   -0.70    1.90
   0  11  -1    2.70    1.30
   0 -11  -1    3.00    1.20
   0  11   1    3.40    1.30
   0 -11   1    4.20    1.30
  -1 -11  -1   37.10    2.40
   1 -11   1   35.40    2.40
  -1 -11  -1   38.20    2.40
   1  11  -1   36.70    2.60
  -1  11   1   37.20    2.90
  -1 -11   1   38.00    2.40
   1  11   1   34.50    2.60
  -1  11  -1   38.10    3.00
  -1 -11   1   37.30    2.40
   1 -11  -1   39.50    2.50
   2  11  -1    3.00    1.60
  -2  11   1    1.80    2.00
  -2 -11  -1    0.40    1.40
   2 -11   1    2.10    1.30
  -2  11  -1    2.40    1.80
   2  11   1   -1.10    1.40
  -2 -11   1    1.70    1.40
   2 -11  -1    0.90    1.40
  -3  11   1   10.10    2.50
   3  11  -1    9.60    2.10
   3 -11   1   10.70    1.80
  -3 -11  -1    8.40    1.90
   3  11   1    8.30    2.00
  -3  11  -1    9.90    2.60
  -3 -11   1   12.20    2.00
   3 -11  -1   11.00    2.00
   0  12   1   60.49    3.30
   0 -12   1   59.19    3.10
   0 -12  -1   61.69    3.10
   0  12  -1   59.39    3.40
  -1 -12  -1    7.70    1.70
  -1  12   1    2.80    2.00
   1 -12   1    5.40    1.60
   1  12  -1    6.00    1.90
   1 -12  -1    3.80    1.50
  -1  12  -1    2.70    2.00
  -1 -12   1    8.40    1.80
   1  12   1    5.60    1.70
   2 -12   1    3.20    1.70
   2  12  -1    8.80    2.00
  -2  12   1    6.30    2.40
  -2 -12  -1    6.90    1.70
  -2  12  -1    3.80    2.30
   2 -12  -1    7.10    1.80
  -2 -12   1    5.40    1.70
   2  12   1    6.20    1.90
   0 -13   1    2.80    1.70
   0  13   1    2.80    2.10
   0 -13  -1   -1.10    1.70
   0  13  -1    4.50    2.10
  -1 -13  -1   10.50    2.10
   1 -13   1    6.00    1.80
  -1 -13   1    7.70    2.00
   1 -13  -1    6.50    1.80
  -1   0   2   -1.80    0.20
   1   0  -2   -1.60    0.20
   1   0   2   -2.10    0.30
   1   0  -2   -2.60    0.30
   1   0  -2   -2.50    0.20
  -1   0   2   -2.40    0.30
  -1   0   2   -2.40    0.20
   1   0  -2   -2.40    0.20
   2   0   2  223.88    4.40
   2   0  -2  228.98    4.60
  -2   0  -2  221.28    5.30
  -2   0   2  223.48    5.30
  -2   0   2  223.38    4.90
  -2   0   2  230.58    4.60
   2   0   2  228.28    4.90
   2   0  -2  220.18    4.90
  -2   0  -2  230.98    4.40
  -3   0   2  432.76    8.50
   3   0  -2  441.86    8.50
  -3   0  -2  429.46    9.90
   3   0   2  432.36    8.30
  -3   0  -2  427.26    8.30
  -3   0   2  413.86    9.10
   3   0   2  428.16    9.10
   3   0  -2  428.26    9.10
  -3   0   2  434.16    9.80
   4   0  -2    0.40    0.70
   4   0   2    0.40    0.70
  -4   0   2   -0.10    1.30
  -4   0  -2    1.40    1.40
   4   0  -2    2.00    0.70
   5   0   2    0.00    1.00
  -5   0  -2   -1.70    1.80
   5   0  -2   -0.70    1.20
  -5   0   2   -5.10    1.80
   6   0  -2   18.20    2.20
   6   0   2   24.00    2.50
   0   1   2 2189.58   43.90
   0   1  -2 2176.78   40.90
   0   1   2 2118.69   41.40
   0   1  -2 2129.99   41.30
   0  -1  -2 2106.29   41.40
   0  -1   2 2181.68   41.00
   0  -1  -2 2169.38   40.60
   0   1   2 2219.08   43.80
   0   1   2 2192.38   40.90
   0  -1   2 2081.39   41.40
   0   1  -2 2188.88   40.90
   0  -1  -2 2184.98   43.90
  -1   1   2 1585.94   30.70
   1  -1   2 1537.25   30.40
   1  -1   2 1578.44   32.10
  -1  -1  -2 1633.24   30.20
   1   1  -2 1629.24   29.40
   1  -1   2 1600.84   29.40
   1   1  -2 1632.34   30.20
  -1  -1  -2 1569.14   32.20
   1   1  -2 1545.15   30.20
   1   1  -2 1584.54   32.10
  -1   1   2 1579.14   29.50
   1   1  -2 1523.05   29.60
  -1  -1   2 1548.05   29.60
   1  -1  -2 1629.34   32.10
  -1   1  -2 1592.04   29.40
  -1  -1   2 1573.94   30.20
   1  -1  -2 1528.25   30.20
  -1  -1   2 1611.24   32.30
  -1   1  -2 1589.14   32.20
   1  -1  -2 1578.74   30.10
   1   1   2 1572.24   30.40
   1   1   2 1576.64   32.20
  -1   1  -2 1525.95   30.10
   1  -1  -2 1587.04   29.70
  -2   1   2   42.20    1.40
   2   1  -2   42.40    1.10
   2   1  -2   40.60    1.50
   2  -1   2   42.80    1.30
   2  -1   2   42.00    1.20
  -2   1   2   40.90    1.60
  -2   1   2   41.70    1.30
  -2  -1   2   39.50    1.50
  -2   1  -2   40.50    1.80
   2   1   2   42.30    1.40
  -2  -1   2   43.20    1.60
   2  -1  -2   42.10    1.20
  -2  -1   2   41.20    1.10
  -2   1  -2   41.40    1.20
   2  -1  -2   43.00    1.40
   3   1  -2   44.00    1.70
   3   1  -2   40.10    1.20
  -3  -1  -2   44.40    2.10
  -3   1   2   42.50    1.70
   3  -1   2   42.70    1.30
  -3   1   2   44.60    2.10
   3  -1   2   44.60    1.60
  -3  -1   2   40.90    1.30
  -3   1  -2   41.40    1.40
   3  -1  -2   43.80    1.40
   3  -1  -2   40.90    1.70
  -3  -1   2   42.80    1.70
   3   1   2   43.60    1.70
  -3   1  -2   42.30    2.10
  -3  -1   2   44.20    2.10
   4  -1   2   72.19    2.00
  -4  -1  -2   80.39    3.40
  -4   1   2   75.39    3.30
   4   1  -2   80.89    2.80
   4  -1   2   77.79    2.70
   4   1   2   75.99    2.70
  -4   1  -2   75.39    3.40
  -4  -1   2   76.39    3.30
   4  -1  -2   75.59    2.60
   5  -1   2    6.00    1.30
  -5  -1  -2    4.50    2.00
  -5   1   2    6.00    2.00
   5   1  -2    6.10    1.40
   5   1   2    5.80    1.30
  -5  -1   2    5.60    2.20
  -5   1  -2    3.00    2.10
   5  -1  -2    5.80    1.30
   6  -1   2   12.50    1.70
   6  -1  -2   13.50    2.00
   0  -2  -2  875.41   16.80
   0  -2   2  895.11   16.70
   0  -2   2  935.91   18.00
   0   2  -2  882.01   16.90
   0   2   2  887.91   16.60
   0   2   2  845.12   16.80
   0   2  -2  913.81   18.00
   0   2  -2  908.51   18.00
   0  -2   2  860.21   18.00
   0  -2  -2  896.71   16.60
   0   2  -2  853.51   16.60
   0   2   2  890.41   18.00
   0  -2  -2  851.01   18.00
   0   2   2  865.41   18.00
   0  -2   2  870.11   16.90
   0  -2  -2  927.11   18.00
   1   2  -2 1093.79   21.10
  -1   2   2 1080.19   22.40
   1   2  -2 1084.09   21.10
  -1   2   2 1094.89   20.90
  -1  -2  -2 1120.49   20.50
   1   2  -2 1101.89   20.50
  -1  -2  -2 1085.39   21.10
   1   2  -2 1125.69   20.50
   1  -2   2 1112.99   20.60
   1   2  -2 1094.59   22.40
   1  -2   2 1102.59   22.40
   1  -2   2 1079.59   20.90
  -1  -2  -2 1081.39   22.50
  -1   2  -2 1080.09   20.60
   1  -2  -2 1096.89   22.40
  -1  -2   2 1106.79   22.40
   1  -2  -2 1129.49   20.70
  -1  -2   2 1090.99   20.50
  -1  -2   2 1062.89   21.10
  -1   2  -2 1107.69   20.90
   1  -2  -2 1110.19   20.90
   1   2   2 1040.60   22.50
  -1  -2   2 1079.79   21.10
  -1   2  -2 1085.59   22.50
   1   2   2 1130.29   20.40
   1   2   2 1099.09   21.10
   2  -2   2  138.09    3.20
   2  -2   2  140.09    3.10
  -2   2   2  134.89    3.20
   2  -2   2  139.89    3.10
   2   2  -2  143.49    2.90
   2   2  -2  139.19    2.90
  -2   2  -2  137.79    3.20
  -2   2  -2  132.49    3.20
   2  -2  -2  139.59    3.20
   2  -2  -2  140.89    3.20
  -2  -2   2  143.09    2.90
  -2  -2   2  141.99    3.60
  -3   2   2   24.70    1.80
   3  -2   2   21.40    1.20
   3   2  -2   21.70    1.30
  -3  -2  -2   23.50    1.80
   3  -2   2   23.30    1.10
   3   2  -2   21.30    0.80
   3   2  -2   24.90    0.90
  -3  -2   2   23.50    0.80
   3   2   2   21.40    1.30
  -3   2  -2   24.40    1.80
  -3  -2   2   21.40    1.70
  -3  -2   2   21.50    1.30
   3  -2  -2   21.20    1.20
   4  -2   2    5.30    0.90
  -4   2   2    6.70    1.60
  -4  -2  -2    3.80    1.40
   4   2  -2    5.40    1.00
   4  -2   2    5.20    1.00
   4  -2  -2    6.00    1.00
   4   2   2    4.30    0.90
  -4   2  -2    6.10    1.60
   4  -2  -2    5.40    0.90
  -4  -2   2    3.80    1.40
   5  -2   2   38.40    2.20
  -5   2   2   43.50    3.40
  -5  -2  -2   36.70    3.20
   5   2  -2   41.70    2.50
   5   2   2   39.00    2.40
  -5   2  -2   42.60    3.50
  -5  -2   2   35.20    3.20
   5  -2  -2   35.60    2.30
   6  -2   2   14.10    1.90
   6  -2  -2   11.90    1.90
   0  -3  -2  308.77    6.50
   0   3   2  305.87    6.00
   0  -3   2  302.17    6.00
   0   3  -2  307.77    6.50
   0   3   2  292.77    6.50
   0   3  -2  304.67    6.10
   0  -3  -2  311.77    6.50
   0   3  -2  301.37    6.00
   0   3  -2  311.87    6.50
   0  -3  -2  306.87    6.10
   0  -3  -2  310.37    6.00
   0   3   2  293.57    6.10
   0   3   2  309.37    6.50
   0  -3   2  296.87    6.50
   0  -3   2  308.77    6.10
   0  -3   2  314.37    6.50
   1   3  -2  581.14   13.20
   1  -3   2  623.84   12.30
  -1  -3  -2  603.84   12.50
   1   3  -2  650.73   12.50
   1  -3   2  633.04   12.10
   1   3  -2  624.04   12.50
   1   3  -2  641.84   12.10
  -1   3   2  637.74   13.30
  -1   3   2  623.84   12.20
  -1  -3  -2  622.24   13.30
   1   3  -2  638.24   12.10
  -1  -3  -2  664.23   12.10
   1   3   2  635.74   12.00
   1   3   2  657.33   12.50
   1  -3  -2  651.13   12.40
  -1   3  -2  623.64   13.30
  -1  -3   2  656.83   13.20
  -1  -3   2  637.24   12.10
  -1  -3   2  652.63   12.60
  -1   3  -2  649.74   12.20
  -1  -3   2  629.44   12.50
   1  -3  -2  650.93   12.20
  -2   3   2  107.79    2.50
   2   3  -2  105.09    2.30
   2  -3   2   99.79    2.50
   2  -3   2  110.19    2.60
   2   3  -2  102.09    2.80
  -2  -3  -2  100.49    2.90
   2  -3   2  107.49    2.40
   2   3  -2  103.39    2.30
   2   3   2  103.49    2.70
  -2  -3   2  108.09    2.90
  -2  -3   2  100.29    2.70
  -2   3  -2  100.09    3.00
   2  -3  -2  105.59    2.50
   2  -3  -2  103.39    2.50
  -2   3  -2  102.39    2.50
  -3   3   2   44.00    2.30
   3  -3   2   43.40    1.50
   3  -3   2   44.70    1.60
   3   3  -2   41.80    1.80
  -3  -3  -2   43.40    2.20
  -3  -3   2   42.70    2.10
   3   3   2   41.70    1.80
   3  -3  -2   43.00    1.60
  -3   3  -2   43.60    2.30
   3  -3  -2   43.10    1.70
   4   3  -2  122.39    3.80
   4  -3   2  121.19    3.20
  -4  -3  -2  118.89    4.10
   4  -3   2  115.09    3.30
  -4   3   2  119.89    4.30
   4  -3  -2  114.49    3.40
  -4  -3   2  115.99    4.10
  -4   3  -2  120.29    4.40
   4   3   2  115.99    3.60
   4  -3  -2  118.89    3.30
  -5   3   2   31.60    3.30
  -5  -3  -2   23.10    2.90
   5   3  -2   25.90    2.20
  -5   3  -2   34.20    3.40
   5  -3  -2   26.80    2.10
  -5  -3   2   25.00    2.60
   5   3   2   22.30    2.20
   0  -4  -2    4.90    0.60
   0   4  -2    4.70    0.40
   0   4   2    5.30    0.30
   0  -4  -2    5.70    0.40
   0   4  -2    4.30    0.60
   0  -4   2    4.70    0.60
   0   4  -2    5.10    0.40
   0  -4   2    5.50    0.50
   0   4   2    6.80    0.60
   0  -4   2    5.10    0.40
   0  -4  -2    5.20    0.60
   1   4  -2   61.69    1.70
  -1   4   2   62.79    1.40
  -1  -4  -2   63.79    1.60
   1   4  -2   62.59    1.70
  -1  -4  -2   55.09    2.00
   1  -4   2   59.09    1.80
  -1   4   2   62.19    1.90
   1  -4  -2   63.29    1.30
  -1   4  -2   60.89    1.90
  -1  -4   2   65.79    1.80
   1   4   2   63.69    1.70
  -1  -4   2   62.69    1.70
  -1   4  -2   64.49    1.30
  -1  -4   2   60.39    1.60
   1   4   2   60.09    1.60
   2  -4   2   88.49    2.10
  -2  -4  -2   87.09    2.70
   2   4  -2   86.79    2.10
  -2   4   2   90.29    2.10
   2  -4   2   88.59    2.50
   2  -4   2   87.69    2.00
   2   4  -2   89.39    2.10
   2   4  -2   84.29    2.50
  -2  -4  -2   86.89    1.90
  -2   4   2   87.29    2.70
  -2  -4   2   88.39    2.50
   2  -4  -2   87.89    2.10
   2   4   2   87.49    2.50
  -2   4  -2   88.29    2.10
  -2  -4   2   90.09    2.10
  -2  -4   2   91.29    2.70
   2   4   2   90.59    1.90
  -2   4  -2   86.09    2.80
   2  -4  -2   87.19    2.50
   2  -4  -2   87.29    2.10
   3  -4   2   40.80    1.70
   3   4  -2   36.60    1.70
  -3   4   2   38.10    2.20
  -3  -4  -2   37.60    2.10
   3  -4  -2   35.10    1.70
   3   4   2   36.90    1.70
  -3   4  -2   37.40    2.20
  -3  -4   2   36.80    2.10
   4  -4   2   43.40    2.00
   4  -4   2   41.00    1.80
   4   4  -2   45.30    2.20
  -4  -4  -2   43.10    2.60
   4  -4  -2   41.00    2.10
  -4   4  -2   44.10    2.90
  -4  -4   2   44.40    2.60
   4  -4  -2   41.40    1.90
   4   4   2   42.50    2.10
  -5  -4  -2    9.90    2.10
  -5   4   2   11.80    2.60
   5   4  -2   10.70    1.70
   5   4   2    6.30    1.50
  -5  -4   2   10.70    2.20
  -5   4  -2   11.10    2.60
   0  -5   2  107.29    2.30
   0   5  -2  106.39    2.30
   0  -5  -2  103.89    2.30
   0   5   2  106.99    2.80
   0   5  -2  105.49    2.30
   0  -5  -2  105.29    2.90
   0   5   2  105.29    2.30
   1   5  -2  369.36    7.90
   1  -5   2  347.27    7.50
  -1   5   2  360.96    8.00
  -1  -5  -2  367.96    7.30
  -1  -5  -2  362.46    7.90
   1   5  -2  355.66    7.40
   1   5   2  367.06    7.40
   1  -5  -2  362.56    7.60
  -1  -5   2  359.66    7.50
  -1   5  -2  357.66    8.00
  -1  -5   2  357.16    7.30
  -1  -5   2  360.26    7.90
   1   5   2  357.36    7.90
  -2   5   2  468.65   10.60
   2  -5   2  470.45    9.80
  -2  -5  -2  457.55   10.50
   2   5  -2  465.05   10.00
   2  -5   2  486.65    9.30
  -2  -5  -2  473.95    9.20
   2   5  -2  473.65    9.30
   2  -5   2  478.05    9.20
   2   5   2  485.95    9.90
   2  -5  -2  485.65    9.30
  -2  -5   2  477.65    9.40
   2  -5  -2  494.55    9.30
   2  -5  -2  483.85    9.90
  -2  -5   2  485.35   10.40
  -2   5  -2  473.35    9.30
   2   5   2  489.35    9.30
  -2   5  -2  464.55   10.70
   3  -5   2    8.20    1.10
  -3  -5  -2    9.70    1.40
   3  -5   2    9.70    0.80
   3   5  -2    7.40    0.80
   3   5  -2    9.50    1.20
  -3   5   2    9.40    1.40
  -3  -5   2   11.20    1.40
   3   5   2    9.60    1.10
  -3   5  -2    9.30    1.50
   3  -5  -2   10.50    0.90
   3  -5  -2    8.80    1.10
  -4  -5  -2  118.99    4.20
   4  -5   2  119.89    3.60
   4  -5   2  117.49    3.20
   4   5  -2  124.39    4.00
  -4   5   2  122.19    4.50
   4  -5  -2  116.19    3.70
  -4   5  -2  123.79    4.60
  -4  -5   2  119.19    4.20
   4   5   2  122.89    3.90
   4  -5  -2  117.39    3.30
  -5  -5  -2   18.40    2.40
  -5   5   2   19.20    3.00
   5   5  -2   21.20    2.30
  -5   5  -2   21.90    3.00
  -5  -5   2   25.80    3.20
   5   5   2   23.70    2.20
   0  -6  -2   27.20    0.90
   0  -6  -2   27.10    1.30
   0   6   2   26.70    0.90
   0   6   2   27.20    0.80
   0   6  -2   27.00    1.30
   0  -6   2   29.90    1.30
   0   6  -2   27.90    0.90
   0   6   2   28.40    1.30
   0   6  -2   28.30    0.90
   0  -6  -2   29.00    1.30
   1  -6   2    4.00    0.70
  -1  -6  -2    3.80    0.80
   1   6  -2    4.80    0.60
   1   6  -2    5.90    0.80
  -1   6   2    4.00    0.90
  -1   6  -2    4.70    0.80
  -1  -6   2    4.60    0.70
  -1  -6   2    5.60    0.80
   1   6   2    4.50    0.50
   1  -6  -2    4.10    0.70
   1   6   2    5.40    0.90
   2   6  -2    6.40    0.70
   2  -6   2    5.30    0.90
  -2  -6  -2    4.50    0.90
   2   6  -2    6.00    0.80
  -2   6   2    8.10    1.20
  -2  -6  -2    6.20    0.70
   2   6   2    5.50    0.80
  -2   6  -2    5.90    1.10
  -2  -6   2    6.90    0.80
   2  -6  -2    5.90    0.90
  -2  -6   2    5.90    1.10
   3   6  -2   29.60    1.70
  -3  -6  -2   34.70    2.20
   3  -6   2   31.60    1.20
   3  -6   2   33.90    1.90
   3   6  -2   33.10    1.30
  -3   6   2   32.40    2.30
  -3   6  -2   34.40    2.40
   3  -6  -2   33.90    1.20
   3  -6  -2   29.70    1.90
  -3  -6   2   31.10    2.10
   3   6   2   30.50    1.70
  -4  -6  -2   99.19    3.90
  -4   6   2  100.69    4.20
   4   6  -2   96.89    3.50
   4  -6   2  100.99    3.40
  -4   6  -2  107.69    4.40
   4   6   2  100.99    3.50
   4  -6  -2   98.99    3.40
  -4  -6   2   98.69    3.90
   5   6  -2   33.30    2.70
  -5   6   2   38.00    4.10
  -5  -6  -2   27.90    3.50
  -5  -6   2   36.00    3.60
  -5   6  -2   34.30    4.00
   5   6   2   35.10    2.60
   0   7  -2   48.50    1.30
   0   7   2   44.70    1.80
   0   7  -2   43.40    1.30
   0   7   2   45.90    1.20
   0  -7   2   46.40    1.80
   0   7   2   46.40    1.40
   0  -7  -2   45.70    1.80
   0  -7  -2   47.20    1.40
   0   7  -2   46.90    1.80
   0  -7  -2   45.70    1.80
   1   7  -2  206.28    5.20
   1  -7   2  216.68    5.10
  -1  -7  -2  216.38    5.20
  -1   7   2  223.18    5.40
  -1  -7  -2  215.28    4.90
  -1   7  -2  213.18    5.30
   1   7   2  217.08    5.30
  -1  -7   2  213.48    4.90
   1  -7  -2  211.68    5.20
  -1  -7   2  207.18    5.20
   2  -7   2   17.30    1.50
  -2  -7  -2   17.40    1.60
  -2   7   2   15.80    1.80
   2   7  -2   16.40    1.80
   2   7  -2   17.80    1.10
   2   7  -2   16.30    1.20
   2   7   2   16.60    1.20
  -2  -7   2   16.20    1.20
  -2   7  -2   17.00    1.90
   2  -7  -2   16.40    1.50
  -2  -7   2   17.40    1.60
   3  -7   2    4.70    1.20
   3   7  -2    6.40    1.10
   3  -7  -2    5.30    1.20
   3   7   2    4.10    1.00
  -3  -7   2    4.10    1.30
   4   7  -2    8.90    1.50
   4  -7   2   11.70    1.60
  -4  -7  -2    7.10    1.70
  -4   7   2   11.80    2.30
  -4  -7   2   11.20    2.00
   4  -7  -2   10.20    1.70
  -4   7  -2   10.70    2.20
   4   7   2    9.40    1.50
  -5   7   2   20.30    3.30
   5   7  -2   23.70    2.90
   5  -7  -2   21.90    2.50
  -5  -7   2   19.10    2.70
   5   7   2   17.40    2.30
   0   8   2  370.56    7.30
   0  -8   2  361.66    8.10
   0   8  -2  389.36    7.40
   0  -8  -2  365.66    8.10
   0   8  -2  372.96    8.50
   0   8   2  365.66    8.50
   1   8  -2   71.89    2.60
   1   8  -2   72.89    2.20
  -1  -8  -2   73.29    2.60
  -1  -8  -2   71.79    2.40
   1  -8   2   74.29    2.60
  -1   8   2   71.79    2.80
   1   8   2   71.89    2.60
  -1  -8   2   72.39    2.60
   1   8   2   73.09    2.10
  -1   8  -2   72.59    2.80
   1  -8  -2   71.59    2.60
  -1  -8   2   74.99    2.50
   2   8  -2   61.89    2.20
  -2   8   2   59.29    2.90
   2   8  -2   55.89    2.60
   2  -8   2   61.59    2.50
  -2  -8  -2   63.29    2.10
  -2  -8  -2   64.59    2.60
   2   8   2   60.59    2.60
  -2   8  -2   61.39    2.90
  -2  -8   2   61.59    2.20
   2   8   2   64.19    2.20
  -2  -8   2   61.09    2.50
   2  -8  -2   57.39    2.50
  -3   8   2    8.00    1.80
   3   8  -2   10.70    1.40
   3  -8   2    8.20    1.40
  -3  -8  -2    7.80    1.50
   3   8   2   10.20    1.30
   3  -8  -2    8.20    1.40
  -3  -8   2    9.40    1.40
  -3   8  -2   10.30    1.90
  -4   8   2   17.40    2.60
   4   8  -2   15.60    1.80
  -4  -8  -2   12.80    2.00
   4  -8   2   14.90    1.90
   4   8   2   17.60    2.00
  -4   8  -2   16.30    2.50
  -4  -8   2   19.10    2.20
   4  -8  -2   13.30    1.90
   0   9  -2  221.78    5.50
   0  -9  -2  217.18    5.40
   0   9   2  213.48    5.60
   0  -9   2  215.78    5.40
   1   9  -2   34.50    1.50
   1  -9   2   35.00    2.00
  -1  -9  -2   37.80    2.00
   1   9  -2   37.90    2.10
  -1  -9  -2   35.10    1.90
  -1   9   2   36.10    2.40
  -1  -9   2   34.40    2.00
   1   9   2   36.80    2.10
  -1  -9   2   35.10    2.00
   1   9   2   35.30    1.40
  -1   9  -2   37.30    2.40
   1  -9  -2   36.50    2.10
  -2  -9  -2  138.59    4.20
   2  -9   2  143.59    4.30
   2   9  -2  138.39    4.30
  -2   9   2  148.19    4.70
  -2  -9  -2  147.59    3.80
   2   9  -2  144.49    3.90
   2   9   2  143.49    3.80
  -2   9  -2  150.18    4.70
  -2  -9   2  145.59    3.90
   2   9   2  141.19    4.30
  -2  -9   2  149.19    4.30
   3   9  -2   33.20    2.10
   3  -9   2   34.60    2.30
   3   9  -2   28.30    2.70
  -3   9   2   35.40    3.00
  -3  -9  -2   29.80    2.50
  -3   9  -2   30.00    2.90
   3  -9  -2   34.30    2.40
  -3  -9   2   31.70    2.50
   3   9   2   32.40    2.00
   3   9   2   28.00    2.60
  -4   9   2   11.10    2.60
   4  -9   2    8.60    1.90
  -4  -9  -2    9.00    2.00
   4   9  -2   11.50    1.70
   4  -9  -2    7.30    1.90
  -4   9  -2    8.50    2.50
   4   9   2   10.30    1.50
  -4  -9   2   10.30    2.00
   0 -10  -2  181.88    5.00
   0  10   2  183.28    5.10
   0  10  -2  183.68    5.10
   0 -10   2  188.98    5.40
  -1 -10  -2    5.90    1.20
   1  10  -2    4.60    1.30
  -1  10   2    5.40    1.70
  -1 -10  -2    5.20    1.10
   1 -10   2    3.60    1.20
  -1  10  -2    4.80    1.60
   1 -10  -2    2.80    1.20
  -1 -10   2    6.40    1.30
  -1 -10   2    3.80    1.30
   1  10   2    4.10    1.20
  -2  10   2   74.09    3.60
   2 -10   2   72.49    3.10
  -2 -10  -2   70.09    2.70
   2  10  -2   69.69    3.10
   2  10  -2   73.09    2.60
  -2 -10  -2   71.39    3.00
   2  10   2   72.69    2.50
  -2  10  -2   75.49    3.60
  -2 -10   2   72.39    2.90
  -2 -10   2   71.29    3.10
   2 -10  -2   65.19    3.00
   2  10   2   66.69    3.00
   3 -10   2   35.70    2.70
   3  10  -2   31.20    2.20
   3  10  -2   27.70    2.80
  -3  10   2   32.00    3.40
  -3 -10  -2   33.60    2.70
   3  10   2   35.50    2.10
  -3  10  -2   34.80    3.50
   3 -10  -2   34.80    2.70
  -3 -10   2   35.10    2.70
   3  10   2   30.30    2.80
   4  10  -2    4.70    1.60
   4 -10   2    1.10    1.90
   4 -10  -2    4.20    2.10
   4  10   2    5.20    1.50
   0 -11   2    5.40    1.30
   0  11   2    4.90    1.40
   0  11  -2    6.40    1.50
   0 -11  -2    6.60    1.40
  -1 -11  -2    4.70    1.40
  -1 -11  -2    5.00    1.30
  -1  11   2    8.00    1.90
   1  11  -2    8.10    1.60
   1 -11   2    4.00    1.30
  -1 -11   2    4.90    1.40
   1  11   2    5.40    1.60
   1 -11  -2    3.30    1.40
  -1  11  -2    2.70    1.60
  -1 -11   2    4.80    1.40
  -2  11   2    9.60    2.30
   2  11  -2   13.90    1.90
   2 -11   2   10.60    1.80
  -2 -11  -2    9.80    1.70
   2 -11  -2   13.50    1.90
  -2  11  -2   12.40    2.20
   2  11   2   13.60    1.90
  -2 -11   2   13.60    1.80
  -3  11   2   19.00    2.90
   3  11  -2   17.80    2.30
   3 -11   2   16.20    2.10
  -3 -11  -2   24.40    2.80
   3  11   2   19.40    2.30
   3 -11  -2   21.40    2.40
  -3  11  -2   21.90    2.80
  -3 -11   2   28.00    2.80
   0  12   2    4.00    1.70
   0 -12  -2    3.60    1.50
   0 -12   2    4.70    1.50
   0  12  -2    3.00    1.70
  -1 -12  -2   12.80    1.90
   1  12  -2   12.80    2.00
   1 -12   2    9.20    1.70
  -1  12   2   12.50    2.20
  -1 -12  -2    9.10    1.60
   1  12   2   10.40    1.90
  -1 -12   2   11.90    1.80
  -1  12  -2    7.00    2.20
   1 -12  -2   10.50    1.90
   2 -12   2    7.80    1.90
  -2  12   2    4.60    2.40
   2  12  -2    9.20    2.00
  -2 -12  -2    7.30    1.80
   2 -12  -2    6.40    1.70
   2  12   2    7.30    1.90
  -2  12  -2    6.40    2.30
  -2 -12   2    7.60    1.80
   0  13  -2    4.00    2.10
   0 -13  -2   -0.10    1.60
   0  13   2    0.20    2.10
   0 -13   2   -3.80    1.60
  -1 -13  -2   17.20    2.30
  -1 -13   2   16.10    2.30
   1 -13  -2   11.30    2.00
   0   0   3   -0.50    0.10
   0   0   3   -0.50    0.10
   0   0  -3   -0.70    0.10
   0   0  -3   -0.50    0.10
   1   0   3 1256.77   24.50
   1   0  -3 1357.26   24.50
   1   0   3 1268.07   26.20
  -1   0   3 1315.77   24.60
   1   0   3 1272.47   23.80
  -1   0  -3 1261.37   23.80
  -1   0  -3 1228.58   24.00
  -1   0  -3 1295.27   24.50
  -1   0   3 1313.87   24.00
  -1   0  -3 1232.98   26.10
   1   0  -3 1288.27   24.00
   2   0   3  283.87    6.00
  -2   0   3  291.37    5.70
   2   0  -3  280.87    6.00
  -2   0   3  276.77    6.40
   2   0  -3  283.67    5.70
  -2   0  -3  283.07    5.50
   2   0   3  283.47    5.50
  -2   0   3  276.67    6.00
   3   0  -3    3.50    0.50
  -3   0   3    4.00    0.90
   3   0  -3    2.90    0.70
   3   0   3    3.30    0.70
  -3   0  -3    3.50    0.50
  -3   0   3    3.90    0.70
   3   0   3    3.80    0.40
  -3   0  -3    3.80    1.00
  -4   0   3   19.90    2.10
  -4   0  -3   17.10    2.20
   4   0  -3   15.80    1.20
   4   0  -3   17.50    1.50
   4   0   3   15.60    1.40
   5   0   3    4.80    1.20
  -5   0   3    1.70    1.80
  -5   0  -3    1.80    2.00
   5   0  -3    5.70    1.30
   6   0   3    1.80    1.50
   6   0  -3   -2.40    1.70
   0   1   3   21.20    0.70
   0   1  -3   20.10    0.60
   0  -1   3   20.20    0.60
   0  -1  -3   20.50    0.60
   0  -1   3   21.00    0.70
   0   1   3   20.60    0.60
   0  -1   3   21.20    0.70
   0   1  -3   20.80    0.70
   0  -1  -3   20.90    0.70
   0   1  -3   20.40    0.70
  -1  -1  -3 8451.55  157.18
  -1   1   3 8457.95  158.28
   1  -1   3 8385.76  171.98
   1   1  -3 8300.37  161.58
  -1   1   3 8481.05  161.68
  -1  -1  -3 7982.50  161.78
   1  -1   3 8435.96  161.58
  -1  -1  -3 8587.94  157.18
   1  -1   3 8517.15  158.08
   1   1  -3 8717.83  157.98
  -1  -1  -3 8614.64  172.38
   1   1  -3 8331.87  157.78
   1   1   3 8397.26  172.38
  -1   1  -3 8311.97  172.38
  -1  -1   3 8476.35  157.78
   1   1   3 8436.06  157.08
  -1   1  -3 8472.95  157.98
   1   1   3 8515.85  162.28
  -1  -1   3 8889.71  171.88
  -1  -1   3 8676.43  162.68
   1  -1  -3 8514.15  171.68
   1  -1  -3 8448.75  158.48
  -1   1  -3 8169.48  161.48
   1  -1  -3 8755.72  161.48
  -2   1   3  414.16    9.10
  -2   1   3  396.16    8.20
   2  -1   3  410.46    8.00
  -2   1   3  415.26    8.50
   2  -1   3  404.26    8.30
   2   1  -3  421.86    8.10
   2  -1  -3  411.66    8.20
  -2   1  -3  413.86    8.00
  -2  -1   3  413.96    9.00
  -2  -1   3  415.36    8.00
   2  -1  -3  422.36    8.50
   3  -1   3   15.70    1.00
   3   1  -3   15.30    1.10
  -3   1   3   15.80    1.50
   3  -1   3   16.00    0.80
   3   1  -3   14.00    0.80
  -3  -1  -3   16.60    1.60
  -3   1   3   16.60    1.10
   3   1   3   15.60    1.10
  -3  -1   3   16.50    1.50
  -3   1  -3   12.40    0.90
  -3  -1   3   12.40    0.90
   3  -1  -3   16.30    1.10
  -3  -1   3   17.60    1.20
   3  -1  -3   15.10    1.00
  -3   1  -3   17.00    1.60
  -4   1   3   44.20    2.70
  -4  -1  -3   42.00    2.70
   4   1  -3   48.10    2.10
   4  -1   3   42.80    1.50
   4  -1   3   44.20    2.00
   4   1   3   41.70    2.00
  -4  -1   3   41.90    2.70
  -4   1  -3   46.60    2.80
   4  -1  -3   46.50    2.10
   4  -1  -3   47.40    1.80
   5   1  -3    4.60    1.30
  -5   1   3    7.00    2.20
  -5  -1  -3    4.70    2.10
   5  -1   3    5.90    1.20
   5   1   3    3.50    1.20
  -5  -1   3    4.60    2.00
   5  -1  -3    5.20    1.20
  -5   1  -3    5.00    2.00
   6  -1   3    7.90    1.70
   6  -1  -3    4.00    1.80
   0   2   3  611.74   12.00
   0   2   3  646.64   12.80
   0   2  -3  611.04   11.90
   0  -2   3  646.44   12.70
   0  -2  -3  632.34   11.90
   0  -2  -3  626.64   12.00
   0  -2   3  622.34   11.90
   0   2   3  608.84   12.80
   0   2  -3  610.14   12.00
   0   2   3  628.94   11.90
   0  -2  -3  609.94   12.80
   0  -2   3  595.84   12.00
   0  -2  -3  649.54   12.80
   0   2  -3  619.14   12.70
   0   2  -3  626.64   12.80
   1  -2   3 1375.76   28.40
   1  -2   3 1375.06   26.10
   1   2  -3 1417.26   28.30
  -1  -2  -3 1391.26   26.70
  -1   2   3 1328.97   26.10
   1   2  -3 1375.26   26.70
   1   2  -3 1414.76   26.00
   1   2  -3 1404.06   26.70
  -1   2   3 1416.06   26.50
   1  -2   3 1381.76   26.50
  -1   2   3 1386.06   28.30
   1   2  -3 1368.46   26.00
  -1  -2  -3 1376.06   25.90
  -1  -2  -3 1392.76   28.40
  -1  -2   3 1436.66   28.30
   1  -2  -3 1419.16   26.50
   1   2   3 1341.37   28.40
  -1  -2   3 1392.46   26.70
   1  -2  -3 1415.56   26.10
   1  -2  -3 1398.96   28.30
  -1   2  -3 1413.76   26.50
   1   2   3 1320.37   26.60
  -1  -2   3 1391.36   26.00
   1   2   3 1439.86   25.90
  -1  -2   3 1388.66   26.00
  -1   2  -3 1386.36   26.10
  -1   2  -3 1379.26   28.40
   2   2  -3  170.58    3.70
  -2   2   3  181.88    4.40
  -2  -2  -3  181.98    4.40
   2   2  -3  172.98    4.10
   2  -2   3  175.68    3.80
   2   2  -3  182.68    3.70
   2  -2   3  173.78    3.80
  -2   2   3  175.08    3.90
  -2  -2   3  186.18    4.30
  -2  -2   3  165.98    4.10
   2  -2  -3  174.88    3.90
   2   2   3  181.88    4.10
  -2   2  -3  169.88    4.40
  -2  -2   3  174.78    3.60
   2  -2  -3  177.48    3.90
   3  -2   3  160.78    3.80
  -3  -2  -3  162.88    4.50
  -3   2   3  159.48    4.00
   3   2  -3  160.68    4.20
   3  -2   3  165.68    3.70
  -3   2   3  163.78    4.60
   3   2  -3  169.28    3.50
   3   2  -3  159.58    3.40
   3  -2  -3  165.48    4.00
  -3  -2   3  155.68    4.20
   3  -2  -3  163.98    3.80
  -3  -2   3  164.48    4.40
   3   2   3  148.99    4.00
  -3   2  -3  160.58    4.60
  -3  -2   3  162.48    3.40
  -4  -2  -3  129.19    4.50
   4  -2   3  137.29    3.70
   4  -2   3  136.59    3.40
   4   2  -3  138.29    4.00
  -4   2   3  136.99    4.60
   4  -2  -3  135.79    3.50
   4   2   3  134.89    4.00
   4  -2  -3  137.29    3.80
  -4   2  -3  140.19    4.60
  -4  -2   3  137.39    4.40
   5   2  -3    8.90    1.50
  -5   2   3   11.40    2.30
  -5  -2  -3    4.90    1.90
   5  -2   3    9.20    1.30
   5  -2  -3    8.50    1.40
  -5  -2   3    9.90    2.10
   5   2   3    7.90    1.40
  -5   2  -3    6.10    2.10
   6  -2   3   28.30    2.60
   6  -2  -3   29.30    2.80
   0  -3  -3  414.36    8.00
   0   3   3  412.96    8.60
   0   3   3  400.56    8.00
   0  -3  -3  418.56    8.60
   0   3   3  400.16    8.60
   0  -3   3  402.36    8.10
   0  -3  -3  415.86    8.00
   0   3  -3  410.56    8.60
   0   3  -3  401.66    8.00
   0  -3   3  399.66    8.00
   0  -3  -3  423.56    8.60
   0   3  -3  407.06    8.50
   0  -3   3  417.36    8.50
  -1   3   3  267.07    5.90
   1   3  -3  265.67    5.70
   1  -3   3  276.57    5.60
   1   3  -3  266.87    5.40
  -1   3   3  270.37    5.40
  -1  -3  -3  266.37    6.00
   1   3  -3  278.37    5.70
   1   3  -3  266.17    5.40
   1  -3   3  266.17    5.30
   1   3  -3  250.87    5.90
  -1  -3  -3  274.97    5.30
  -1  -3   3  271.17    5.50
  -1  -3   3  279.57    5.70
   1   3   3  275.47    5.60
  -1   3  -3  266.67    6.00
   1  -3  -3  276.87    5.70
  -1   3  -3  275.57    5.40
   1   3   3  274.87    5.30
   1  -3  -3  274.97    5.40
  -1  -3   3  281.97    5.90
  -2   3   3   10.00    0.70
   2   3  -3    7.90    0.80
   2   3  -3    8.90    0.70
   2  -3   3    8.60    0.60
  -2  -3  -3    9.10    1.10
   2  -3   3    8.40    0.70
  -2   3   3    7.80    1.00
   2   3  -3    9.00    0.60
   2  -3  -3   10.20    0.80
   2  -3  -3    8.90    0.70
  -2   3  -3    8.50    0.70
   2   3   3    9.40    0.80
  -2  -3   3    8.00    0.80
  -2   3  -3    9.80    1.10
  -3   3   3   49.20    1.80
   3   3  -3   49.00    2.00
   3  -3   3   46.90    1.60
  -3   3   3   52.19    2.40
   3   3  -3   48.70    1.50
  -3  -3  -3   49.30    2.30
   3  -3   3   49.20    1.80
   3   3  -3   47.90    1.40
  -3  -3   3   51.59    2.10
  -3   3  -3   50.29    2.40
   3  -3  -3   49.70    1.70
  -3  -3   3   46.30    2.20
   3   3   3   50.49    1.90
   3  -3  -3   48.20    1.80
  -4  -3  -3   46.90    2.80
   4  -3   3   50.19    1.90
   4   3  -3   45.50    2.30
   4  -3   3   49.60    2.00
  -4   3   3   48.50    3.00
  -4   3  -3   47.40    3.00
  -4  -3   3   50.09    2.70
   4  -3  -3   47.90    2.10
   4   3   3   47.30    2.30
   4  -3  -3   46.40    2.00
   5  -3   3    2.00    1.10
   5   3  -3    5.00    1.30
  -5   3   3    3.50    2.20
  -5  -3  -3    0.60    1.60
   5  -3  -3    2.50    1.20
  -5   3  -3    2.50    2.10
   5   3   3    2.30    1.20
  -5  -3   3    2.40    2.00
   0  -4  -3  178.48    3.90
   0   4  -3  177.88    3.60
   0   4  -3  177.98    4.00
   0  -4   3  177.18    3.70
   0   4   3  174.38    4.00
   0  -4  -3  177.98    3.70
   0  -4  -3  180.58    4.00
   0   4   3  171.48    3.60
   0  -4   3  176.38    3.90
   1   4  -3  216.48    4.70
   1  -4   3  214.08    4.30
  -1  -4  -3  218.18    4.50
  -1   4   3  215.68    4.90
   1   4  -3  219.88    4.90
  -1   4   3  213.08    4.30
   1   4   3  216.18    4.60
   1   4   3  211.58    4.50
   1  -4  -3  220.78    4.30
  -1   4  -3  204.58    5.10
  -1  -4   3  215.88    4.60
  -1  -4   3  218.68    4.90
  -1  -4   3  220.88    4.70
  -1   4  -3  219.98    4.30
   2   4  -3   22.60    0.90
   2  -4   3   23.80    1.20
  -2   4   3   24.90    1.00
  -2   4   3   26.90    1.50
   2  -4   3   24.60    0.80
  -2  -4  -3   24.90    1.50
   2   4  -3   25.70    1.00
   2   4  -3   22.90    1.20
  -2  -4   3   24.50    1.40
  -2  -4   3   23.10    1.20
   2   4   3   24.40    0.90
  -2   4  -3   23.40    0.90
   2   4   3   22.30    1.20
   2  -4  -3   23.00    1.20
  -2   4  -3   26.90    1.60
   2  -4  -3   24.50    0.90
   2  -4  -3   22.70    0.90
  -2  -4   3   25.90    1.00
   3   4  -3   99.09    3.10
   3   4  -3   95.49    2.30
   3  -4   3  102.19    2.80
  -3  -4  -3   95.69    3.30
   3   4  -3  102.89    2.40
  -3   4   3   95.49    3.40
   3  -4  -3  100.49    2.90
   3   4   3  100.69    3.00
   3  -4  -3   98.29    2.70
  -3  -4   3   95.59    3.10
  -3   4  -3  100.19    3.50
  -3  -4   3   98.89    3.20
  -4   4   3   61.59    3.30
   4   4  -3   66.69    2.70
   4  -4   3   64.59    2.20
   4  -4   3   63.59    2.50
  -4  -4  -3   67.59    3.10
  -4  -4   3   68.19    3.10
   4   4   3   64.19    2.70
   4  -4  -3   63.19    2.30
  -4   4  -3   70.89    3.40
   4  -4  -3   60.09    2.50
  -5  -4  -3   24.40    3.00
  -5   4   3   25.80    3.40
   5   4  -3   25.30    2.20
   5   4   3   20.80    2.10
  -5   4  -3   24.90    3.00
  -5  -4   3   24.70    3.00
   0   5  -3  701.13   13.70
   0  -5  -3  715.23   14.80
   0   5  -3  703.83   13.60
   0  -5   3  715.53   13.70
   0   5   3  693.43   13.60
   0   5   3  702.93   14.80
   0  -5  -3  709.83   13.70
   0  -5   3  709.13   14.00
  -1  -5  -3  627.04   12.10
   1   5  -3  639.04   13.10
   1  -5   3  605.84   12.40
  -1  -5  -3  610.24   13.10
   1   5  -3  628.14   12.40
  -1   5   3  625.94   13.20
  -1   5   3  614.14   11.90
  -1  -5   3  627.04   12.20
   1  -5  -3  618.64   12.40
  -1  -5   3  619.64   13.10
   1  -5  -3  624.44   11.90
  -1   5  -3  612.34   13.20
   1   5   3  619.04   12.30
  -1   5  -3  625.14   11.90
   1   5   3  614.24   13.20
  -1  -5   3  623.24   12.40
   2   5  -3  211.18    4.90
  -2   5   3  207.08    5.20
   2  -5   3  211.78    4.30
   2  -5   3  210.48    4.20
  -2  -5  -3  203.38    5.10
   2   5  -3  210.68    4.50
   2  -5   3  204.68    4.90
  -2  -5  -3  210.18    4.30
  -2   5   3  210.28    4.40
   2  -5  -3  212.68    4.30
  -2   5  -3  210.68    4.30
   2  -5  -3  202.18    4.90
  -2  -5   3  205.28    4.50
   2   5   3  204.78    4.80
  -2  -5   3  205.28    4.90
   2  -5  -3  211.98    4.30
  -2   5  -3  205.28    5.30
  -2  -5   3  214.38    5.10
   2   5   3  206.98    4.30
   3  -5   3   18.80    0.90
   3   5  -3   16.30    1.00
   3   5  -3   18.70    1.40
  -3   5   3   21.40    1.90
  -3  -5  -3   18.00    1.90
   3  -5   3   18.90    1.40
  -3   5  -3   18.70    2.00
  -3  -5   3   18.10    1.80
   3  -5  -3   16.90    1.10
   3  -5  -3   14.00    1.50
   3   5   3   16.90    1.40
   4   5  -3  250.57    6.40
   4  -5   3  247.18    6.00
   4  -5   3  249.58    5.60
  -4   5   3  247.38    7.10
  -4  -5  -3  240.48    6.70
   4  -5  -3  245.88    6.10
  -4   5  -3  247.08    7.10
  -4  -5   3  247.68    6.60
   4   5   3  254.17    6.40
   4  -5  -3  248.28    5.70
  -5   5   3   91.39    4.80
   5   5  -3   88.29    3.80
  -5  -5  -3   79.89    4.20
   5   5   3   85.79    3.50
  -5  -5   3   86.69    4.20
  -5   5  -3   87.69    4.70
   0  -6  -3    8.50    0.90
   0  -6  -3   10.90    0.70
   0   6   3    8.10    0.50
   0  -6   3   11.90    0.60
   0   6  -3    8.10    0.60
   0   6  -3    8.80    1.00
   0   6  -3   10.80    0.60
   0  -6  -3    9.60    1.00
   1   6  -3  344.97    7.30
  -1   6   3  349.17    7.90
  -1  -6  -3  348.67    7.80
   1   6  -3  361.96    7.80
   1  -6   3  352.96    7.50
  -1   6  -3  339.07    7.80
   1   6   3  346.07    7.80
  -1  -6   3  356.66    7.30
   1  -6  -3  342.07    7.50
  -1  -6   3  329.07    7.70
  -1  -6   3  344.17    7.20
  -2  -6  -3   82.69    2.80
   2  -6   3   83.69    2.70
   2   6  -3   83.59    2.50
  -2   6   3   83.69    2.90
  -2  -6  -3   82.79    2.10
  -2   6  -3   82.09    2.90
  -2  -6   3   87.69    2.70
   2  -6  -3   86.09    1.90
   2   6   3   82.99    2.50
   2  -6  -3   85.59    2.70
  -2  -6   3   84.19    2.70
   2  -6  -3   84.89    1.90
   3   6  -3   12.10    1.10
   3  -6   3   10.20    1.20
   3   6  -3   11.10    1.30
   3  -6   3   10.00    0.90
  -3   6   3    8.90    1.60
  -3  -6  -3    8.60    1.40
  -3  -6   3    9.90    1.40
   3  -6  -3   10.50    1.00
   3   6   3   10.70    1.20
  -3   6  -3   10.00    1.60
   3  -6  -3   12.10    1.40
   4   6  -3   52.49    2.60
  -4  -6  -3   50.09    3.00
   4  -6   3   49.60    2.50
  -4   6   3   56.99    3.30
   4   6   3   48.70    2.50
  -4   6  -3   51.79    3.30
  -4  -6   3   49.00    3.00
  -5  -6  -3   21.10    2.70
   5   6  -3   25.40    2.60
  -5   6   3   31.90    3.90
  -5   6  -3   19.10    3.10
   5   6   3   24.90    2.30
   5  -6  -3   25.20    2.70
  -5  -6   3   27.10    3.50
   0   7   3    9.20    0.80
   0  -7  -3   12.80    1.20
   0   7  -3   10.80    0.60
   0   7   3   11.60    1.20
   0  -7  -3   10.80    1.10
   0   7   3   10.40    0.60
   0  -7  -3   10.20    0.80
   0   7  -3   11.40    0.70
   0  -7   3   10.10    1.10
   0   7  -3   11.40    1.20
  -1  -7  -3   67.69    2.30
  -1  -7  -3   68.89    2.20
   1   7  -3   65.39    2.30
  -1   7   3   63.29    2.40
   1  -7   3   64.09    2.30
   1   7   3   69.09    2.40
  -1   7  -3   61.59    2.40
   1  -7  -3   68.29    2.40
  -1  -7   3   65.79    2.20
  -1  -7   3   65.19    2.30
   2   7  -3  121.49    3.70
  -2   7   3  128.99    4.00
   2  -7   3  136.29    3.70
   2   7  -3  132.69    3.50
   2   7  -3  127.99    3.30
  -2  -7  -3  131.59    3.80
  -2   7  -3  129.39    4.00
   2   7   3  132.09    3.40
   2  -7  -3  129.39    3.80
  -2  -7   3  128.09    3.30
  -2  -7   3  133.09    3.80
   3  -7   3   24.60    1.80
  -3  -7  -3   22.40    2.00
   3   7  -3   20.90    1.70
   3  -7  -3   23.30    1.90
  -3  -7   3   22.70    2.10
   3   7   3   22.40    1.60
   4   7  -3   53.69    2.60
  -4  -7  -3   51.69    3.00
   4  -7   3   53.19    2.80
  -4   7   3   50.59    3.50
  -4  -7   3   51.29    3.10
  -4   7  -3   51.29    3.60
   4   7   3   53.19    2.60
   4  -7  -3   56.89    2.80
  -5   7   3   13.90    3.30
   5  -7  -3   17.80    2.30
  -5  -7   3   17.70    2.70
   0   8  -3  298.77    5.90
   0   8   3  286.67    5.80
   0  -8   3  288.67    6.60
   0   8  -3  288.87    6.80
   0  -8  -3  292.77    6.60
   0   8   3  283.47    6.90
  -1  -8  -3  153.68    3.90
  -1   8   3  138.09    4.20
   1   8  -3  143.99    4.00
   1   8  -3  149.09    3.60
  -1  -8  -3  146.69    4.10
   1  -8   3  145.69    4.10
   1  -8  -3  150.88    4.10
  -1   8  -3  151.18    4.20
  -1  -8   3  147.79    3.90
   1   8   3  146.59    4.10
  -1  -8   3  144.89    4.00
   1   8   3  149.19    3.50
   2  -8   3   31.40    1.90
  -2  -8  -3   26.90    1.50
  -2  -8  -3   30.20    1.90
   2   8  -3   27.90    1.60
   2   8  -3   27.60    2.00
   2   8  -3   26.40    1.60
  -2   8   3   30.00    2.30
  -2   8  -3   32.80    2.40
  -2  -8   3   29.50    1.70
   2   8   3   29.30    1.50
   2   8   3   28.30    2.10
   2  -8  -3   29.20    2.00
  -2  -8   3   29.80    2.00
  -3  -8  -3   72.69    3.10
   3  -8   3   68.49    3.00
   3   8  -3   70.19    2.90
  -3   8   3   75.49    3.60
   3  -8  -3   76.09    3.10
  -3   8  -3   73.19    3.60
  -3  -8   3   73.19    3.10
   4   8  -3    7.80    1.60
  -4  -8  -3    6.50    1.70
   4  -8   3    6.60    1.70
  -4   8   3   10.60    2.50
   4   8   3    6.80    1.30
  -4   8  -3    5.70    2.20
  -4  -8   3    7.10    1.90
   4  -8  -3    7.00    1.60
   0   9   3  127.49    3.80
   0   9  -3  124.49    3.80
   0  -9   3  130.09    3.80
   0  -9  -3  130.19    3.80
   1   9  -3  136.29    4.00
  -1  -9  -3  138.29    3.80
  -1   9   3  132.09    4.30
  -1  -9  -3  136.49    4.00
   1  -9   3  134.89    4.00
   1   9  -3  134.29    3.40
  -1  -9   3  132.09    3.90
  -1   9  -3  138.89    4.20
   1   9   3  137.09    3.30
   1  -9  -3  128.39    4.00
   1   9   3  135.39    4.00
  -1  -9   3  136.29    3.80
  -2  -9  -3   10.10    1.30
   2  -9   3    9.90    1.40
  -2  -9  -3    8.40    1.30
   2   9  -3    9.30    1.10
   2   9  -3    7.60    1.40
   2   9  -3   10.60    1.20
  -2   9   3    9.60    1.70
  -2  -9   3   11.40    1.50
   2   9   3    9.40    1.40
  -2  -9   3    9.40    1.30
   2  -9  -3    9.30    1.40
   2   9   3    8.70    1.10
  -2   9  -3    9.50    1.70
   3   9  -3    3.50    1.60
   3  -9   3    0.50    1.20
  -3   9   3    2.60    1.90
  -3  -9  -3    1.20    1.40
   3   9  -3    1.10    1.10
  -3  -9   3    2.20    1.40
   3   9   3    0.30    1.60
   3  -9  -3    3.70    1.30
   3   9   3    1.60    1.00
  -3   9  -3    3.00    1.80
   4  -9   3    7.60    1.90
   4   9  -3    7.20    1.60
  -4  -9  -3    3.80    1.80
  -4   9   3    7.30    2.60
  -4  -9   3    6.80    2.00
   4  -9  -3    4.20    1.70
  -4   9  -3    7.80    2.60
   4   9   3    4.40    1.40
   0 -10  -3   22.50    1.90
   0  10  -3   30.10    2.20
   0  10   3   27.60    2.20
  -1 -10  -3   43.00    2.30
  -1  10   3   37.90    2.80
   1 -10   3   43.40    2.40
  -1 -10  -3   40.80    2.20
   1  10  -3   44.60    2.50
  -1 -10   3   45.30    2.30
   1 -10  -3   40.90    2.30
  -1  10  -3   36.60    2.70
  -1 -10   3   40.50    2.30
   1  10   3   42.40    2.50
   2  10  -3    7.50    1.50
   2  10  -3    6.50    1.20
  -2 -10  -3    6.10    1.40
  -2  10   3    5.60    1.90
   2 -10   3    5.00    1.40
   2  10  -3    6.00    1.20
  -2 -10   3    6.40    1.40
   2 -10  -3    5.90    1.50
  -2 -10   3    8.40    1.50
   2  10   3    7.40    1.50
   2  10   3    6.60    1.10
  -2  10  -3    5.20    1.80
   3  10  -3   18.20    2.00
   3 -10   3   19.20    2.20
   3  10  -3   18.70    2.10
  -3 -10  -3   16.60    2.00
  -3  10   3   19.10    2.60
  -3  10  -3   18.80    2.60
   3 -10  -3   20.20    2.20
   3  10   3   16.60    2.10
  -3 -10   3   17.60    2.00
   3  10   3   19.10    1.90
   4 -10   3    0.00    1.90
   4  10  -3   -0.40    1.60
   4  10   3    2.90    1.50
   0 -11  -3   40.10    2.50
   0  11   3   46.40    2.70
   0  11  -3   47.50    2.90
   0 -11   3   45.00    2.60
  -1  11   3   19.50    2.30
  -1 -11  -3   21.00    2.00
   1  11  -3   18.60    2.30
  -1 -11  -3   13.50    1.70
   1 -11   3   17.00    1.90
   1  11   3   15.90    1.80
  -1 -11   3   20.60    2.10
  -1  11  -3   17.50    2.10
   1 -11  -3   15.80    1.80
  -1 -11   3   18.10    1.90
  -2 -11  -3   11.40    1.70
   2 -11   3   10.90    1.80
   2  11  -3   11.40    1.80
  -2  11   3   11.80    2.20
   2  11   3   10.90    1.80
  -2  11  -3   11.60    2.30
  -2 -11   3    8.90    1.60
   2 -11  -3    9.40    1.70
   3  11  -3    5.10    2.10
   3 -11   3    6.20    1.80
  -3 -11  -3    5.70    1.80
  -3  11   3    7.90    2.50
   3 -11  -3    1.70    1.70
  -3  11  -3    8.60    2.60
   3  11   3    4.60    2.00
  -3 -11   3    6.40    2.00
   0  12   3   25.80    2.80
   0 -12  -3   21.80    2.50
   0  12  -3   27.60    2.90
   0 -12   3   18.10    2.10
  -1  12   3    4.20    2.10
   1 -12   3    3.90    1.60
   1  12  -3    1.40    1.70
  -1 -12  -3    4.50    1.60
  -1 -12  -3    2.50    1.60
  -1  12  -3    3.90    2.10
  -1 -12   3    4.30    1.70
   1  12   3    3.70    1.70
   1 -12  -3    3.10    1.60
   2 -12   3    8.90    1.90
  -2 -12  -3    8.90    1.80
  -2  12   3    6.10    2.50
   2  12  -3    7.50    2.10
   2  12   3   11.40    2.10
  -2 -12   3    7.60    1.80
  -2  12  -3    9.60    2.60
   2 -12  -3    9.30    2.00
   0  13  -3   29.40    3.70
   0 -13   3   28.70    3.00
   0 -13  -3   27.50    2.80
  -1 -13  -3    7.00    2.00
  -1 -13   3    3.70    2.00
   1 -13  -3    0.80    2.00
   0   0   4 1138.29   22.10
   0   0  -4 1115.69   21.40
   0   0   4 1167.68   21.40
   0   0  -4 1161.78   21.90
  -1   0  -4 9019.70  187.38
   1   0   4 9446.16  176.38
  -1   0  -4 8869.41  176.08
   1   0  -4 9240.38  172.38
  -1   0   4 9479.75  176.48
  -1   0  -4 9120.39  171.48
   1   0  -4 9540.55  175.68
   1   0   4 9346.07  171.38
   1   0   4 8962.80  187.38
  -1   0   4 9279.97  172.08
   1   0   4 9140.29  171.68
  -1   0  -4 9174.78  171.48
  -2   0   4 1672.73   32.10
  -2   0  -4 1707.73   31.80
   2   0   4 1709.73   31.90
  -2   0  -4 1697.63   31.90
  -2   0   4 1718.83   35.10
   2   0  -4 1761.12   32.10
  -3   0  -4    6.70    0.70
  -3   0   4    5.50    0.80
  -3   0  -4    6.20    0.60
   3   0  -4    6.10    0.70
   3   0   4    6.30    0.80
   3   0   4    6.90    0.60
  -3   0   4    8.60    1.20
  -3   0  -4    6.30    1.20
   3   0  -4    7.30    0.90
  -4   0  -4    0.20    1.30
  -4   0   4    0.30    1.40
   4   0   4   -0.60    0.60
  -4   0   4   -0.20    0.80
   4   0  -4    1.00    0.80
   5   0   4   52.29    2.50
  -5   0  -4   49.30    3.50
   5   0  -4   49.70    2.70
  -5   0   4   54.49    3.60
   6   0   4   -0.20    1.50
   6   0  -4   -2.90    1.70
   0  -1   4 6297.67  114.39
   0  -1   4 6022.90  116.59
   0   1   4 5935.41  113.89
   0   1  -4 6209.28  114.49
   0   1   4 6034.30  116.49
   0  -1  -4 5919.51  116.29
   0  -1  -4 5976.90  114.59
   0  -1   4 6192.08  114.79
   0   1  -4 6166.78  114.59
   0   1  -4 6184.68  116.39
  -1  -1  -4 5119.19  101.89
  -1  -1  -4 5035.90   92.99
  -1  -1  -4 4985.50   93.09
   1   1  -4 4921.71   95.69
   1  -1   4 4970.80   95.69
   1   1  -4 5069.09   92.99
  -1  -1  -4 4783.12   95.89
  -1   1   4 5097.99   95.99
   1  -1   4 4922.91  101.39
   1   1  -4 4951.90   93.59
   1  -1   4 4969.40   93.69
  -1   1  -4 4864.11  102.19
  -1  -1   4 5043.70   96.09
  -1   1  -4 4890.71   93.19
   1   1   4 4955.00   96.39
   1   1   4 4996.60   92.99
   1  -1  -4 5198.28   95.19
   1  -1  -4 5038.60   93.99
  -1   1  -4 5005.60   93.69
  -1  -1   4 5095.19   93.59
  -1   1  -4 4827.82   95.39
  -2   1   4  657.83   14.10
   2  -1   4  658.03   13.10
  -2   1   4  672.73   13.30
   2   1  -4  672.33   12.80
   2  -1   4  677.83   12.70
  -2  -1   4  674.13   14.10
   2  -1  -4  665.83   12.90
  -2  -1   4  656.53   12.70
   2  -1  -4  663.73   13.20
  -2   1  -4  648.74   12.70
   3   1  -4   55.29    2.10
   3  -1   4   58.79    1.60
  -3  -1  -4   55.59    2.50
   3   1  -4   56.79    1.70
   3  -1   4   57.09    1.90
  -3   1   4   57.09    2.40
  -3   1   4   55.49    2.00
  -3  -1   4   56.09    2.30
   3   1   4   59.79    2.00
  -3   1  -4   54.39    1.70
  -3   1  -4   58.69    2.50
  -3  -1   4   58.69    2.10
   3  -1  -4   57.79    2.00
   4   1  -4   86.49    2.40
   4   1  -4   91.49    3.10
  -4  -1  -4   94.09    3.70
  -4   1   4   94.29    3.60
   4  -1   4   90.59    2.80
   4   1   4   95.09    3.00
  -4   1  -4   91.29    3.70
   4  -1  -4   92.29    3.00
  -4  -1   4   86.19    3.10
  -4  -1   4   90.79    3.60
   4  -1  -4   86.49    2.60
   5  -1   4   66.89    2.80
  -5  -1  -4   66.69    4.00
  -5   1   4   70.59    3.90
   5   1  -4   65.89    3.00
   5   1   4   68.19    2.90
  -5  -1   4   66.59    3.90
   5  -1  -4   62.79    2.90
  -5   1  -4   69.49    4.00
   6  -1   4    2.20    1.40
   6  -1  -4    1.70    1.90
   0  -2  -4  391.16    7.80
   0   2  -4  388.66    7.90
   0   2  -4  397.86    7.90
   0   2  -4  412.56    7.90
   0   2   4  395.86    7.90
   0   2   4  411.46    8.30
   0  -2  -4  395.76    8.30
   0  -2   4  405.06    7.90
   0   2   4  391.46    8.30
   0  -2   4  414.56    7.90
   0  -2  -4  404.36    7.80
  -1   2   4 1356.16   27.50
   1   2  -4 1329.37   26.00
  -1   2   4 1383.46   25.90
  -1  -2  -4 1316.97   26.00
  -1  -2  -4 1316.77   25.20
   1   2  -4 1348.57   25.30
  -1  -2  -4 1365.66   27.60
   1  -2   4 1338.07   27.60
   1   2  -4 1377.66   25.40
   1  -2   4 1342.27   25.80
   1  -2   4 1391.06   25.40
   1  -2  -4 1372.86   25.80
  -1   2  -4 1363.76   27.70
   1   2   4 1364.66   25.90
   1  -2  -4 1379.96   25.50
  -1  -2   4 1387.96   25.30
  -1  -2   4 1362.46   25.40
  -1   2  -4 1245.68   25.40
  -1   2  -4 1382.76   25.80
   1   2   4 1362.76   25.20
  -1  -2   4 1369.46   26.00
   1   2   4 1256.47   27.60
   2   2  -4  634.54   12.60
   2   2  -4  622.54   11.90
  -2  -2  -4  628.54   13.40
   2  -2   4  621.24   12.10
   2   2  -4  616.94   12.00
   2  -2   4  623.34   12.20
  -2   2   4  617.84   13.30
  -2   2   4  620.84   12.40
   2  -2  -4  628.74   12.40
   2   2   4  617.44   12.50
  -2  -2   4  646.74   13.20
  -2   2  -4  611.54   13.40
  -2  -2   4  616.44   12.60
   2  -2  -4  608.24   12.20
  -2  -2   4  603.54   11.90
   3   2  -4   72.49    2.00
   3  -2   4   75.09    2.20
   3   2  -4   71.69    1.90
  -3   2   4   71.69    2.70
   3  -2   4   72.09    2.00
  -3   2   4   72.79    2.30
  -3  -2  -4   74.19    2.80
   3   2  -4   72.19    2.40
  -3  -2   4   71.29    2.50
  -3  -2   4   73.89    1.90
  -3  -2   4   74.09    2.70
   3  -2  -4   75.09    2.20
  -3   2  -4   71.19    2.90
   3   2   4   69.89    2.30
   3  -2  -4   75.09    2.30
  -4  -2  -4  100.49    3.90
   4   2  -4  105.69    3.40
   4  -2   4  100.29    3.00
  -4   2   4  105.89    3.90
   4  -2   4  100.29    2.70
   4   2   4   98.29    3.20
  -4  -2   4  100.29    3.70
   4  -2  -4   96.19    3.10
  -4   2  -4  100.89    3.90
   4  -2  -4   98.29    2.90
   5   2  -4    0.90    1.20
  -5   2   4    0.90    2.00
  -5  -2  -4    0.50    1.70
   5  -2   4    1.60    1.10
  -5  -2   4    0.00    1.80
   5   2   4    1.40    1.00
  -5   2  -4    0.90    1.90
   5  -2  -4    1.40    1.20
   0   3  -4 2138.99   42.50
   0  -3  -4 2115.89   40.20
   0  -3   4 2154.78   39.30
   0   3   4 2064.09   42.60
   0  -3   4 2211.78   42.50
   0  -3  -4 2112.49   42.60
   0   3   4 2055.59   40.30
   0   3  -4 2097.89   42.60
   0  -3   4 2045.60   40.00
   0  -3  -4 2115.49   39.30
   0   3   4 2053.49   42.60
   0   3   4 2052.29   39.30
   0   3  -4 2112.29   39.90
  -1   3   4  317.07    6.40
   1   3  -4  301.27    6.40
   1  -3   4  330.77    6.60
  -1  -3  -4  316.17    7.00
   1   3  -4  319.67    6.60
  -1  -3  -4  328.67    6.30
   1   3  -4  306.97    6.90
  -1   3   4  318.67    6.90
   1  -3   4  323.27    6.30
   1   3  -4  321.17    6.40
  -1   3  -4  313.07    7.00
   1  -3  -4  324.47    6.60
  -1  -3   4  318.27    6.70
  -1   3  -4  329.37    6.30
  -1  -3   4  318.77    6.40
  -1  -3   4  332.57    6.90
   1   3   4  322.47    6.30
   1   3   4  323.17    6.60
   1  -3  -4  318.97    6.40
  -2   3   4   50.19    1.90
   2   3  -4   51.79    1.50
   2   3  -4   51.59    1.80
  -2  -3  -4   51.29    1.90
   2   3  -4   52.79    1.50
  -2   3   4   56.09    1.60
   2  -3   4   51.99    1.40
  -2   3  -4   49.70    2.00
  -2  -3   4   52.39    1.80
   2  -3  -4   53.69    1.80
   2  -3  -4   52.69    1.60
   2   3   4   49.90    1.70
   3  -3   4  241.78    5.30
   3   3  -4  239.38    5.00
  -3  -3  -4  241.38    6.10
  -3   3   4  242.48    6.10
   3   3  -4  249.68    5.10
   3   3  -4  231.18    5.70
   3  -3   4  236.68    5.30
  -3   3   4  232.08    5.40
  -3   3  -4  242.58    6.30
   3  -3  -4  242.28    5.40
   3  -3  -4  240.58    5.40
  -3  -3   4  246.68    6.00
   3   3   4  236.28    5.60
  -3  -3   4  227.88    5.70
  -4   3   4  188.68    5.70
   4  -3   4  186.08    4.50
   4  -3   4  182.58    4.50
   4  -3  -4  177.48    4.70
   4  -3  -4  179.28    4.60
  -4  -3   4  187.38    5.40
  -5   3   4   21.30    2.70
   5   3  -4   19.50    2.10
   5  -3   4   21.60    1.90
  -5  -3  -4   18.20    2.20
  -5   3  -4   18.50    2.50
   5   3   4   22.00    1.90
   5  -3  -4   21.70    2.00
  -5  -3   4   16.70    2.30
   0   4   4  105.29    2.30
   0  -4   4  106.39    2.40
   0  -4   4  107.09    2.60
   0   4  -4  106.79    2.60
   0   4   4  109.19    2.60
   0  -4  -4  104.69    2.60
   0  -4  -4  113.09    2.70
   0  -4  -4  108.39    2.40
   0   4  -4  105.29    2.40
   1   4  -4 1017.50   19.70
  -1   4   4 1001.70   19.40
   1  -4   4 1009.30   19.30
  -1  -4  -4 1023.10   19.10
   1   4  -4  990.10   19.20
   1   4  -4 1052.69   20.80
  -1   4   4  998.60   20.90
  -1  -4   4 1008.80   19.30
   1  -4  -4 1040.50   19.30
  -1  -4   4  994.80   19.70
   1   4   4 1026.30   19.60
  -1   4  -4 1029.60   19.30
   1   4   4  986.70   19.10
   1  -4  -4  965.10   19.50
  -1  -4   4 1013.30   20.80
  -2   4   4  323.17    7.50
  -2   4   4  325.07    6.70
   2   4  -4  329.77    6.60
  -2  -4  -4  319.37    7.40
   2  -4   4  329.27    6.50
   2   4  -4  323.27    7.10
   2  -4   4  329.27    6.90
  -2  -4  -4  336.67    6.30
   2  -4  -4  321.37    6.60
  -2   4  -4  312.47    6.60
   2  -4  -4  330.07    6.70
   2  -4  -4  322.57    7.00
   2   4   4  321.17    7.00
  -2  -4   4  327.57    7.20
  -2  -4   4  332.87    7.30
   2   4   4  333.57    6.40
  -2  -4   4  327.67    6.70
   3   4  -4    4.60    0.90
  -3  -4  -4    8.20    1.30
   3   4  -4    5.80    0.80
   3  -4   4    6.30    0.90
  -3   4   4    6.20    0.80
   3  -4   4    5.00    0.60
  -3   4   4    6.60    1.30
  -3  -4   4    5.30    1.00
   3   4   4    4.90    0.90
  -3  -4   4    7.30    1.20
   3  -4  -4    5.90    1.00
  -3   4  -4    7.50    1.30
   3  -4  -4    6.20    0.80
  -4  -4  -4  115.29    4.10
   4  -4   4  114.99    3.20
   4  -4   4  117.59    3.40
  -4   4   4  120.49    4.40
   4   4  -4  115.49    3.80
   4  -4  -4  115.09    3.60
   4  -4  -4  117.99    3.40
   4   4   4  120.79    3.70
  -4  -4   4  120.29    4.10
  -5  -4  -4   44.60    3.30
   5   4  -4   46.10    2.80
  -5   4   4   44.00    3.80
   5   4   4   45.30    2.60
  -5   4  -4   40.30    3.80
  -5  -4   4   45.50    3.60
   0  -5  -4  528.75   11.20
   0  -5   4  518.95   10.60
   0   5   4  522.15   11.20
   0  -5  -4  544.95   10.40
   0   5   4  516.45   10.30
   0  -5   4  539.65   10.40
   0   5  -4  527.65   10.30
   1  -5   4  226.98    5.20
  -1   5   4  236.58    4.80
  -1   5   4  237.88    5.50
   1  -5   4  237.98    4.70
   1   5  -4  249.78    5.40
  -1  -5  -4  237.18    5.00
   1   5  -4  239.38    5.20
  -1  -5  -4  233.38    5.50
   1   5   4  241.78    5.10
   1  -5  -4  229.78    5.30
   1  -5  -4  237.28    4.70
  -1   5  -4  242.78    4.70
  -1   5  -4  233.58    5.50
  -1  -5   4  235.38    5.40
  -1  -5   4  234.18    5.20
   1   5   4  239.38    5.50
  -2   5   4   80.69    2.00
  -2   5   4   79.09    2.60
   2   5  -4   80.19    2.40
   2   5  -4   80.09    2.10
  -2  -5  -4   81.19    1.90
  -2  -5  -4   77.59    2.60
   2  -5   4   77.19    1.80
   2  -5   4   75.89    2.40
  -2  -5   4   79.29    2.20
   2  -5  -4   79.79    2.00
  -2   5  -4   77.79    2.00
  -2  -5   4   77.99    2.50
   2  -5  -4   78.29    1.90
   2  -5  -4   77.99    2.50
   2   5   4   80.09    2.30
  -2  -5   4   83.29    2.50
  -2   5  -4   76.29    2.70
   2   5   4   82.09    2.00
   3   5  -4  366.06    8.30
  -3  -5  -4  357.06    8.60
  -3   5   4  361.16    8.80
   3  -5   4  368.06    8.00
   3   5  -4  371.66    7.40
   3   5   4  357.56    8.10
  -3  -5   4  366.66    8.30
  -3  -5   4  370.16    8.50
  -3   5  -4  367.16    9.00
   3  -5  -4  358.16    8.00
  -4   5   4   22.90    2.70
   4   5  -4   23.10    1.90
   4  -5   4   21.90    1.40
   4  -5   4   23.30    1.90
  -4  -5  -4   21.20    2.40
   4  -5  -4   22.20    1.60
  -4   5  -4   23.10    2.80
   4  -5  -4   20.80    1.90
  -4  -5   4   19.60    2.40
   4   5   4   21.70    1.70
  -5  -5  -4   11.00    2.30
  -5   5   4   10.50    2.80
   5   5  -4   14.00    1.80
  -5  -5   4   14.60    2.40
  -5   5  -4    8.30    2.60
   5   5   4   12.40    1.60
   0   6   4    0.50    0.60
   0  -6   4    0.40    0.50
   0  -6   4    0.60    0.40
   0  -6  -4    1.00    0.60
   0  -6  -4    0.90    0.60
   0   6   4    1.50    0.40
   0   6  -4    0.90    0.40
   0   6  -4    0.90    0.40
   0  -6  -4    1.00    0.40
   0   6  -4    0.80    0.60
   1   6  -4  107.89    2.90
   1  -6   4   97.79    2.90
  -1  -6  -4  105.19    2.90
   1  -6   4  104.09    2.20
  -1   6   4  100.39    2.20
  -1   6   4  107.19    3.00
   1   6   4  104.19    3.00
  -1   6  -4  101.39    3.00
  -1  -6   4  103.79    2.80
   1  -6  -4  104.79    2.20
   1  -6  -4  100.89    2.90
  -1  -6   4  102.89    2.90
  -1   6  -4  106.49    2.20
   2  -6   4   24.60    1.00
  -2  -6  -4   25.00    1.70
   2   6  -4   27.30    1.50
   2   6  -4   25.10    1.20
   2  -6   4   25.10    0.80
  -2  -6  -4   27.60    1.20
  -2   6   4   26.20    1.90
   2  -6   4   26.50    1.50
  -2   6   4   26.20    1.00
  -2   6  -4   24.60    0.90
  -2   6  -4   25.40    1.80
  -2  -6   4   27.10    1.50
   2  -6  -4   27.60    0.90
  -2  -6   4   27.30    1.70
   2  -6  -4   26.00    0.90
   2   6   4   26.00    1.30
  -2  -6   4   24.70    1.30
   2  -6  -4   28.10    1.60
   3  -6   4  121.49    3.60
  -3  -6  -4  116.99    3.90
  -3   6   4  122.99    4.10
   3  -6   4  120.29    2.90
   3   6  -4  120.89    3.70
  -3   6  -4  123.79    4.20
  -3  -6   4  124.89    3.80
   3   6   4  123.79    3.60
   3  -6  -4  122.09    3.70
   3  -6  -4  127.29    3.00
  -4   6   4    6.40    1.80
   4  -6   4    5.40    1.30
  -4  -6  -4    3.60    1.60
   4   6  -4    3.80    1.10
  -4  -6   4    3.90    1.60
  -4   6  -4    4.20    1.90
   4  -6  -4    2.10    1.30
   4   6   4    2.50    0.90
  -5   6   4    7.80    2.70
   5   6  -4    4.80    1.60
  -5  -6  -4    2.60    2.20
   5   6   4    5.50    1.40
  -5   6  -4    1.70    2.60
  -5  -6   4    7.80    2.40
   5  -6  -4    7.50    1.80
   0  -7   4  199.88    4.10
   0  -7  -4  189.58    4.10
   0   7   4  193.98    4.00
   0  -7  -4  184.88    4.60
   0   7   4  187.78    4.70
   0   7  -4  194.58    4.10
   0   7  -4  196.38    4.10
   0  -7  -4  193.78    4.80
   0   7  -4  189.08    4.70
   0  -7   4  190.78    4.70
   1   7  -4    5.10    0.70
  -1  -7  -4    4.10    0.90
   1  -7   4    4.60    0.90
  -1  -7  -4    4.60    0.80
  -1   7   4    1.50    1.00
   1   7  -4    4.50    0.90
   1   7   4    3.50    0.60
  -1   7  -4    2.80    0.90
   1   7   4    5.50    0.90
   1  -7  -4    4.20    0.90
  -1  -7   4    3.50    0.80
  -1  -7   4    2.60    0.80
  -1  -7   4    4.70    0.70
   2   7  -4  156.38    4.00
   2   7  -4  150.68    3.70
  -2   7   4  148.99    4.40
   2   7  -4  149.09    4.20
  -2  -7  -4  151.18    4.20
   2  -7   4  154.38    4.20
   2  -7  -4  155.08    4.30
  -2  -7   4  149.49    4.00
  -2  -7   4  156.28    3.80
  -2   7  -4  150.48    4.50
  -2  -7   4  154.28    4.20
   2   7   4  154.78    3.90
   3  -7   4   47.30    2.40
  -3  -7  -4   42.70    2.50
   3   7  -4   46.70    2.20
   3  -7  -4   46.90    2.40
  -3  -7   4   45.40    2.50
   3   7   4   45.30    2.00
  -4  -7  -4   12.80    2.00
   4  -7   4   14.50    1.70
   4   7  -4   14.00    1.70
  -4   7   4   12.00    2.40
  -4  -7   4   13.80    2.00
   4   7   4   13.50    1.60
   4  -7  -4   14.40    1.90
  -4   7  -4   13.90    2.20
  -5   7   4   16.60    3.30
  -5  -7   4   18.00    2.60
   5  -7  -4   23.30    2.50
   0   8  -4  366.06    8.50
   0   8   4  371.06    8.60
   0  -8  -4  374.46    8.30
   0  -8   4  389.36    8.30
   0   8   4  375.86    7.50
   0   8  -4  385.16    7.60
  -1  -8  -4  106.19    3.10
  -1  -8  -4  101.69    3.30
   1   8  -4  109.39    3.30
   1   8  -4  106.99    2.80
  -1   8   4  104.79    3.50
   1  -8   4  110.59    3.40
   1  -8  -4  107.69    3.40
   1   8   4  107.99    2.70
   1   8   4  103.69    3.30
  -1  -8   4  105.89    3.20
  -1  -8   4  106.79    3.20
  -1   8  -4  108.89    3.50
   2   8  -4  132.89    4.00
   2   8  -4  141.79    3.80
  -2   8   4  137.19    4.40
   2  -8   4  144.79    4.20
  -2  -8  -4  139.49    4.10
   2   8  -4  143.29    3.70
  -2  -8  -4  138.79    3.50
  -2  -8   4  141.89    3.70
   2  -8  -4  138.89    4.20
  -2   8  -4  137.29    4.40
   2   8   4  139.89    3.70
  -2  -8   4  143.19    4.00
   2   8   4  136.79    4.10
   3   8  -4    0.30    1.50
  -3   8   4    0.90    1.60
   3  -8   4    1.90    1.20
  -3  -8  -4    1.90    1.30
   3  -8  -4    0.00    1.10
  -3   8  -4    3.80    1.70
  -3  -8   4    2.10    1.40
  -4   8   4    9.40    2.40
   4  -8   4   10.50    1.80
  -4  -8  -4    7.40    1.80
   4   8  -4    9.50    1.50
   4  -8  -4   10.20    1.70
  -4   8  -4    5.50    2.30
   4   8   4    6.80    1.30
  -4  -8   4    8.90    2.00
   0  -9  -4   72.19    2.70
   0   9   4   70.49    2.80
   0  -9   4   70.69    2.70
   0   9  -4   71.99    2.70
  -1  -9  -4  128.59    3.70
  -1   9   4  126.59    4.10
   1   9  -4  125.49    3.80
  -1  -9  -4  127.49    3.80
   1  -9   4  130.19    3.90
   1   9  -4  124.49    3.30
   1   9   4  126.29    3.10
  -1  -9   4  125.69    3.70
  -1  -9   4  122.09    3.70
   1   9   4  122.29    3.80
  -1   9  -4  130.59    4.10
   1  -9  -4  125.59    3.90
   2   9  -4  118.49    4.00
   2  -9   4  130.29    4.10
   2   9  -4  125.59    3.60
  -2  -9  -4  132.39    3.50
  -2  -9  -4  125.69    3.90
  -2   9   4  125.19    4.40
   2   9  -4  128.49    3.60
   2   9   4  128.19    3.50
  -2  -9   4  120.99    3.90
  -2   9  -4  127.79    4.50
  -2  -9   4  123.89    3.60
   2  -9  -4  124.49    4.10
   2   9   4  130.99    4.00
   3  -9   4    1.90    1.30
  -3   9   4    3.20    1.90
  -3  -9  -4   -0.10    1.40
   3   9  -4    1.30    1.20
   3   9  -4    1.60    1.60
   3  -9  -4    1.70    1.40
   3   9   4    0.90    1.00
   3   9   4   -1.00    1.50
  -3  -9   4    2.80    1.50
  -3   9  -4    2.10    1.90
  -4   9   4    6.50    2.50
   4  -9   4    9.20    1.90
   4   9  -4    7.10    1.70
  -4  -9  -4    6.40    1.90
  -4  -9   4   11.20    2.10
   4   9   4    8.20    1.50
  -4   9  -4    8.00    2.60
   4  -9  -4    9.30    2.00
   0  10   4  187.68    5.30
   0 -10   4  193.08    5.20
   0  10  -4  192.28    5.30
   0 -10  -4  190.58    5.30
  -1 -10  -4   14.70    1.60
  -1  10   4   13.40    1.90
   1 -10   4   16.10    1.80
   1  10  -4   13.00    1.60
  -1 -10  -4   13.70    1.60
  -1  10  -4   14.50    1.90
  -1 -10   4   13.90    1.80
   1 -10  -4   10.50    1.50
  -1 -10   4   14.90    1.70
   1  10   4   11.00    1.60
   2  10  -4    7.30    1.50
   2 -10   4    4.10    1.40
   2  10  -4    6.60    1.30
  -2 -10  -4    5.20    1.40
   2  10  -4    4.30    1.10
  -2  10   4    0.90    1.90
   2 -10  -4    6.50    1.40
  -2 -10   4    6.60    1.50
   2  10   4    3.40    0.90
   2  10   4    7.10    1.50
  -2  10  -4    7.20    1.90
  -2 -10   4    4.60    1.40
  -3 -10  -4    8.10    1.70
  -3  10   4    7.10    2.30
   3  10  -4    8.90    1.50
   3  10  -4    6.10    1.80
   3 -10   4    8.40    1.70
  -3 -10   4    9.30    1.70
   3 -10  -4    7.80    1.80
  -3  10  -4   11.30    2.40
   3  10   4    7.40    1.80
   3  10   4    8.60    1.40
   4 -10   4    4.00    2.10
   4  10  -4    1.70    1.70
   4  10   4    4.20    1.50
   0  11  -4   14.30    1.90
   0 -11  -4    9.40    1.60
   0  11   4   12.40    1.60
   0 -11   4   10.30    1.60
   1  11  -4   23.10    2.50
  -1  11   4   25.00    2.90
  -1 -11  -4   24.90    2.10
   1 -11   4   24.20    2.20
  -1 -11  -4   24.00    2.20
   1 -11  -4   21.40    2.20
  -1  11  -4   20.10    2.30
  -1 -11   4   21.30    2.30
   1  11   4   26.10    2.40
  -2 -11  -4    4.40    1.50
   2  11  -4    3.90    1.50
   2 -11   4    4.10    1.40
  -2  11   4    1.80    2.10
   2  11  -4    3.30    1.70
   2  11   4    2.20    1.50
  -2  11  -4    4.40    2.10
  -2 -11   4    2.10    1.50
   2 -11  -4    2.50    1.40
  -2 -11   4    3.90    1.50
   3 -11   4   17.80    2.30
  -3  11   4   13.40    2.60
  -3 -11  -4   13.90    2.10
   3  11  -4   13.40    2.30
   3 -11  -4   13.50    2.30
  -3  11  -4   11.70    2.80
   3  11   4   11.40    2.30
  -3 -11   4   22.90    2.90
   0 -12   4   24.70    2.60
   0 -12  -4   23.50    2.50
   0  12   4   30.10    2.80
   0  12  -4   29.70    3.10
   1 -12   4   21.20    2.30
  -1 -12  -4   27.00    2.40
  -1  12   4   28.30    3.30
   1  12  -4   26.20    2.90
  -1 -12  -4   20.90    2.40
  -1  12  -4   22.60    2.60
  -1 -12   4   22.70    2.30
   1 -12  -4   18.90    2.20
   1  12   4   25.70    2.80
   2  12  -4    3.90    2.10
  -2 -12  -4    2.20    1.60
   2 -12   4    1.20    1.70
  -2  12   4    3.90    2.50
   2 -12  -4   -0.70    1.70
  -2 -12   4    5.00    1.70
   2  12   4    5.10    1.90
  -2  12  -4    6.00    2.60
   0 -13   4    6.40    2.00
   0  13  -4    3.50    2.50
   0 -13  -4    7.40    2.10
  -1 -13  -4    2.50    1.90
  -1 -13   4    2.30    1.90
   1   0   5 7685.83  142.69
  -1   0  -5 7862.81  142.69
  -1   0  -5 7215.18  145.89
  -1   0  -5 7672.43  142.59
   1   0  -5 7580.24  145.19
  -1   0  -5 7578.64  155.58
   1   0   5 7518.65  146.39
   1   0  -5 7642.73  143.29
   1   0   5 7787.62  142.39
  -1   0   5 7810.42  146.59
  -2   0  -5  917.81   17.10
   2   0   5  909.61   17.10
   2   0  -5  906.11   17.40
  -2   0  -5  892.71   17.10
  -3   0  -5   65.69    2.70
   3   0   5   68.49    2.20
  -3   0  -5   70.29    1.70
   3   0   5   68.09    1.70
   3   0  -5   67.59    2.30
  -3   0   5   69.29    2.60
  -3   0  -5   65.89    1.70
  -3   0   5   66.99    2.30
  -4   0  -5   19.30    2.30
  -4   0   5   21.50    1.70
   4   0  -5   21.00    1.40
  -4   0   5   20.00    2.30
   4   0   5   21.30    1.50
   4   0  -5   22.00    1.60
   5   0  -5   97.19    3.60
  -5   0  -5   91.79    4.40
   5   0   5  100.09    3.40
  -5   0   5   97.59    4.40
   0   1  -5  597.14   11.70
   0   1   5  607.44   11.70
   0   1  -5  605.34   11.90
   0  -1   5  621.94   11.70
   0   1  -5  626.64   11.80
   0   1   5  628.44   11.90
   0  -1   5  611.24   11.90
   0  -1   5  612.34   11.80
   0  -1  -5  599.44   11.80
   0  -1  -5  616.94   11.90
  -1  -1  -5  230.48    5.00
   1  -1   5  225.48    4.60
  -1  -1  -5  228.98    4.50
  -1  -1  -5  227.18    4.50
  -1   1   5  230.98    4.70
   1  -1   5  219.88    4.90
   1   1  -5  223.38    4.70
  -1   1   5  212.18    4.70
   1   1  -5  225.18    4.60
   1  -1   5  222.88    4.60
  -1   1  -5  222.98    5.00
   1   1   5  208.78    5.00
   1  -1  -5  234.58    4.70
  -1  -1   5  225.28    4.60
  -1  -1   5  234.48    4.80
  -1   1  -5  223.88    4.60
  -1   1  -5  221.38    4.60
   1   1   5  219.88    4.50
  -1   1  -5  220.08    4.60
   1  -1  -5  223.98    4.70
   2  -1   5  352.06    6.90
  -2   1   5  349.17    7.80
  -2  -1  -5  345.57    6.70
   2  -1   5  350.46    7.20
   2   1  -5  355.06    7.10
   2   1  -5  358.76    7.50
  -2  -1  -5  344.67    6.70
   2  -1  -5  349.37    7.10
  -2  -1   5  337.37    7.40
   2   1   5  355.66    7.30
  -2  -1   5  353.36    7.70
  -2   1  -5  346.77    6.90
  -2   1  -5  335.67    6.90
  -3  -1  -5   36.50    2.10
  -3   1   5   37.20    2.00
   3  -1   5   38.20    1.30
   3  -1   5   35.70    1.50
   3   1  -5   39.30    1.70
  -3   1   5   35.80    1.60
   3   1  -5   36.30    1.40
  -3   1  -5   37.50    1.30
   3   1   5   37.70    1.60
   3  -1  -5   39.80    1.60
  -3  -1   5   37.20    2.00
  -3  -1   5   37.30    1.70
   3  -1  -5   36.50    1.40
  -3   1  -5   40.00    2.10
  -4   1   5   45.50    2.20
   4   1  -5   46.80    2.20
   4  -1   5   44.20    2.00
  -4   1   5   46.40    2.80
  -4  -1  -5   42.40    2.80
   4  -1  -5   48.10    2.10
   4   1   5   48.00    2.00
  -4  -1   5   46.70    2.30
   4  -1  -5   44.90    1.90
  -4  -1   5   47.80    2.70
  -4   1  -5   48.10    2.80
   5   1  -5   37.40    2.50
  -5   1   5   39.20    3.50
   5  -1   5   42.70    2.20
  -5  -1  -5   37.00    3.50
   5  -1  -5   42.10    2.50
   5   1   5   38.80    2.30
  -5  -1   5   32.80    3.30
  -5   1  -5   37.50    3.40
   0   2  -5   22.60    0.80
   0   2   5   22.60    0.70
   0  -2  -5   22.80    0.70
   0   2   5   23.20    1.00
   0  -2   5   21.40    0.80
   0   2  -5   20.50    0.80
   0   2  -5   22.10    0.80
   0  -2  -5   22.60    0.90
   0  -2   5   23.10    0.90
   1  -2   5  502.15    9.60
   1   2  -5  498.45    9.60
  -1   2   5  495.85    9.70
   1   2  -5  464.95    9.60
  -1  -2  -5  502.95   10.40
   1  -2   5  487.95    9.60
  -1  -2  -5  499.85    9.40
   1  -2   5  478.45   10.30
   1   2   5  471.25   10.40
  -1  -2   5  469.05    9.50
   1  -2  -5  503.55    9.70
  -1  -2   5  491.05    9.60
   1   2   5  506.15    9.40
   1  -2  -5  496.25    9.70
  -1   2  -5  488.75    9.60
  -1  -2   5  493.95    9.90
  -2   2   5  170.78    4.30
   2   2  -5  173.18    3.80
   2   2  -5  172.28    4.10
   2  -2   5  174.28    3.80
  -2  -2  -5  170.48    3.40
   2  -2   5  172.78    3.80
  -2   2   5  172.68    4.00
  -2  -2  -5  173.08    4.40
   2  -2  -5  168.18    3.90
  -2  -2   5  177.48    4.20
   2   2   5  175.28    4.00
  -2  -2   5  171.48    4.10
   2   2   5  171.28    3.40
  -2   2  -5  168.18    4.40
   3   2  -5    9.50    1.00
  -3  -2  -5    9.90    1.30
  -3   2   5   12.80    1.50
   3  -2   5   11.30    0.90
   3   2  -5   11.60    1.10
  -3   2   5    9.40    1.00
   3   2   5   10.10    0.90
  -3  -2   5   12.00    1.50
  -3  -2   5   11.70    1.10
  -3   2  -5   11.70    1.50
   3  -2  -5   12.70    1.10
   3  -2  -5   11.60    1.10
   4  -2   5   96.29    2.70
   4  -2   5   97.19    3.00
   4   2  -5  104.39    3.40
  -4   2   5   95.19    3.10
  -4  -2  -5   98.99    3.90
  -4   2   5  101.79    3.80
   4   2   5   98.79    3.10
   4  -2  -5   97.59    2.90
  -4  -2   5   98.89    3.70
  -4  -2   5  100.79    3.40
  -4   2  -5   98.59    3.90
   4  -2  -5   97.19    3.10
   5   2  -5   24.70    2.20
   5  -2   5   25.10    2.00
  -5   2   5   24.80    2.80
  -5  -2  -5   21.30    2.50
   5  -2  -5   23.60    2.00
   5   2   5   23.20    1.90
  -5   2  -5   18.10    2.50
  -5  -2   5   20.90    2.50
   0  -3   5  455.95    9.00
   0   3   5  428.56    8.50
   0  -3  -5  440.66    8.60
   0  -3   5  445.76    8.60
   0   3   5  382.96    9.00
   0   3   5  422.46    9.00
   0   3  -5  421.56    8.50
   0  -3   5  424.96    8.50
   0  -3  -5  447.76    9.10
   0   3  -5  445.16    8.60
   0  -3  -5  432.06    8.50
  -1   3   5  148.09    3.20
  -1  -3  -5  147.09    3.50
   1  -3   5  146.89    3.10
  -1   3   5  143.69    3.50
   1  -3   5  150.68    3.40
   1   3  -5  149.69    3.30
  -1  -3  -5  148.89    3.20
  -1   3  -5  146.19    3.10
  -1   3  -5  146.39    3.60
  -1  -3   5  147.79    3.30
   1   3   5  147.29    3.30
   1   3   5  150.78    3.30
   1  -3  -5  146.09    3.20
   1  -3  -5  147.19    3.40
  -1  -3   5  146.39    3.40
  -2  -3  -5  401.66    9.10
   2   3  -5  415.36    8.70
  -2  -3  -5  412.96    7.80
   2  -3   5  416.86    8.30
  -2   3   5  409.56    8.40
   2   3  -5  407.96    8.10
   2   3   5  421.36    7.80
   2   3   5  412.66    8.60
  -2  -3   5  409.46    8.70
   2  -3  -5  401.96    8.40
  -2   3  -5  400.86    9.20
   2  -3  -5  411.26    8.40
  -3   3   5   48.20    1.80
   3  -3   5   51.19    1.70
   3  -3   5   50.49    1.80
   3   3  -5   49.50    2.10
  -3  -3  -5   52.39    2.40
  -3   3   5   49.50    2.40
   3   3  -5   54.39    1.80
  -3   3  -5   52.89    2.50
  -3  -3   5   49.80    2.10
   3  -3  -5   50.09    1.80
   3  -3  -5   50.79    2.00
  -3  -3   5   54.59    2.30
  -4   3   5  131.09    3.80
  -4  -3  -5  129.89    4.60
   4  -3   5  134.89    3.50
   4   3  -5  124.89    4.00
  -4   3   5  133.79    4.60
   4  -3   5  133.59    3.50
   4   3   5  123.79    3.80
  -4   3  -5  125.19    5.00
  -4  -3   5  130.89    4.30
   4  -3  -5  129.89    3.70
   4  -3  -5  128.69    3.70
  -4  -3   5  128.99    4.10
   5  -3   5   28.70    2.00
   5   3  -5   30.20    2.30
  -5   3   5   31.50    3.50
  -5  -3  -5   20.30    2.50
   5  -3  -5   28.10    2.20
  -5  -3   5   23.40    3.10
  -5   3  -5   31.20    3.40
   5   3   5   28.80    2.10
   0  -4  -5  801.92   15.60
   0   4  -5  790.32   16.60
   0  -4  -5  832.32   16.70
   0  -4   5  806.72   15.60
   0   4   5  803.42   16.60
   0  -4  -5  819.82   15.50
   0   4  -5  785.12   15.60
   0   4   5  800.02   15.60
  -1   4   5   22.10    0.80
   1  -4   5   21.30    0.80
   1  -4   5   23.90    1.10
  -1   4   5   23.80    1.20
  -1  -4  -5   23.30    0.90
   1   4  -5   23.50    1.00
   1   4  -5   25.40    1.10
   1   4  -5   21.40    1.00
   1  -4  -5   22.60    0.80
   1   4   5   22.20    1.10
  -1  -4   5   21.60    1.00
  -1  -4   5   23.50    1.00
  -1   4  -5   23.60    0.80
  -1  -4   5   25.70    1.10
   1   4   5   23.40    0.90
  -2   4   5  135.79    3.70
   2  -4   5  136.59    3.00
   2   4  -5  136.99    3.50
   2  -4   5  136.49    3.40
  -2  -4  -5  134.99    3.70
  -2  -4  -5  135.09    2.90
   2   4  -5  138.99    3.20
  -2   4   5  132.79    3.20
   2  -4  -5  136.49    3.10
  -2  -4   5  135.49    3.60
  -2   4  -5  134.79    3.80
   2  -4  -5  132.49    3.50
  -2  -4   5  142.79    3.50
   2   4   5  132.59    3.40
   2   4   5  138.99    2.90
  -2  -4   5  136.79    3.30
   3  -4   5  517.65   10.60
  -3  -4  -5  522.15   11.70
   3   4  -5  526.05   11.20
   3  -4   5  522.85   10.50
  -3   4   5  518.25   11.80
   3   4  -5  530.75   10.30
  -3   4   5  505.15   10.70
  -3  -4   5  514.55   11.20
   3  -4  -5  511.75   10.60
  -3  -4   5  521.15   11.50
   3   4   5  508.55   11.00
   3  -4  -5  510.25   10.80
  -3   4  -5  515.25   11.90
  -4  -4  -5   82.89    3.50
   4  -4   5   79.59    2.80
  -4   4   5   88.39    3.80
   4   4  -5   77.99    3.10
   4  -4   5   80.69    2.50
  -4   4  -5   80.29    3.80
  -4  -4   5   83.49    3.20
   4  -4  -5   81.09    2.90
  -4  -4   5   79.89    3.40
   4  -4  -5   83.59    2.70
   5   4  -5    5.30    1.40
  -5  -4  -5    7.30    2.00
  -5   4   5    5.80    2.50
  -5  -4   5    5.20    2.10
   5   4   5    5.40    1.30
  -5   4  -5    6.70    2.40
   0  -5  -5  111.49    2.80
   0  -5   5  105.59    2.80
   0   5   5  103.89    2.40
   0  -5  -5  107.49    2.80
   0  -5   5  106.89    2.50
   0   5  -5  102.99    2.40
   0  -5  -5  101.79    2.40
   0   5   5  104.69    2.80
  -1  -5  -5  150.68    3.40
   1   5  -5  146.19    3.50
  -1  -5  -5  146.99    3.80
   1  -5   5  148.59    3.70
   1   5  -5  158.58    3.70
  -1   5   5  148.59    3.80
  -1   5   5  148.89    3.20
   1  -5   5  156.28    3.20
  -1  -5   5  148.19    3.60
   1  -5  -5  152.68    3.20
  -1   5  -5  150.38    3.20
   1  -5  -5  151.18    3.80
  -1   5  -5  154.08    3.90
   1   5   5  149.88    3.80
  -1  -5   5  147.39    3.60
  -2  -5  -5   27.70    1.70
   2  -5   5   26.30    1.40
  -2   5   5   25.90    1.10
   2  -5   5   27.40    1.00
  -2   5   5   28.30    1.60
   2   5  -5   26.10    1.30
  -2  -5  -5   27.70    1.10
   2   5   5   28.60    1.40
   2  -5  -5   27.00    1.50
  -2  -5   5   27.50    1.50
   2  -5  -5   29.10    1.10
   2  -5  -5   24.40    1.10
  -2  -5   5   27.20    1.40
  -2   5  -5   27.90    1.10
   2   5   5   25.60    1.20
  -2   5  -5   28.80    1.80
  -3  -5  -5  178.48    5.00
  -3   5   5  179.48    5.10
   3   5  -5  177.38    4.70
  -3   5   5  176.88    4.20
   3   5  -5  155.88    4.10
   3  -5   5  177.68    4.50
  -3  -5   5  171.58    4.70
   3  -5  -5  176.58    4.10
   3  -5  -5  176.78    4.60
  -3   5  -5  180.28    5.20
  -3  -5   5  179.68    4.80
  -4   5   5    6.80    1.90
  -4  -5  -5    4.50    1.50
   4  -5   5    5.80    0.90
   4  -5   5    5.40    1.30
   4   5  -5    5.80    1.20
  -4   5  -5    7.00    1.90
   4   5   5    5.50    1.00
   4  -5  -5    8.40    1.20
   4  -5  -5    5.50    1.40
  -5   5   5    0.50    2.50
  -5  -5  -5    2.50    2.10
   5   5  -5    0.50    1.40
   5   5   5    4.70    1.30
  -5   5  -5    1.80    2.60
  -5  -5   5    3.90    2.10
   0   6  -5  430.06    8.50
   0  -6  -5  422.16    8.80
   0  -6  -5  419.06    8.60
   0  -6   5  435.76    8.60
   0   6   5  420.36    9.30
   0  -6  -5  430.96    9.30
   0   6  -5  418.56    8.50
   0   6  -5  419.16    9.20
   0  -6   5  427.46    8.90
   0   6   5  424.86    8.40
   1   6  -5    7.20    0.80
   1   6  -5    6.90    0.80
   1  -6   5    6.20    0.90
  -1   6   5    5.60    0.50
   1  -6   5    6.70    0.50
  -1   6   5    3.50    0.90
  -1  -6  -5    6.30    0.90
  -1  -6  -5    8.40    0.90
   1   6  -5    6.50    0.90
  -1  -6   5    6.60    0.80
  -1  -6   5    7.40    0.90
  -1  -6   5    6.40    0.80
   1   6   5    7.50    1.00
  -1   6  -5    6.30    0.50
   1  -6  -5    5.10    0.80
   1  -6  -5    6.90    0.60
  -1   6  -5    7.80    1.00
   1   6   5    6.40    0.70
  -2  -6  -5   67.39    1.90
   2   6  -5   66.79    2.30
  -2   6   5   68.89    1.80
   2  -6   5   68.69    2.40
   2  -6   5   69.19    1.70
  -2   6   5   66.99    2.60
   2   6  -5   66.69    2.10
  -2  -6  -5   65.29    2.50
   2   6   5   66.69    2.20
  -2  -6   5   66.69    2.10
  -2   6  -5   69.09    1.80
   2  -6  -5   70.59    1.80
  -2  -6   5   68.39    2.40
  -2  -6   5   68.69    2.40
   2  -6  -5   67.59    1.80
  -2   6  -5   71.69    2.70
   2  -6  -5   66.49    2.50
   3  -6   5   51.09    2.30
   3   6  -5   53.99    2.30
   3  -6   5   51.29    1.70
  -3  -6  -5   48.80    2.50
  -3   6   5   53.39    2.70
   3   6  -5   54.39    1.90
  -3   6  -5   53.49    2.80
   3  -6  -5   50.49    2.40
  -3  -6   5   50.19    2.50
   3   6   5   55.29    2.10
  -3  -6   5   48.40    2.30
  -4  -6  -5   18.60    2.20
   4   6  -5   21.30    2.00
  -4   6   5   27.60    2.90
   4  -6   5   20.90    2.10
  -4   6  -5   17.30    2.30
   4  -6  -5   18.70    2.10
   4   6   5   20.60    1.70
  -4  -6   5   19.80    2.60
  -5   6   5   20.90    3.30
  -5  -6  -5   18.00    2.80
   5   6  -5   20.60    2.50
   5  -6  -5   19.70    2.30
  -5  -6   5   24.80    2.80
   5   6   5   19.00    2.30
  -5   6  -5   10.80    2.90
   0   7   5   -0.10    0.70
   0   7  -5    0.80    0.50
   0  -7   5    0.80    0.70
   0  -7   5    1.10    0.50
   0  -7  -5    0.50    0.70
   0  -7  -5   -0.30    0.70
   0   7   5    0.30    0.40
   0   7  -5    0.90    0.50
   0   7  -5    0.50    0.70
  -1   7   5   84.39    2.90
  -1  -7  -5   91.79    2.60
  -1  -7  -5   89.89    2.80
   1  -7   5   89.89    2.80
  -1   7   5   89.79    2.10
   1  -7   5   89.29    2.00
   1   7  -5   87.59    2.70
   1   7  -5   88.39    2.50
   1  -7  -5   90.39    2.00
  -1  -7   5   91.29    2.50
   1   7   5   87.99    2.80
  -1   7  -5   92.29    2.00
   1   7   5   93.29    2.40
  -1  -7   5   82.99    2.70
   1  -7  -5   85.09    2.80
  -1   7  -5   88.69    2.90
  -1  -7   5   87.79    2.70
   2   7  -5   14.80    1.30
   2   7  -5   13.50    1.60
   2   7  -5   14.80    1.20
  -2   7   5   17.40    1.90
   2  -7   5   16.70    1.50
  -2  -7  -5   16.20    1.70
  -2  -7   5   16.20    1.30
   2   7   5   15.90    1.20
  -2  -7   5   16.00    1.40
  -2  -7   5   14.60    1.70
  -2   7  -5   16.40    1.80
   2  -7  -5   17.60    1.60
   3  -7   5   51.89    2.40
   3   7  -5   48.60    1.90
  -3  -7  -5   45.60    2.50
   3   7  -5   48.90    2.30
  -3  -7   5   51.59    2.60
   3   7   5   48.30    2.10
   4  -7   5   14.80    1.90
   4   7  -5   18.20    2.00
  -4  -7  -5   14.50    2.00
  -4   7   5   12.40    2.30
   4  -7  -5   19.00    2.20
  -4   7  -5   15.60    2.30
   4   7   5   17.50    1.80
  -4  -7   5   17.90    2.20
  -5   7   5   14.90    3.40
   5  -7  -5   13.90    2.10
  -5  -7   5   13.00    2.70
   0   8   5  391.66    7.80
   0  -8  -5  386.06    8.80
   0   8  -5  387.46    7.80
   0  -8  -5  381.16    8.50
   0   8  -5  380.16    8.70
   0  -8   5  385.26    8.50
   0  -8   5  403.06    7.90
   0   8   5  375.16    8.80
   1   8  -5  121.09    3.50
   1  -8   5  119.29    3.60
  -1  -8  -5  121.89    3.40
   1   8  -5  121.89    3.20
  -1   8   5  120.99    3.80
  -1  -8  -5  117.89    3.60
  -1  -8   5  123.29    3.20
  -1  -8   5  119.89    3.50
  -1   8  -5  122.29    3.80
  -1  -8   5  122.59    3.50
   1  -8  -5  120.89    3.70
   1   8   5  120.19    3.60
   1   8   5  119.99    3.00
   2  -8   5    8.80    1.30
  -2  -8  -5    9.50    1.40
  -2  -8  -5    9.10    1.10
   2   8  -5   11.10    1.30
  -2   8   5   10.90    1.60
   2   8  -5    9.00    1.10
   2   8  -5   10.00    1.30
  -2   8  -5   10.20    1.50
  -2  -8   5    9.90    1.20
  -2  -8   5    8.70    1.20
   2   8   5    7.70    1.00
  -2  -8   5    9.30    1.20
   2   8   5    9.20    1.50
   2  -8  -5    7.20    1.40
  -3  -8  -5    0.10    1.30
   3   8  -5    0.80    1.50
  -3   8   5   -0.90    1.60
   3   8  -5    0.80    1.10
   3  -8   5    1.30    1.20
  -3  -8   5    0.20    1.30
  -3   8  -5   -1.10    1.60
   3   8   5    1.10    0.90
   3  -8  -5   -1.50    1.10
   4  -8   5    4.60    1.70
  -4   8   5    4.70    2.20
   4   8  -5    4.80    1.30
  -4  -8  -5    3.70    1.80
  -4   8  -5    2.50    2.30
  -4  -8   5    3.90    1.90
   4   8   5    1.70    1.10
   4  -8  -5    5.80    1.70
   0   9  -5   14.80    1.50
   0  -9  -5   14.30    1.50
   0   9   5   14.50    1.80
   0  -9   5   13.30    1.60
  -1  -9  -5  328.77    7.90
   1   9  -5  318.47    7.00
  -1  -9  -5  322.67    7.30
   1   9  -5  317.07    7.70
  -1   9   5  326.67    8.00
   1   9   5  326.17    6.90
   1   9   5  319.57    7.80
   1  -9  -5  327.27    7.80
  -1  -9   5  314.77    7.70
  -1  -9   5  325.17    7.40
  -1   9  -5  336.97    8.00
   2   9  -5   48.40    2.20
  -2   9   5   46.50    3.00
  -2  -9  -5   48.90    2.50
  -2  -9  -5   48.70    2.20
   2   9  -5   45.00    2.60
   2  -9   5   51.49    2.50
   2   9  -5   46.50    2.20
   2  -9  -5   46.40    2.50
  -2  -9   5   45.00    2.20
   2   9   5   50.69    2.00
  -2  -9   5   46.20    2.70
  -2   9  -5   51.39    3.00
   2   9   5   47.20    2.60
  -3  -9  -5    3.50    1.50
  -3   9   5    7.50    2.10
   3   9  -5    1.60    1.20
   3   9  -5    4.00    1.60
   3  -9   5    4.20    1.40
  -3  -9   5    4.90    1.60
   3   9   5    4.20    1.10
  -3   9  -5    7.30    2.00
   3  -9  -5    2.80    1.40
   3   9   5    1.20    1.60
   4   9  -5   26.80    2.90
   4  -9   5   28.60    3.00
   4   9  -5   31.10    2.60
  -4   9   5   30.50    3.70
  -4  -9  -5   25.70    3.00
  -4  -9   5   24.60    2.60
  -4   9  -5   19.00    3.00
   4   9   5   29.20    2.40
   4  -9  -5   28.10    2.80
   0 -10   5    5.10    1.30
   0  10   5    7.00    1.40
   0  10  -5    5.60    1.40
   1  10  -5   46.10    2.60
  -1 -10  -5   47.30    2.40
  -1  10   5   40.60    3.10
   1 -10   5   45.30    2.50
  -1 -10  -5   40.30    2.30
  -1  10  -5   47.70    2.90
   1 -10  -5   48.60    2.60
  -1 -10   5   45.00    2.40
  -1 -10   5   48.70    2.50
   1  10   5   43.10    2.50
  -2  10   5   27.10    3.00
   2 -10   5   29.00    2.30
   2  10  -5   28.00    2.10
   2  10  -5   27.30    1.80
   2  10  -5   29.10    2.40
  -2 -10  -5   32.60    2.30
   2  10   5   27.70    2.50
  -2 -10   5   27.50    2.40
  -2  10  -5   32.80    3.10
   2  10   5   26.60    1.70
   2 -10  -5   25.30    2.30
  -2 -10   5   28.60    2.10
   3  10  -5    4.40    1.80
  -3  10   5    4.80    2.20
   3 -10   5    3.70    1.60
   3  10  -5    5.50    1.40
  -3 -10  -5    4.90    1.80
   3  10   5    5.80    1.30
   3  10   5    2.20    1.70
  -3 -10   5    6.30    1.70
   3 -10  -5    2.90    1.50
  -3  10  -5    8.40    2.40
   4  10  -5   14.80    2.10
   4  10   5   14.90    1.90
   0  11   5   44.80    2.70
   0 -11   5   35.80    2.50
   0  11  -5   45.70    2.80
   0 -11  -5   37.50    2.50
   1  11  -5   22.60    2.50
  -1 -11  -5   22.00    2.20
  -1  11   5   20.20    2.40
  -1 -11  -5   18.50    2.10
   1 -11   5   20.90    2.20
  -1 -11   5   20.00    2.20
   1  11   5   21.30    2.40
   1 -11  -5   19.50    2.20
  -1  11  -5   25.40    2.80
   2 -11   5    3.60    1.60
  -2 -11  -5    3.30    1.60
  -2  11   5    1.90    2.20
   2  11  -5    4.80    1.60
   2  11  -5    4.40    1.70
  -2 -11   5    3.90    1.60
   2  11   5    5.00    1.70
  -2  11  -5    6.70    2.20
   2 -11  -5    4.70    1.60
  -2 -11   5    6.00    1.60
   3 -11   5   -1.10    1.80
  -3  11   5    1.30    2.50
   3  11  -5    0.80    1.90
  -3 -11   5    0.80    1.90
   0 -12  -5    0.40    1.50
   0  12  -5   -0.50    2.00
   0  12   5    2.90    1.80
   0 -12   5    1.20    1.50
   1  12  -5   11.60    2.00
  -1 -12  -5   12.50    2.00
  -1  12   5   12.60    2.40
   1 -12   5   12.30    2.00
  -1 -12  -5   12.70    1.80
   1 -12  -5   10.60    1.80
   1  12   5   12.00    2.00
  -1 -12   5   13.60    2.10
  -1  12  -5   14.30    2.40
  -2 -12  -5   10.90    2.20
   2  12  -5   14.90    2.30
  -2  12   5   13.50    2.70
   2  12   5   10.80    2.30
  -2 -12   5   15.60    2.00
   2 -12  -5    9.40    2.10
  -2  12  -5   15.00    2.70
   0 -13  -5    9.60    2.00
   0 -13   5    8.70    2.20
   0  13  -5   11.80    2.70
  -1 -13  -5   11.20    2.10
  -1 -13   5    9.30    2.20
   0   0  -6  440.06    8.60
   0   0   6  454.65    8.80
   0   0  -6  447.86    8.70
   0   0  -6  417.26    8.70
   1   0   6 1738.63   32.50
  -1   0   6 1754.72   33.40
   1   0   6 1716.33   33.20
  -1   0  -6 1711.33   35.40
  -1   0  -6 1753.02   32.50
   1   0   6 1737.63   32.60
  -1   0  -6 1761.82   32.50
   1   0  -6 1733.83   32.70
  -2   0   6    7.30    0.80
   2   0  -6    8.30    0.80
  -2   0  -6    7.50    0.60
   2   0   6    8.20    0.70
   2   0   6    8.60    0.60
  -2   0  -6    7.80    0.60
   2   0  -6    9.80    0.80
  -3   0   6   27.70    1.80
  -3   0  -6   26.40    1.00
  -3   0  -6   28.30    1.90
   3   0   6   27.50    1.00
  -3   0   6   27.10    1.40
  -3   0  -6   27.00    1.10
   3   0   6   24.80    1.30
   3   0  -6   25.00    1.50
   3   0  -6   24.80    1.30
  -4   0   6   13.20    1.50
  -4   0   6   11.50    1.80
   4   0  -6   11.40    1.30
  -4   0  -6    9.30    1.90
   4   0  -6   11.00    1.30
   4   0   6   11.90    1.20
   5   0  -6   14.20    1.70
  -5   0   6   10.40    2.30
  -5   0  -6    8.70    2.20
   5   0   6   17.50    1.80
   0  -1   6  142.29    3.10
   0   1   6  140.39    3.00
   0   1  -6  139.89    3.00
   0  -1  -6  134.39    3.00
   0  -1   6  136.59    3.00
   0  -1   6  131.39    3.00
   0   1  -6  144.99    3.10
   0   1   6  132.89    3.00
   0   1  -6  130.69    3.00
   0  -1  -6  139.49    3.10
  -1  -1  -6  110.29    2.70
   1   1  -6  105.19    2.50
   1  -1   6  105.89    2.40
  -1   1   6  110.19    2.50
  -1  -1  -6  106.59    2.40
  -1  -1  -6  106.79    2.40
   1  -1   6  109.69    2.50
   1  -1  -6  109.59    2.60
  -1   1  -6  109.49    2.50
   1   1   6  104.09    2.40
   1   1   6  106.89    2.50
   1   1   6   97.29    2.60
  -1   1  -6  104.19    2.50
   2   1  -6  170.08    3.80
  -2  -1  -6  162.48    3.40
   2   1  -6  158.88    3.90
  -2  -1  -6  165.88    3.40
  -2   1   6  165.78    4.00
  -2  -1  -6  167.38    4.20
   2  -1   6  163.88    3.60
   2   1   6  166.78    3.80
  -2  -1   6  157.08    3.90
  -2   1  -6  162.38    4.20
  -2   1  -6  160.48    3.60
  -3  -1  -6   72.29    2.90
  -3   1   6   70.99    2.40
   3  -1   6   70.99    2.20
  -3   1   6   72.79    2.60
   3  -1   6   69.79    1.90
   3   1  -6   73.89    2.50
  -3  -1   6   70.89    2.40
  -3   1  -6   68.19    1.90
   3   1   6   71.49    2.30
  -3  -1   6   69.79    2.60
   3  -1  -6   69.09    2.40
  -3   1  -6   71.99    2.80
   3  -1  -6   71.59    2.20
  -4  -1  -6   36.00    2.70
   4   1  -6   35.80    2.00
   4   1  -6   34.00    1.60
   4  -1   6   38.50    1.80
  -4   1   6   35.40    2.60
  -4   1   6   36.60    2.00
   4  -1  -6   33.40    1.80
  -4   1  -6   35.40    2.80
  -4  -1   6   34.60    2.60
   4   1   6   33.40    1.80
  -4  -1   6   39.00    2.10
   4  -1  -6   36.70    2.00
   5  -1   6    2.50    1.10
  -5   1   6    0.10    2.10
  -5  -1  -6    2.20    1.80
   5   1  -6    3.20    1.30
  -5   1  -6    1.90    2.00
   5  -1  -6    4.10    1.30
  -5  -1   6    1.40    2.10
   5   1   6    4.20    1.20
   0  -2  -6 1128.99   21.10
   0  -2   6 1139.59   21.20
   0   2   6 1128.79   21.40
   0   2  -6 1122.99   21.10
   0  -2   6 1140.69   21.50
   0  -2  -6 1072.99   21.40
   0   2  -6 1081.39   21.40
   0   2   6 1098.59   21.20
  -1  -2  -6   35.00    1.10
   1  -2   6   35.40    1.10
   1  -2   6   36.50    1.20
   1   2  -6   35.80    1.20
   1  -2   6   35.60    1.30
  -1   2   6   36.60    1.20
  -1  -2  -6   38.10    1.30
  -1   2  -6   35.30    1.20
  -1  -2   6   34.10    1.20
   1  -2  -6   36.10    1.30
   1   2   6   34.20    1.10
  -1   2  -6   34.00    1.10
   1   2   6   36.60    1.40
  -1   2  -6   35.40    1.30
   2   2  -6   12.70    1.00
  -2   2   6   16.80    1.10
   2  -2   6   16.70    0.90
  -2  -2  -6   14.60    0.70
  -2  -2  -6   18.00    0.70
   2   2  -6   13.70    0.90
  -2  -2  -6   15.90    1.30
  -2   2  -6   14.70    1.30
   2  -2  -6   15.40    1.00
  -2  -2   6   13.20    1.00
   2   2   6   13.90    0.80
   2   2   6   14.50    0.60
   3   2  -6   16.80    1.30
   3  -2   6   14.70    1.00
   3   2  -6   17.50    1.30
  -3   2   6   16.10    1.70
  -3   2   6   17.10    1.20
  -3  -2  -6   17.90    1.80
  -3  -2   6   16.90    1.60
  -3   2  -6   13.50    1.60
   3  -2  -6   15.00    1.20
  -3  -2   6   17.80    1.40
   3   2   6   15.80    1.10
   3  -2  -6   15.80    1.20
   4  -2   6   19.60    1.40
  -4   2   6   23.70    1.70
   4  -2   6   22.80    1.50
  -4   2   6   24.80    2.40
  -4   2  -6   24.20    1.40
   4  -2  -6   20.70    1.60
   4  -2  -6   23.30    1.70
  -4  -2   6   22.60    2.30
  -5  -2  -6    6.20    2.00
   5   2  -6    7.40    1.50
   5  -2   6    7.20    1.20
  -5   2   6    4.10    2.20
   5  -2  -6    6.00    1.40
  -5  -2   6    3.70    2.00
  -5   2  -6    4.50    2.10
   5   2   6    4.50    1.20
   0  -3  -6  508.55    9.90
   0  -3  -6  492.25    9.90
   0  -3   6  512.35    9.90
   0  -3   6  508.75   10.00
   0   3  -6  490.45    9.90
   0   3  -6  487.15    9.90
   0   3   6  507.25    9.90
   1  -3   6  155.08    3.30
  -1  -3  -6  158.08    3.70
  -1   3   6  154.28    3.40
   1   3  -6  154.28    3.50
  -1  -3  -6  155.08    3.30
   1   3   6  156.78    3.40
  -1   3  -6  153.98    3.70
  -1  -3   6  154.68    3.50
   1  -3  -6  146.29    3.30
  -1  -3   6  155.18    3.60
  -1   3  -6  146.29    3.30
   1   3   6  158.88    3.50
   2   3  -6   22.30    1.10
  -2   3   6   21.90    1.00
  -2  -3  -6   21.80    1.40
   2   3  -6   20.60    1.20
  -2  -3  -6   19.90    0.80
   2  -3   6   19.60    0.90
  -2  -3  -6   20.00    0.90
   2  -3   6   20.80    1.20
   2   3   6   21.00    1.10
  -2  -3   6   20.90    1.20
  -2   3  -6   21.10    1.50
   2  -3  -6   20.60    1.20
   2   3   6   22.40    0.80
   3   3  -6   23.20    1.60
   3  -3   6   31.10    1.30
  -3   3   6   31.70    2.10
  -3   3   6   29.90    1.50
  -3  -3  -6   31.70    2.00
   3  -3   6   29.70    1.50
   3   3  -6   32.00    1.60
   3  -3  -6   28.80    1.50
  -3  -3   6   31.80    1.70
  -3   3  -6   33.80    2.20
   3   3   6   29.00    1.50
  -3  -3   6   30.40    1.90
   3  -3  -6   29.20    1.60
   4  -3   6   18.10    1.30
   4   3  -6   19.80    1.70
   4  -3   6   17.20    1.50
  -4  -3  -6   13.50    1.80
  -4   3   6   16.90    2.20
  -4   3   6   20.00    1.70
   4  -3  -6   20.20    1.60
   4   3   6   18.80    1.60
   4  -3  -6   18.20    1.70
  -4  -3   6   21.00    2.30
  -4   3  -6   17.00    2.20
  -4  -3   6   20.20    1.80
  -5  -3  -6   -0.10    1.80
  -5   3   6    0.50    2.20
   5  -3   6    0.20    1.10
   5   3  -6    0.20    1.30
  -5   3  -6    1.60    2.20
   5   3   6    1.60    1.10
   5  -3  -6    1.10    1.30
  -5  -3   6    1.20    1.90
   0   4   6  763.62   15.90
   0   4   6  768.42   15.00
   0  -4  -6  793.52   16.00
   0   4  -6  773.32   15.00
   0  -4   6  772.02   15.00
   0   4  -6  721.73   15.00
   0  -4   6  798.02   15.10
  -1   4   6   42.30    1.30
   1  -4   6   42.40    1.60
  -1  -4  -6   42.40    1.30
  -1   4   6   43.40    1.50
   1  -4   6   40.60    1.20
  -1  -4   6   43.50    1.40
   1  -4  -6   40.50    1.60
   1  -4  -6   41.80    1.20
  -1   4  -6   41.30    1.20
   2  -4   6    9.50    0.70
   2   4  -6   10.10    0.90
  -2   4   6   10.70    1.20
  -2  -4  -6    9.60    1.20
  -2   4   6    9.20    0.80
  -2  -4  -6    9.10    0.70
   2  -4   6    8.80    1.00
   2   4   6   10.00    0.80
  -2  -4   6   10.30    1.20
   2   4   6    8.80    0.80
   2  -4  -6   10.00    1.00
  -2   4  -6   11.20    1.40
  -2  -4   6    9.50    1.00
   3   4  -6  447.76   10.10
   3  -4   6  464.95    9.60
   3  -4   6  474.85    9.50
  -3   4   6  460.55    9.70
  -3   4   6  473.15   10.70
  -3  -4  -6  467.65   10.70
  -3   4  -6  460.35   10.90
   3  -4  -6  453.95    9.60
  -3  -4   6  474.65   10.40
  -3  -4   6  447.56   10.20
   3  -4  -6  460.45    9.90
   3   4   6  474.25   10.00
   4   4  -6    1.40    1.00
   4  -4   6    2.30    0.80
  -4  -4  -6    2.60    1.40
   4  -4   6    1.90    1.10
  -4   4   6    3.00    1.70
  -4   4   6    1.90    1.00
   4  -4  -6    1.30    1.10
  -4   4  -6    1.60    1.70
   4   4   6    1.20    0.80
   4  -4  -6    2.60    1.00
  -4  -4   6    2.20    1.50
  -4  -4   6    2.30    1.10
   5   4  -6    2.90    1.50
  -5   4   6    6.00    2.60
  -5  -4  -6    5.90    2.00
  -5  -4   6    2.80    2.10
   5   4   6    3.60    1.30
  -5   4  -6    4.80    2.30
   0  -5  -6  551.54   11.20
   0   5   6  556.44   11.90
   0  -5   6  559.94   11.10
   0  -5  -6  568.44   11.90
   0   5   6  555.14   11.00
   0  -5   6  567.24   11.30
  -1   5   6  246.58    5.10
   1  -5   6  243.88    5.50
  -1  -5  -6  242.38    5.60
   1   5  -6  245.98    5.30
   1   5  -6  249.97    5.50
  -1  -5  -6  250.07    5.20
   1   5  -6  239.68    5.30
   1  -5   6  248.38    5.00
  -1   5   6  245.58    5.60
   1  -5  -6  237.18    5.50
  -1  -5   6  241.38    5.40
   1  -5  -6  241.28    5.00
  -1  -5   6  240.48    5.50
  -1   5  -6  245.68    5.70
   1   5   6  241.48    5.60
  -1  -5   6  231.88    5.30
   1   5   6  241.98    5.20
  -1   5  -6  238.58    5.00
   2  -5   6   26.20    1.50
  -2   5   6   26.60    1.10
  -2  -5  -6   27.60    1.70
  -2  -5  -6   24.30    1.10
   2   5  -6   25.70    1.20
  -2   5   6   28.30    1.70
   2   5  -6   23.80    1.40
   2  -5   6   28.50    1.00
  -2  -5   6   27.70    1.50
  -2  -5   6   26.30    1.40
   2   5   6   22.50    1.40
   2   5   6   25.20    1.30
  -2  -5   6   26.40    1.60
   2  -5  -6   24.20    1.50
  -2   5  -6   28.10    1.80
  -3   5   6  112.29    3.10
  -3  -5  -6  111.69    3.80
  -3   5   6  113.19    3.80
   3   5  -6  118.39    3.00
   3  -5   6  117.99    3.40
   3  -5   6  114.99    2.80
   3   5  -6  111.19    3.50
   3  -5  -6  111.09    3.50
  -3  -5   6  114.59    3.60
   3  -5  -6  112.29    3.00
  -3  -5   6  116.19    3.60
   3   5   6  116.29    3.30
  -3   5  -6  112.69    4.00
   4   5  -6   20.20    1.90
  -4   5   6   18.90    2.30
   4  -5   6   20.30    2.00
   4  -5   6   17.80    1.40
  -4  -5  -6   22.60    2.50
   4  -5  -6   18.80    2.00
  -4   5  -6   22.00    2.90
   4  -5  -6   19.60    1.60
   4   5   6   18.50    1.60
  -4  -5   6   18.80    1.90
  -5  -5  -6    2.80    1.90
  -5   5   6   -0.30    2.70
   5   5  -6    5.80    1.50
   5   5   6    2.60    1.20
  -5  -5   6    4.10    2.30
  -5   5  -6    1.80    2.60
   5  -5  -6    3.30    1.70
   0  -6   6  145.79    3.30
   0  -6  -6  139.59    3.60
   0  -6   6  144.29    3.70
   0   6  -6  144.49    3.60
   0   6   6  142.59    3.70
   0  -6  -6  149.29    3.70
   0   6   6  145.69    3.20
   1  -6   6   14.70    0.80
   1  -6   6   12.80    1.10
  -1   6   6   12.60    0.70
   1   6  -6   14.00    1.10
  -1  -6  -6   13.60    1.30
  -1   6   6   13.60    1.30
   1   6  -6   14.70    1.00
  -1  -6  -6   12.90    1.00
   1   6  -6   15.10    1.20
  -1   6  -6   12.70    1.30
   1   6   6   14.20    0.80
   1  -6  -6   12.30    1.20
   1   6   6   15.70    1.30
  -1   6  -6   14.20    0.70
  -1  -6   6   12.50    1.10
   1  -6  -6   13.50    0.70
  -1  -6   6   13.50    1.20
  -1  -6   6   13.80    1.00
  -2  -6  -6    0.80    0.90
   2  -6   6    1.50    0.50
   2  -6   6    1.70    0.80
   2   6  -6    1.90    0.70
   2   6  -6    2.70    1.00
  -2   6   6    3.60    1.20
   2   6  -6    2.70    0.70
  -2  -6  -6    1.80    0.60
  -2   6   6    2.20    0.50
   2  -6  -6    2.10    0.80
  -2  -6   6    1.50    0.70
  -2   6  -6    2.80    1.10
   2   6   6    2.30    0.60
  -2  -6   6    1.60    0.90
  -2  -6   6    2.20    0.80
   2  -6  -6    2.70    0.50
  -3   6   6  224.68    5.10
  -3   6   6  224.08    6.20
   3   6  -6  226.48    5.10
   3  -6   6  229.98    5.60
   3   6  -6  227.58    5.80
  -3  -6  -6  225.08    6.00
   3   6   6  229.88    5.60
   3  -6  -6  220.48    5.70
  -3  -6   6  218.98    5.80
  -3   6  -6  229.68    6.40
   3  -6  -6  226.58    5.30
  -3  -6   6  219.78    5.70
  -4   6   6   50.99    3.30
   4  -6   6   45.40    2.60
   4   6  -6   44.30    2.50
  -4  -6  -6   43.50    3.00
  -4   6  -6   43.70    3.40
   4   6   6   43.10    2.20
   4  -6  -6   44.70    2.60
  -4  -6   6   38.90    2.90
  -5   6   6    9.70    3.00
   5   6  -6    7.00    1.70
  -5  -6   6    9.20    2.60
   5  -6  -6   12.40    2.10
  -5   6  -6    7.00    3.00
   5   6   6    8.40    1.60
   0  -7   6   17.70    1.00
   0   7  -6   14.20    1.30
   0   7   6   17.80    1.40
   0  -7   6   14.30    1.30
   0  -7  -6   17.30    1.30
   0  -7  -6   16.80    1.30
   0   7   6   16.40    0.90
   0   7  -6   17.20    1.00
   1   7  -6   28.50    1.50
   1   7  -6   29.60    1.60
  -1   7   6   25.80    1.10
  -1   7   6   24.70    1.80
   1   7  -6   29.00    1.40
   1  -7   6   30.60    1.00
  -1  -7  -6   31.70    1.70
   1  -7   6   30.40    1.70
  -1  -7  -6   30.10    1.50
   1  -7  -6   26.30    1.60
  -1  -7   6   28.60    1.60
  -1  -7   6   26.80    1.50
  -1   7  -6   31.00    1.90
  -1  -7   6   29.90    1.50
   1   7   6   28.10    1.20
   1   7   6   28.50    1.70
  -2   7   6  219.08    5.90
  -2   7   6  233.28    4.80
   2   7  -6  219.78    5.40
  -2  -7  -6  228.08    5.00
   2  -7   6  225.58    5.60
   2   7  -6  229.68    5.60
   2   7  -6  229.98    5.20
  -2  -7  -6  222.98    5.70
  -2  -7   6  228.58    5.60
  -2  -7   6  225.38    5.50
  -2   7  -6  224.28    6.00
   2   7   6  227.88    5.30
  -2  -7   6  220.48    5.20
   2  -7  -6  225.28    5.70
   3  -7   6   75.59    3.00
   3   7  -6   77.49    3.20
  -3   7   6   77.89    3.60
  -3  -7  -6   74.79    3.20
   3   7  -6   75.79    2.50
  -3  -7   6   75.79    3.00
  -3  -7   6   80.89    3.30
   3  -7  -6   78.89    3.10
   4  -7   6    8.40    1.70
  -4  -7  -6    6.90    1.80
  -4   7   6    3.20    2.10
   4   7  -6    7.60    1.50
   4  -7  -6    5.10    1.50
  -4  -7   6    5.70    1.80
   4   7   6    7.40    1.20
  -4   7  -6    5.80    2.10
  -5   7   6    8.30    3.20
  -5  -7   6    4.20    2.50
   5  -7  -6    6.80    2.10
   0  -8   6   47.10    1.60
   0   8  -6   44.90    1.60
   0  -8  -6   47.60    2.10
   0  -8   6   47.00    2.10
   0   8  -6   45.00    2.10
   0   8   6   47.70    1.50
   0   8   6   50.59    2.20
   1   8  -6   14.90    1.40
   1  -8   6   15.30    1.60
  -1  -8  -6   14.40    1.60
   1   8  -6   14.80    1.20
   1   8  -6   14.20    1.60
  -1   8   6   14.00    1.50
  -1  -8  -6   15.00    1.40
   1   8   6   14.40    1.70
  -1  -8   6   13.90    1.50
   1   8   6   14.80    1.00
   1  -8  -6   15.90    1.60
  -1  -8   6   14.60    1.20
  -1   8  -6   16.80    1.90
  -1  -8   6   13.00    1.50
   2   8  -6  212.98    5.30
   2   8  -6  207.08    5.50
  -2  -8  -6  212.78    4.90
  -2   8   6  209.68    5.80
   2   8  -6  216.08    5.10
  -2  -8   6  210.38    5.20
  -2  -8   6  210.18    5.30
   2   8   6  215.78    5.10
  -2   8  -6  213.78    5.90
  -2  -8   6  204.38    5.40
  -3  -8  -6   10.30    1.70
  -3   8   6   10.90    2.00
   3  -8   6   10.50    1.60
   3   8  -6   12.10    1.40
   3   8  -6   10.80    1.80
   3  -8  -6    7.40    1.50
  -3   8  -6    7.90    2.10
   3   8   6    6.80    1.10
  -3  -8   6   10.30    1.60
  -4  -8  -6   16.10    2.20
   4   8  -6   12.30    1.80
  -4   8   6   13.80    2.60
   4  -8   6   14.40    2.10
   4   8   6   11.20    1.60
   4  -8  -6   13.80    1.90
  -4  -8   6   12.90    2.00
  -4   8  -6   14.00    2.60
   0  -9   6   28.30    2.00
   0   9   6   26.70    2.00
   0  -9  -6   25.70    1.90
   0   9  -6   23.00    2.00
   1   9  -6   24.00    1.50
  -1  -9  -6   23.20    1.80
   1  -9   6   23.50    1.90
  -1   9   6   24.00    2.40
   1   9  -6   23.00    1.70
   1   9  -6   26.60    2.00
  -1  -9   6   19.40    1.80
  -1   9  -6   32.40    2.40
  -1  -9   6   24.20    1.60
   1   9   6   24.00    1.30
  -1  -9   6   27.00    1.90
  -2  -9  -6   74.19    2.70
   2  -9   6   76.59    3.10
   2   9  -6   72.99    2.60
  -2  -9  -6   77.69    3.00
   2   9  -6   75.89    2.70
  -2   9   6   71.09    3.50
  -2   9  -6   78.59    3.60
   2   9   6   76.79    2.60
   2  -9  -6   73.99    3.10
  -2  -9   6   73.29    2.80
   2   9   6   76.09    3.10
  -3  -9  -6   16.90    1.90
  -3   9   6   22.20    2.60
   3  -9   6   21.00    2.30
   3   9  -6   18.40    1.90
   3   9  -6   20.80    2.60
   3   9   6   23.80    1.80
   3  -9  -6   19.60    2.20
  -3  -9   6   21.30    2.50
   3   9   6   20.10    2.20
  -4   9   6    2.60    2.60
   4   9  -6    0.40    1.40
   4   9  -6   -2.50    2.20
   4  -9   6    3.00    1.80
  -4  -9  -6   -1.30    2.00
  -4  -9   6    2.30    2.10
   4  -9  -6   -0.50    1.70
   4   9   6    0.40    1.40
  -4   9  -6   -2.20    2.50
   0 -10   6   23.50    2.10
   0  10   6   25.50    2.30
   0 -10  -6   26.50    2.00
   0  10  -6   21.40    2.20
   1 -10   6   27.90    2.20
  -1  10   6   23.90    2.70
   1  10  -6   27.30    2.30
  -1 -10  -6   24.50    2.00
  -1 -10  -6   27.40    2.10
   1  10   6   24.00    2.20
   1 -10  -6   24.20    2.20
  -1  10  -6   31.10    2.70
  -1 -10   6   23.80    2.10
   2  10  -6    5.50    1.30
   2  10  -6    5.80    1.60
   2 -10   6    5.90    1.40
   2  10  -6    3.70    1.20
  -2 -10  -6    4.70    1.40
  -2  10   6    2.40    1.90
   2  10   6    3.10    1.00
   2  10   6    6.60    1.60
  -2 -10   6    3.10    1.30
  -2  10  -6    4.20    1.80
  -2 -10   6    3.90    1.40
   2 -10  -6    2.60    1.30
   3  10  -6    3.00    1.80
  -3  10   6    3.50    2.40
   3  10  -6    2.20    1.40
   3 -10   6    3.10    1.80
  -3 -10  -6    2.10    1.60
  -3  10  -6    3.10    2.30
   3  10   6    0.50    1.10
  -3 -10   6    4.00    1.80
   3 -10  -6    1.80    1.50
   3  10   6    0.20    1.70
   0  11  -6   57.29    3.30
   0 -11   6   55.49    3.00
   0 -11  -6   56.99    2.80
   0  11   6   52.99    2.90
   1 -11   6   15.20    1.90
   1  11  -6   12.50    1.80
   1  11  -6   12.20    1.70
  -1  11   6   13.00    2.10
  -1 -11  -6   11.80    1.70
  -1 -11  -6   17.20    2.10
  -1  11  -6   14.60    2.20
   1 -11  -6   14.40    1.90
   1  11   6   13.60    1.90
  -1 -11   6   11.60    1.80
   2  11  -6    8.90    1.70
  -2  11   6    5.20    2.20
  -2 -11  -6    4.30    1.60
   2  11  -6    4.90    1.80
   2 -11   6    5.10    1.70
   2  11   6    6.00    1.80
  -2  11  -6    4.70    2.10
  -2 -11   6    4.90    1.60
   2 -11  -6    4.10    1.60
  -2 -11   6    5.90    1.70
  -3  11   6    5.50    2.70
   3  11  -6    6.60    2.20
  -3 -11   6    7.60    2.00
   0  12  -6   -0.50    1.90
   0 -12  -6    1.60    1.60
   0  12   6    5.10    1.90
   0 -12   6    0.10    1.50
   1 -12   6   23.40    2.70
   1  12  -6   27.60    2.50
   1  12  -6   30.80    3.00
  -1 -12  -6   29.30    2.70
  -1  12   6   27.70    3.60
  -1 -12  -6   25.80    2.70
   1  12   6   34.30    3.00
  -1  12  -6   26.50    3.50
   1 -12  -6   25.50    2.70
  -1 -12   6   22.50    2.40
  -2  12   6   11.50    2.80
   2  12  -6   11.30    2.10
  -2 -12   6   11.60    2.10
  -2  12  -6    7.10    2.50
   0 -13   6    6.10    2.10
   0  13  -6    8.30    2.90
   0 -13  -6    7.60    2.10
   1  13  -6   14.50    2.20
  -1 -13   6    5.40    2.20
  -1   0   7 2381.56   43.50
   1   0   7 2221.88   43.30
   1   0  -7 2270.07   42.60
   1   0   7 2206.58   42.30
  -1   0  -7 2301.67   42.40
  -1   0  -7 2236.58   42.40
   2   0   7  483.95    9.50
  -2   0   7  467.15   10.00
  -2   0  -7  488.25   10.70
   2   0   7  506.85    9.90
  -2   0  -7  497.55    9.50
  -2   0  -7  462.15    9.40
  -3   0  -7   70.39    1.80
  -3   0  -7   63.39    1.80
  -3   0   7   66.39    2.50
   3   0   7   65.09    1.80
  -3   0   7   65.59    2.30
   3   0  -7   67.89    2.30
   3   0  -7   68.19    2.10
  -3   0  -7   66.69    2.70
   3   0   7   67.69    2.20
   4   0   7   18.60    1.40
   4   0  -7   19.10    1.40
  -4   0   7   19.30    1.80
  -4   0  -7   21.60    2.30
   4   0  -7   20.40    1.70
  -4   0   7   18.50    2.30
  -5   0   7   14.50    2.50
  -5   0  -7   11.80    2.50
   5   0  -7   20.60    2.20
   5   0   7   13.70    1.70
   0   1   7   96.19    2.20
   0  -1   7   91.89    2.20
   0  -1  -7   92.69    2.40
   0   1  -7   91.29    2.30
   0  -1   7   92.19    2.30
  -1   1   7  400.46    7.90
  -1  -1  -7  365.56    7.60
   1  -1   7  384.96    7.70
   1  -1   7  388.86    7.70
  -1  -1  -7  385.66    7.60
   1   1  -7  379.26    7.70
   1   1   7  381.06    7.80
   1  -1  -7  384.56    7.90
   1   1   7  370.46    7.60
  -1  -1   7  393.36    7.90
  -1   1  -7  394.06    7.70
  -2  -1  -7 1546.95   28.90
  -2  -1  -7 1573.84   31.90
  -2  -1  -7 1541.45   28.90
  -2   1   7 1505.85   29.90
   2  -1   7 1528.95   29.80
   2  -1   7 1534.75   29.10
  -2  -1   7 1529.15   30.00
  -2   1  -7 1570.14   29.10
  -2   1  -7 1508.65   31.90
   2   1   7 1538.15   29.90
   2  -1  -7 1585.54   29.30
  -3  -1  -7   85.29    3.20
   3  -1   7   88.29    2.30
  -3   1   7   86.59    3.00
   3   1  -7   84.49    2.80
   3  -1   7   86.59    2.50
   3   1  -7   87.19    2.50
  -3   1   7   86.49    2.70
  -3  -1  -7   93.29    2.10
   3  -1  -7   86.79    2.70
  -3   1  -7   86.19    3.20
  -3   1  -7   88.09    2.30
   3  -1  -7   89.29    2.60
  -3  -1   7   88.79    2.80
   3   1   7   88.19    2.60
   4   1  -7   37.80    1.80
   4   1  -7   39.80    2.20
  -4   1   7   38.80    2.20
   4  -1   7   39.20    1.90
  -4   1   7   38.40    2.70
  -4  -1   7   40.30    2.70
   4  -1  -7   40.20    1.90
  -4  -1   7   38.80    2.30
   4  -1  -7   40.00    2.10
   4   1   7   37.20    1.90
   5  -1   7   10.40    1.40
   5   1  -7   12.20    1.60
  -5   1   7   11.10    2.40
  -5  -1  -7    9.90    2.20
   5   1   7    9.60    1.40
   5  -1  -7   12.60    1.60
  -5   1  -7    6.40    2.30
  -5  -1   7   13.90    2.40
   0  -2  -7   29.70    1.20
   0   2   7   31.50    1.00
   0  -2   7   29.40    1.10
   0  -2   7   29.60    1.00
   0   2  -7   29.30    1.10
  -1  -2  -7   32.30    1.30
  -1   2   7   34.40    1.20
   1  -2   7   32.60    1.20
   1  -2   7   33.10    1.10
  -1  -2  -7   33.40    1.20
   1   2  -7   32.70    1.20
  -1   2  -7   32.60    1.20
   1   2   7   30.80    1.10
  -2   2   7  923.81   18.10
  -2  -2  -7  930.11   17.40
   2  -2   7  918.91   17.90
   2   2  -7  890.61   18.20
  -2  -2  -7  936.11   19.40
  -2  -2  -7  943.01   17.30
  -2   2  -7  915.21   19.40
   2  -2  -7  918.51   17.80
   2   2   7  896.01   18.10
   2   2   7  926.91   17.30
  -2  -2   7  873.31   18.30
  -3   2   7   10.00    1.10
   3   2  -7    7.80    1.00
   3  -2   7   10.20    1.00
  -3   2   7   10.20    1.40
   3  -2   7    9.50    0.90
   3   2  -7   10.90    1.30
  -3  -2  -7    9.10    1.30
  -3   2  -7    9.70    1.00
  -3  -2   7   12.50    1.40
   3   2   7   10.80    1.00
   3  -2  -7   11.10    1.10
  -3   2  -7    7.80    1.40
   3  -2  -7   10.00    1.10
  -3  -2   7   10.30    1.20
  -4   2   7    7.80    1.20
   4  -2   7    7.00    0.90
  -4  -2  -7    5.70    1.60
  -4   2   7    9.80    1.80
   4  -2   7    7.50    1.10
   4   2  -7    8.40    1.10
   4   2  -7    7.30    1.20
   4  -2  -7    7.00    1.20
  -4  -2   7    6.00    1.50
   4   2   7    5.20    1.00
   4  -2  -7    7.30    1.20
  -4  -2   7    7.50    1.30
  -5  -2  -7   25.90    2.80
  -5   2   7   33.90    3.40
   5   2  -7   32.60    2.40
   5  -2   7   31.50    2.00
  -5  -2   7   29.30    3.30
  -5   2  -7   26.70    3.50
   5  -2  -7   33.40    2.30
   5   2   7   30.10    2.10
   0  -3   7  961.90   18.70
   0   3   7  963.90   18.60
   0  -3  -7  950.60   18.40
   1  -3   7  303.17    6.30
  -1   3   7  308.07    6.40
   1  -3   7  310.77    6.50
  -1  -3  -7  304.77    6.20
  -1  -3  -7  314.47    6.70
  -1   3  -7  299.97    6.80
   1  -3  -7  311.47    6.50
  -1   3  -7  302.37    6.40
  -2  -3  -7  146.69    3.90
   2  -3   7  148.29    3.60
  -2  -3  -7  144.69    3.20
  -2  -3  -7  146.39    3.20
   2   3  -7  154.48    3.80
  -2  -3   7  145.99    3.80
   2  -3  -7  145.39    3.70
  -2   3  -7  146.69    4.00
   2   3   7  141.19    3.60
   2   3   7  153.38    3.20
  -3   3   7  158.58    4.60
  -3   3   7  158.28    4.10
   3  -3   7  159.88    3.80
   3   3  -7  164.68    4.00
   3   3  -7  157.98    4.30
  -3  -3  -7  158.48    4.60
   3  -3   7  160.58    3.90
  -3  -3   7  161.98    4.40
   3   3   7  163.18    4.20
   3  -3  -7  156.58    4.10
  -3   3  -7  159.68    4.80
   3  -3  -7  158.98    4.00
  -3  -3   7  155.78    4.30
  -4  -3  -7   34.90    2.60
  -4   3   7   36.40    2.00
  -4   3   7   32.40    2.80
   4  -3   7   32.10    1.90
   4   3  -7   36.40    2.10
   4  -3   7   38.20    1.70
   4  -3  -7   36.40    2.10
  -4   3  -7   35.10    1.80
   4   3   7   37.40    2.00
  -4  -3   7   35.90    2.20
  -4  -3   7   33.60    2.50
  -4   3  -7   36.00    2.90
   4  -3  -7   38.40    2.00
  -5  -3  -7   17.90    2.60
   5   3  -7   20.20    2.10
  -5   3   7   21.80    2.80
   5  -3   7   23.30    1.90
   5   3   7   19.30    1.90
  -5  -3   7   19.60    2.50
  -5   3  -7   19.00    2.70
   5  -3  -7   23.10    2.20
   0  -4   7   65.19    2.00
   0   4   7   65.69    1.80
   0   4   7   64.39    1.90
   0   4  -7   68.09    2.00
   0  -4  -7   65.69    2.00
   0  -4  -7   68.59    1.90
   0  -4   7   66.19    1.80
   1  -4   7    5.10    0.50
   1   4  -7    7.20    0.80
  -1  -4  -7    5.90    0.70
  -1   4   7    8.40    0.90
   1  -4   7    7.60    0.90
  -1   4   7    6.70    0.60
  -1  -4  -7    7.50    0.90
   1  -4  -7    7.20    0.90
  -1  -4   7    7.50    0.80
  -1  -4   7    7.70    0.80
   1   4   7    6.90    0.70
   2  -4   7  253.67    5.60
   2   4  -7  247.58    5.80
  -2   4   7  251.37    6.00
   2   4  -7  248.78    5.40
  -2  -4  -7  246.68    6.00
  -2  -4  -7  245.48    5.10
   2  -4   7  242.78    5.30
   2  -4  -7  248.68    5.70
   2   4   7  250.57    5.60
   2   4   7  247.58    5.10
  -2  -4   7  250.87    5.80
  -2   4  -7  247.58    6.10
  -3  -4  -7  296.77    7.20
  -3   4   7  288.17    6.50
   3   4  -7  285.37    6.30
   3   4  -7  287.67    6.90
   3  -4   7  286.97    6.20
  -3   4   7  292.07    7.20
   3  -4   7  297.37    6.50
   3  -4  -7  281.77    6.60
  -3  -4   7  291.27    7.00
  -3  -4   7  297.67    7.00
  -3   4  -7  287.77    7.40
   3   4   7  285.87    6.70
   3  -4  -7  283.87    6.50
  -4   4   7    4.50    1.10
   4  -4   7    4.00    0.90
  -4  -4  -7    2.30    1.40
   4   4  -7    3.90    1.20
   4  -4   7    3.20    1.10
  -4   4   7    3.40    1.80
   4  -4  -7    3.40    1.10
  -4  -4   7    2.20    1.40
  -4  -4   7    3.70    1.10
   4   4   7    2.60    0.90
   4  -4  -7    3.20    1.20
  -4   4  -7   -0.40    1.80
   5   4  -7    3.30    1.40
  -5   4   7    4.50    2.50
  -5  -4  -7    0.80    1.90
  -5   4  -7    5.70    2.30
  -5  -4   7    6.10    2.20
   5   4   7    4.20    1.30
   0   5   7   96.99    2.40
   0  -5  -7  100.59    2.70
   0   5  -7   97.39    2.70
   0   5   7   94.99    2.60
   0  -5   7   98.89    2.80
   0  -5  -7   96.89    2.70
   0  -5   7   96.59    2.40
  -1   5   7   27.10    1.50
   1  -5   7   29.20    1.10
   1   5  -7   31.60    1.40
   1   5  -7   31.10    1.40
   1  -5   7   27.30    1.40
  -1  -5  -7   30.80    1.50
   1   5  -7   31.60    1.30
  -1   5   7   29.00    1.10
   1  -5  -7   30.30    1.40
  -1   5  -7   30.00    1.50
  -1  -5   7   29.30    1.40
   1   5   7   31.80    1.50
   1   5   7   31.00    1.20
  -1  -5   7   29.70    1.30
  -2  -5  -7    4.50    0.70
   2   5  -7    4.60    0.70
  -2  -5  -7    5.60    1.10
   2   5  -7    3.90    0.80
  -2   5   7    5.60    0.70
  -2   5   7    4.70    1.00
   2  -5   7    4.10    0.60
   2  -5   7    4.00    0.90
  -2   5  -7    3.10    1.00
  -2  -5   7    4.50    0.80
   2   5   7    3.50    0.60
  -2  -5   7    4.50    0.80
  -2  -5   7    3.80    0.80
   2  -5  -7    4.70    0.90
   3   5  -7  173.28    4.10
   3  -5   7  172.18    4.50
  -3   5   7  169.48    4.20
  -3  -5  -7  170.98    4.90
   3   5  -7  168.28    4.60
   3  -5   7  173.18    3.90
  -3   5   7  170.78    5.00
  -3  -5   7  173.08    4.60
  -3  -5   7  167.28    4.70
   3   5   7  168.58    4.50
  -3   5  -7  167.58    5.20
   3  -5  -7  169.18    4.20
   3  -5  -7  169.98    4.60
   4  -5   7    6.30    1.40
  -4   5   7    3.90    1.20
  -4   5   7    3.50    1.90
   4   5  -7    5.10    1.20
  -4  -5  -7    6.60    1.70
  -4   5  -7    3.00    2.00
   4  -5  -7    5.20    1.10
   4   5   7    3.60    1.10
  -4  -5   7    5.00    1.30
  -5   5   7    1.70    2.80
   5   5  -7    7.00    1.80
  -5  -5  -7    5.20    2.10
   5   5   7    4.10    1.30
  -5  -5   7    7.50    2.40
   5  -5  -7    2.80    1.80
  -5   5  -7    5.40    2.80
   0   6  -7  701.43   15.00
   0   6   7  709.63   15.10
   0  -6  -7  724.83   15.10
   0  -6   7  731.23   14.40
   0  -6   7  721.23   14.10
   0   6   7  703.73   14.00
   0  -6  -7  709.13   14.30
   1   6  -7   77.89    2.30
  -1  -6  -7   74.89    2.30
  -1   6   7   72.69    2.50
   1  -6   7   76.19    2.00
   1   6  -7   77.29    2.40
   1   6  -7   74.79    2.30
  -1   6   7   76.19    2.00
   1  -6   7   76.29    2.50
  -1  -6  -7   76.99    2.50
  -1  -6   7   79.69    2.30
   1   6   7   76.39    2.10
  -1   6  -7   76.99    2.60
   1  -6  -7   73.99    2.50
  -1  -6   7   77.09    2.40
  -1  -6   7   74.09    2.30
   1   6   7   77.99    2.50
  -1   6  -7   78.09    2.00
  -2  -6  -7    4.90    0.80
  -2  -6  -7    5.00    1.20
   2  -6   7    5.50    1.00
   2   6  -7    6.10    0.90
   2   6  -7    6.20    1.10
   2   6  -7    5.60    0.90
  -2   6   7    6.40    1.20
   2  -6   7    5.70    0.60
  -2   6   7    5.50    0.70
  -2  -6   7    6.20    1.10
   2   6   7    6.00    0.80
  -2  -6   7    5.40    0.90
   2  -6  -7    5.00    1.00
  -2  -6   7    6.20    1.00
  -2   6  -7    6.40    1.40
   3   6  -7   89.39    3.10
  -3   6   7   84.49    2.60
   3  -6   7   85.59    3.00
   3   6  -7   87.09    2.70
  -3   6   7   87.29    3.50
   3  -6  -7   88.39    3.20
   3   6   7   88.99    2.90
   3  -6  -7   85.79    2.50
  -3   6  -7   92.19    3.80
  -3  -6   7   87.79    3.20
  -3  -6   7   85.49    3.10
   4   6  -7   14.60    1.80
  -4   6   7   14.00    2.30
  -4  -6  -7   11.70    2.10
  -4  -6   7   11.40    2.00
   4   6   7   11.30    1.40
  -4   6  -7   10.00    2.20
  -4  -6   7   11.90    1.70
   4  -6  -7   12.60    1.70
  -5   6   7   -3.90    2.80
  -5  -6   7   -1.10    2.10
   5  -6  -7    0.60    1.70
   0  -7  -7  128.09    3.50
   0  -7   7  130.19    3.60
   0  -7   7  131.49    3.10
   0  -7  -7  128.49    3.50
   0   7   7  124.59    3.50
   0   7  -7  119.69    3.40
   0   7  -7  124.49    3.00
   1  -7   7    0.90    0.80
   1   7  -7    0.50    0.60
  -1  -7  -7    0.90    0.90
   1  -7   7    0.60    0.50
   1   7  -7    0.40    0.70
   1   7  -7    0.40    0.80
  -1   7   7   -0.40    0.50
  -1  -7  -7   -0.20    0.70
  -1  -7   7    0.70    0.70
   1   7   7    0.70    0.90
  -1   7  -7   -0.70    0.90
   1   7   7    0.20    0.50
   1  -7  -7    0.20    0.80
  -1  -7   7   -0.50    0.70
  -1  -7   7   -0.10    0.80
   2   7  -7   56.59    2.40
   2   7  -7   54.09    2.10
  -2   7   7   56.19    2.60
  -2   7   7   57.59    1.70
  -2  -7  -7   54.79    2.00
   2   7  -7   56.79    2.20
   2  -7   7   55.59    2.40
  -2  -7  -7   55.49    2.50
  -2   7  -7   54.79    2.70
   2   7   7   55.99    2.00
   2  -7  -7   56.89    2.50
  -2  -7   7   53.19    2.30
  -2  -7   7   56.49    2.20
  -2  -7   7   56.19    2.30
   3   7  -7   87.39    2.80
  -3  -7  -7   86.39    3.40
   3   7  -7   84.69    3.20
  -3  -7   7   86.59    3.20
  -3  -7   7   83.09    3.20
   3   7   7   89.79    2.90
  -3   7  -7   83.99    3.80
   3  -7  -7   86.89    3.30
   4   7  -7   12.80    1.60
  -4   7   7   14.00    2.60
  -4  -7  -7   10.70    2.00
   4  -7   7   14.10    1.80
  -4  -7   7   10.00    1.90
   4  -7  -7    9.70    1.70
   4   7   7   10.30    1.40
  -4   7  -7   11.60    2.40
   0   8  -7    1.60    0.60
   0  -8   7    1.70    0.60
   0  -8   7    2.40    0.90
   0   8  -7   -0.30    1.00
   0  -8  -7    1.60    0.90
   0   8   7    2.40    0.90
  -1   8   7   47.90    2.60
   1   8  -7   53.79    2.30
   1   8  -7   53.29    2.20
  -1  -8  -7   51.89    2.20
   1  -8   7   53.89    2.40
   1   8  -7   52.49    2.00
  -1  -8  -7   55.29    2.40
   1   8   7   51.69    1.80
   1   8   7   56.19    2.40
  -1   8  -7   51.59    2.60
  -1  -8   7   51.99    2.20
  -1  -8   7   53.79    2.00
   1  -8  -7   55.19    2.40
  -1  -8   7   53.49    2.30
   2   8  -7   17.60    1.60
  -2   8   7   20.80    2.30
   2   8  -7   19.50    1.60
   2  -8   7   20.20    1.90
   2   8  -7   20.70    2.00
  -2  -8  -7   19.60    1.50
  -2  -8   7   23.80    1.90
  -2  -8   7   20.80    1.60
  -2   8  -7   22.70    2.40
  -2  -8   7   18.80    1.70
   2  -8  -7   20.00    1.90
   2   8   7   19.90    1.40
  -3   8   7    9.10    1.90
   3  -8   7   10.50    1.70
   3   8  -7    8.70    1.30
   3   8  -7    7.80    1.70
  -3  -8  -7   11.40    1.70
  -3  -8   7    7.00    1.40
  -3   8  -7    6.80    1.90
  -3  -8   7   11.10    1.60
   3   8   7    8.10    1.20
   3  -8  -7    7.10    1.60
  -4  -8  -7    8.90    2.00
  -4   8   7    8.90    2.60
   4   8  -7    8.30    1.70
   4  -8   7    9.00    2.00
   4   8   7    7.80    1.40
   4  -8  -7    9.60    1.90
  -4  -8   7    6.60    2.00
  -4   8  -7    9.80    2.40
   0  -9   7   74.89    2.90
   0  -9  -7   71.49    2.90
   0   9  -7   75.19    2.90
   0   9   7   77.39    2.90
   1  -9   7  226.98    5.80
   1   9  -7  214.98    5.20
  -1   9   7  223.68    6.10
   1   9  -7  219.08    5.60
  -1  -9  -7  222.78    5.50
   1   9  -7  217.88    5.70
  -1  -9   7  212.68    5.60
  -1  -9   7  219.48    5.30
  -1   9  -7  229.08    6.10
   1   9   7  220.58    5.00
   1  -9  -7  219.98    5.80
  -1  -9   7  225.88    5.70
  -2  -9  -7   38.20    2.30
   2  -9   7   40.00    2.40
   2   9  -7   31.70    1.90
  -2   9   7   37.90    2.90
   2   9  -7   35.80    2.10
  -2  -9   7   34.80    2.10
   2   9   7   37.60    1.80
   2   9   7   31.50    2.50
  -2   9  -7   36.80    2.80
  -2  -9   7   33.80    2.10
   2  -9  -7   30.50    2.30
  -3   9   7    2.70    2.10
  -3  -9  -7    3.30    1.50
   3   9  -7    4.30    1.80
   3   9  -7    5.50    1.30
   3  -9   7    4.50    1.50
  -3   9  -7    4.10    2.20
  -3  -9   7    5.50    1.60
   3   9   7    4.50    1.10
   3   9   7    4.10    1.80
   3  -9  -7    3.70    1.50
   4   9  -7   13.10    2.50
  -4   9   7   18.60    3.00
   4  -9   7   15.90    2.30
   4   9  -7   14.30    2.00
   4  -9  -7   14.60    2.30
  -4  -9   7   12.40    2.30
   4   9   7   13.30    1.80
   0  10  -7   -2.30    1.40
   0  10   7    2.70    1.40
   0 -10   7   -0.90    1.20
   0 -10  -7    0.90    1.10
  -1 -10  -7   58.99    2.70
   1 -10   7   62.39    2.90
   1  10  -7   62.19    2.80
  -1  10   7   52.59    3.30
   1  10  -7   59.79    2.90
  -1 -10  -7   55.89    2.70
   1 -10  -7   57.99    2.90
  -1 -10   7   61.29    2.80
  -1  10  -7   61.59    3.30
   1  10   7   57.39    2.90
  -2  10   7   22.10    2.40
   2  10  -7   25.10    2.40
  -2 -10  -7   25.10    2.30
   2  10  -7   28.40    2.00
   2 -10   7   24.40    2.30
   2 -10  -7   20.10    2.20
   2  10   7   26.80    1.80
  -2 -10   7   24.70    2.30
   2  10   7   26.80    2.50
  -2  10  -7   23.60    2.80
   3 -10   7    2.80    1.70
  -3 -10  -7    2.60    1.70
   3  10  -7    2.70    1.50
   3  10  -7    6.40    1.80
  -3  10   7    7.30    2.50
  -3 -10   7    7.60    1.90
  -3  10  -7    4.60    2.30
   3  10   7    2.90    1.80
   3  10   7    3.50    1.20
   3 -10  -7    3.50    1.80
   0  11  -7   -2.60    1.70
   0  11   7    4.90    1.60
   0 -11   7    0.50    1.30
   0 -11  -7   -0.10    1.40
   1  11  -7   12.20    1.90
  -1  11   7   14.70    2.20
  -1 -11  -7   12.60    1.70
   1 -11   7   11.00    1.80
  -1 -11  -7   11.00    1.70
   1  11  -7   10.50    1.70
  -1 -11   7   11.00    1.80
   1 -11  -7   10.60    1.80
  -1  11  -7   11.70    2.20
   1  11   7   10.70    1.80
  -2 -11  -7   11.20    1.90
   2  11  -7   13.40    1.80
   2  11  -7   11.60    2.00
  -2  11   7   12.50    2.50
   2 -11   7   11.80    2.00
   2 -11  -7   10.70    1.90
  -2 -11   7    9.50    1.80
  -2 -11   7   14.10    1.90
  -2  11  -7    9.70    2.20
   2  11   7    9.40    1.90
   3  11  -7    0.70    2.10
  -3  11   7   -0.90    2.70
  -3 -11   7    0.00    2.00
   0 -12  -7    6.10    1.70
   0  12   7    9.00    2.00
   0  12  -7    7.40    2.40
   0 -12   7    6.20    1.90
  -1 -12  -7   20.30    2.30
   1  12  -7   23.50    2.60
   1  12  -7   23.30    2.90
  -1  12   7   20.70    2.70
   1 -12   7   16.80    2.20
  -1 -12  -7   25.60    2.60
   1 -12  -7   24.70    2.60
  -1 -12   7   20.30    2.30
  -1  12  -7   15.50    2.60
   1  12   7   24.60    2.90
   2  12  -7   25.80    3.30
  -2  12   7   19.50    3.20
  -2 -12   7   24.90    3.00
   0 -13  -7   -2.30    1.80
   0   0   8   36.10    1.20
   0   0  -8   35.10    1.20
  -1   0  -8  591.84   11.50
  -2   0  -8    2.10    0.50
  -2   0  -8    0.20    0.80
   2   0  -8    1.70    0.80
   2   0   8    1.60    0.50
  -2   0   8    2.70    0.60
  -3   0   8  254.57    6.20
  -3   0  -8  271.37    5.40
  -3   0  -8  261.97    6.70
   3   0  -8  257.67    5.80
   3   0   8  263.17    6.00
   3   0  -8  261.27    6.20
  -4   0   8    8.90    1.30
   4   0   8    6.30    1.00
   4   0  -8    7.60    1.20
   4   0  -8    8.50    1.10
  -4   0   8    7.40    1.70
  -5   0   8    9.30    2.50
   5   0  -8   11.50    1.70
  -5   0   8    8.80    1.70
   5   0   8    9.60    1.30
  -5   0  -8    2.70    2.20
   0   1   8   58.49    1.60
   0  -1   8   54.19    1.60
   0  -1  -8   52.79    1.70
   0   1  -8   55.19    1.60
  -1  -1  -8  642.84   12.50
   1  -1   8  650.73   12.60
  -1   1  -8  640.64   12.50
  -2  -1  -8 3376.06   66.39
  -2  -1  -8 3233.78   60.59
  -2  -1  -8 3364.06   60.59
   2  -1   8 3284.67   60.79
   2   1  -8 3297.17   60.99
   2  -1   8 3250.17   62.09
  -2   1   8 3268.07   62.29
   2   1   8 3135.99   60.49
   2   1   8 3275.27   62.19
  -2  -1   8 3230.48   62.39
  -2   1  -8 3184.78   66.39
  -2   1  -8 3222.18   60.69
   2  -1  -8 3227.48   60.99
  -3  -1  -8   59.39    2.70
  -3  -1  -8   60.99    1.70
  -3   1   8   58.99    2.20
   3   1  -8   59.39    2.10
   3  -1   8   56.29    2.00
   3   1  -8   55.99    2.20
   3   1   8   57.19    2.00
   3  -1  -8   59.29    2.10
  -3   1  -8   61.09    1.90
   3  -1  -8   60.99    2.20
  -3   1  -8   60.79    2.70
  -3  -1   8   53.89    2.20
   4  -1   8  107.69    3.20
   4   1  -8  100.69    3.50
   4   1  -8  102.69    3.00
  -4   1   8  110.79    3.90
  -4   1   8  106.19    3.50
   4   1   8   85.89    3.20
  -4  -1   8  104.79    3.90
   4  -1  -8  103.79    3.10
   4  -1  -8  105.09    3.40
  -4  -1   8  101.79    3.60
  -5  -1  -8   19.70    2.70
   5  -1   8   18.70    1.80
  -5   1   8   20.10    2.20
   5   1  -8   24.80    2.30
  -5   1   8   20.70    2.70
  -5   1  -8   21.50    2.90
   5  -1  -8   24.90    2.30
   5   1   8   21.60    2.00
  -5  -1   8   19.50    2.60
  -5  -1   8   23.50    2.30
   0   2   8  112.59    2.70
   0  -2  -8  118.39    2.90
   0  -2   8  116.39    2.80
  -1   2   8  104.99    2.80
   1  -2   8  100.99    2.50
  -1  -2  -8   99.89    2.60
   1   2   8  100.69    2.50
  -1  -2   8  104.09    2.70
   1  -2  -8  103.99    2.70
  -2  -2  -8  258.57    6.00
  -2  -2  -8  254.97    5.20
   2  -2   8  256.17    5.40
   2  -2   8  250.07    5.40
   2   2  -8  256.07    5.50
  -2   2   8  252.57    5.60
  -2  -2  -8  244.98    5.20
  -2  -2   8  239.58    5.70
   2   2   8  245.98    5.60
  -2   2  -8  250.67    6.10
   2   2   8  252.77    5.10
   2  -2  -8  238.98    5.60
  -2   2  -8  252.37    5.40
  -3   2   8   34.30    2.20
   3   2  -8   38.60    1.80
  -3   2   8   36.30    1.70
   3  -2   8   37.70    1.50
   3  -2   8   37.50    1.60
   3   2  -8   40.10    1.90
  -3  -2  -8   39.50    2.30
   3  -2  -8   38.90    1.70
   3  -2  -8   40.10    1.80
  -3   2  -8   37.30    1.50
   3   2   8   39.60    1.70
  -3  -2   8   37.20    1.90
  -3   2  -8   36.30    2.20
  -4   2   8   20.00    2.20
  -4  -2  -8   20.90    2.40
   4   2  -8   19.40    1.50
   4   2  -8   19.20    1.80
  -4   2   8   21.40    1.80
   4  -2   8   18.80    1.30
  -4   2  -8   17.20    2.10
   4  -2  -8   16.00    1.70
   4   2   8   20.00    1.50
   4  -2  -8   18.50    1.70
  -4  -2   8   18.10    1.80
  -4  -2   8   18.70    2.00
   5   2  -8   23.10    2.20
   5  -2   8   20.50    1.80
  -5   2   8   21.60    2.30
  -5  -2  -8   16.90    2.50
  -5   2   8   21.10    2.80
   5   2   8   21.30    1.80
  -5  -2   8   18.90    2.50
   5  -2  -8   23.80    2.20
  -5  -2   8   20.90    2.30
  -5   2  -8   19.60    2.70
   0   3   8   15.00    0.80
   0   3  -8   14.80    0.90
   0  -3   8   14.80    1.00
   0  -3   8   14.30    0.80
   1   3  -8  142.19    3.50
  -1   3   8  155.38    3.50
  -1  -3  -8  153.98    3.60
   1  -3   8  144.69    3.30
   1  -3   8  147.19    3.60
  -1  -3  -8  147.39    3.40
  -1   3  -8  143.29    3.50
  -1  -3   8  146.79    3.60
   1   3   8  147.09    3.40
   1  -3  -8  146.19    3.60
  -1  -3   8  145.09    3.60
  -2  -3  -8   37.80    1.30
   2  -3   8   40.70    1.60
   2   3  -8   41.30    1.50
   2   3  -8   42.10    1.70
   2  -3   8   39.20    1.40
  -2  -3  -8   39.00    1.50
  -2   3   8   37.90    1.50
  -2  -3  -8   41.90    2.00
  -2   3  -8   42.00    1.90
   2  -3  -8   37.90    1.70
   2   3   8   42.60    1.30
   2   3   8   40.10    1.50
  -2   3  -8   40.70    1.60
  -2  -3   8   41.30    1.70
  -3   3   8  151.78    4.00
   3  -3   8  155.38    3.70
   3   3  -8  157.08    4.00
   3   3  -8  158.08    4.30
  -3  -3  -8  153.18    4.50
   3  -3   8  150.98    3.80
  -3   3   8  151.58    4.40
  -3  -3   8  154.78    4.30
  -3   3  -8  153.48    3.80
  -3   3  -8  150.28    4.70
   3  -3  -8  155.68    4.00
   3   3   8  146.09    4.00
  -3  -3   8  157.58    4.20
   3  -3  -8  147.59    4.00
   4   3  -8   45.50    2.40
  -4  -3  -8   49.40    3.00
   4  -3   8   49.50    2.00
  -4   3   8   46.70    2.30
   4  -3   8   44.50    2.10
  -4   3   8   46.80    3.00
  -4  -3   8   47.70    2.50
  -4  -3   8   48.80    2.80
  -4   3  -8   43.20    3.20
   4  -3  -8   43.90    2.20
   4   3   8   49.70    2.20
  -4   3  -8   45.50    2.10
   4  -3  -8   50.59    2.30
   5  -3   8    9.70    1.40
  -5  -3  -8    6.40    2.20
  -5   3   8   12.20    2.60
   5   3  -8   11.60    1.80
  -5  -3   8   13.20    1.90
  -5   3  -8   10.30    2.50
   5   3   8   10.30    1.50
   5  -3  -8   12.50    1.70
  -5  -3   8   10.70    2.30
   0  -4   8 1039.80   20.10
   0   4  -8 1023.00   20.00
   0  -4   8 1063.49   20.20
   0   4   8 1010.80   21.30
   0  -4  -8 1038.60   20.00
   1  -4   8  429.96    8.90
   1  -4   8  420.36    8.60
  -1   4   8  444.06    8.70
  -1  -4  -8  445.76    9.20
   1   4  -8  406.86    8.70
  -1  -4   8  420.56    8.90
  -1   4  -8  422.76    8.80
   1  -4  -8  407.66    8.80
  -1  -4   8  424.56    8.80
   1   4   8  421.46    8.70
   2  -4   8  169.78    4.10
   2   4  -8  163.38    4.20
   2  -4   8  170.08    3.80
  -2  -4  -8  166.28    4.40
  -2   4   8  167.08    3.90
   2   4  -8  164.68    3.90
  -2  -4  -8  163.58    3.60
  -2  -4   8  163.28    4.20
   2  -4  -8  163.28    4.20
   2   4   8  165.38    4.00
  -2   4  -8  162.78    4.50
  -3   4   8  369.16    8.10
   3   4  -8  362.96    8.40
   3   4  -8  372.26    7.80
   3  -4   8  368.66    8.00
   3  -4   8  369.36    7.80
  -3  -4  -8  357.26    8.80
  -3   4   8  368.36    8.80
   3   4   8  377.36    8.20
  -3   4  -8  371.36    9.10
   3  -4  -8  363.66    8.10
  -3  -4   8  373.66    8.50
   3  -4  -8  372.76    8.00
  -3  -4   8  359.36    8.50
  -4   4   8   50.29    2.40
  -4  -4  -8   50.89    3.00
   4  -4   8   51.69    2.10
   4  -4   8   49.00    2.40
   4   4  -8   51.29    2.60
  -4   4   8   50.99    3.20
  -4  -4   8   44.00    2.90
   4  -4  -8   50.49    2.50
  -4   4  -8   48.10    2.30
  -4   4  -8   50.19    3.40
  -4  -4   8   51.29    2.60
   4   4   8   50.59    2.30
   4  -4  -8   52.29    2.30
  -5   4   8   10.80    2.70
  -5  -4  -8    6.00    2.10
   5   4  -8    6.90    1.50
   5   4   8    5.40    1.30
  -5  -4   8    8.40    2.30
  -5   4  -8    8.20    2.60
   0  -5  -8  428.96    9.00
   0  -5  -8  438.76    9.40
   0   5   8  429.06    9.30
   0  -5   8  441.46    9.10
   0   5  -8  429.96    9.00
   1   5  -8  110.59    3.00
   1  -5   8  111.99    3.10
   1  -5   8  107.39    2.60
  -1   5   8  106.79    3.00
  -1   5   8  110.29    2.70
  -1  -5  -8  108.49    3.00
  -1  -5  -8  107.99    2.80
  -1  -5   8  106.69    2.90
   1  -5  -8  109.39    3.10
  -1   5  -8  108.79    3.00
  -1  -5   8  105.79    3.00
   1   5   8  108.09    2.80
   1   5   8  108.59    3.00
  -1   5  -8  105.49    3.10
  -2  -5  -8  190.88    4.90
   2  -5   8  188.38    4.70
   2   5  -8  191.08    4.80
  -2   5   8  193.38    4.90
   2   5  -8  191.28    4.50
  -2  -5  -8  188.98    4.20
  -2   5   8  195.38    4.50
  -2  -5   8  189.08    4.60
  -2  -5   8  191.88    4.80
   2  -5  -8  189.58    4.80
   2   5   8  184.78    4.50
  -3   5   8  198.98    5.60
   3   5  -8  204.88    5.30
   3  -5   8  198.08    5.10
  -3  -5  -8  204.68    5.60
  -3   5   8  198.48    4.80
   3  -5   8  201.48    4.60
   3   5  -8  209.28    4.80
   3  -5  -8  199.08    5.20
  -3  -5   8  202.18    5.30
  -3   5  -8  196.08    5.80
  -3  -5   8  205.18    5.40
   3  -5  -8  199.98    4.80
   3   5   8  205.38    5.10
  -4   5   8   37.20    3.30
  -4  -5  -8   41.70    3.00
   4   5  -8   42.10    2.50
  -4   5   8   39.60    2.20
   4  -5   8   37.40    2.30
   4   5   8   39.60    2.10
  -4  -5   8   42.50    2.50
  -4   5  -8   37.60    3.20
   4  -5  -8   39.90    2.40
   4  -5  -8   39.30    2.10
  -5  -5  -8    2.00    2.10
  -5   5   8   -0.70    2.60
   5   5  -8    2.90    1.50
   5  -5  -8    2.80    1.90
  -5   5  -8   -2.40    2.60
   5   5   8    2.00    1.30
  -5  -5   8    2.30    2.40
   0   6   8   46.00    1.50
   0  -6   8   46.10    1.90
   0  -6  -8   47.80    1.90
   0   6  -8   48.10    1.80
   0  -6  -8   49.40    1.80
   0   6   8   49.50    1.90
   0   6  -8   46.00    1.90
  -1  -6  -8    6.50    0.90
   1  -6   8    6.50    1.00
   1   6  -8    7.60    0.90
  -1  -6  -8    5.40    1.00
  -1   6   8    6.90    0.80
   1   6  -8    6.10    0.80
   1   6  -8    6.40    1.00
  -1   6   8    4.90    1.10
   1  -6   8    5.60    0.70
   1   6   8    7.50    1.00
   1   6   8    6.20    0.70
  -1   6  -8    7.90    1.10
  -1  -6   8    5.50    0.90
  -1  -6   8    6.20    0.80
   1  -6  -8    5.10    0.90
   2  -6   8   64.79    1.90
   2  -6   8   64.89    2.50
  -2   6   8   66.99    2.60
   2   6  -8   64.79    2.20
   2   6  -8   62.49    2.30
   2   6  -8   69.29    2.40
  -2  -6  -8   62.39    2.60
  -2  -6   8   65.99    2.30
   2  -6  -8   64.99    2.60
  -2  -6   8   59.29    2.40
  -2  -6   8   66.09    2.40
   2   6   8   66.99    2.20
  -2   6  -8   68.29    2.80
   3   6  -8   16.80    1.60
   3  -6   8   16.60    1.80
  -3   6   8   17.90    1.50
  -3   6   8   22.10    2.30
  -3   6  -8   18.50    2.30
  -3  -6   8   18.10    2.00
   3  -6  -8   17.30    1.40
  -4   6   8    7.50    2.10
   4   6  -8    5.20    1.40
   4  -6   8    7.10    1.50
  -4  -6  -8    5.40    1.80
  -4  -6   8    5.40    1.50
   4   6   8    7.40    1.20
   4  -6  -8    6.30    1.50
  -4  -6   8    3.90    1.80
  -4   6  -8    3.00    2.10
  -5   6   8    3.20    3.20
  -5  -6   8    9.60    2.70
   5  -6  -8    3.80    2.00
   0  -7  -8   15.50    1.40
   0   7  -8   17.30    1.40
   0   7   8   19.60    1.50
   0  -7   8   16.00    1.50
   0   7   8   15.70    1.00
   0  -7  -8   18.60    1.50
   0   7  -8   18.00    1.50
   1  -7   8   17.10    1.50
  -1  -7  -8   17.80    1.60
   1   7  -8   17.30    1.50
   1   7  -8   19.20    1.40
  -1  -7  -8   18.30    1.40
   1   7  -8   16.30    1.20
   1  -7   8   16.90    1.00
  -1   7   8   18.00    1.60
  -1   7   8   15.50    1.00
   1   7   8   16.10    1.10
  -1  -7   8   15.10    1.40
  -1  -7   8   17.80    1.30
   1   7   8   16.70    1.60
   1  -7  -8   16.80    1.50
  -1   7  -8   14.20    1.70
  -1  -7   8   16.10    1.40
   2   7  -8   48.80    2.00
  -2  -7  -8   44.50    1.90
   2  -7   8   50.09    2.40
  -2   7   8   48.10    2.50
  -2   7   8   49.00    1.70
   2   7  -8   47.20    2.20
   2   7  -8   47.80    2.10
  -2  -7  -8   49.90    2.40
   2  -7  -8   46.30    2.30
  -2   7  -8   45.50    2.60
  -2  -7   8   47.40    2.20
  -2  -7   8   48.50    2.10
  -2  -7   8   49.20    2.20
   2   7   8   49.20    1.90
   3  -7   8   18.70    2.00
   3   7  -8   22.60    2.00
   3   7  -8   18.60    1.70
  -3  -7  -8   18.20    2.20
   3   7  -8   20.80    1.70
  -3   7  -8   16.50    2.20
  -3  -7   8   17.60    2.20
   3  -7  -8   17.90    2.00
   3   7   8   16.60    1.50
  -3  -7   8   17.20    1.80
   4  -7   8    2.20    1.60
  -4   7   8    4.80    2.30
   4   7  -8    3.00    1.40
  -4  -7  -8    5.30    1.90
  -4  -7   8    3.40    1.50
  -4  -7   8    2.50    1.80
   4   7   8    1.80    1.10
   4  -7  -8    4.10    1.60
  -4   7  -8    3.90    2.10
   0  -8   8    7.60    0.90
   0   8   8    7.30    1.20
   0   8  -8    6.90    0.90
   0   8   8    5.90    0.70
   0   8  -8    6.50    1.20
   0  -8   8    7.40    1.20
   0  -8  -8    6.80    1.10
   0   8  -8    5.80    1.10
   1   8  -8  226.68    5.50
  -1   8   8  219.78    5.80
  -1  -8  -8  220.88    5.40
   1   8  -8  222.28    5.50
  -1  -8  -8  217.88    5.70
   1  -8   8  229.78    5.70
   1   8  -8  227.38    5.30
  -1  -8   8  222.88    5.50
   1  -8  -8  229.48    5.70
  -1   8  -8  221.78    5.90
  -1  -8   8  217.38    5.50
   1   8   8  221.08    5.70
   1   8   8  225.48    5.10
  -1  -8   8  224.38    5.30
   2   8  -8    5.40    1.00
  -2  -8  -8    5.20    1.10
  -2   8   8    5.30    1.50
  -2  -8  -8    5.40    1.40
   2   8  -8    5.70    1.30
   2  -8   8    5.10    1.30
   2   8  -8    6.00    1.10
  -2  -8   8    6.90    1.20
   2   8   8    6.10    1.40
  -2  -8   8    6.50    1.30
  -2  -8   8    6.30    1.10
   2   8   8    5.10    0.90
   2  -8  -8    4.10    1.20
  -2   8  -8    4.10    1.60
   3   8  -8  155.78    4.70
   3  -8   8  164.48    4.90
  -3   8   8  162.08    5.40
   3   8  -8  149.79    4.80
  -3  -8  -8  164.58    5.00
   3   8   8  167.48    4.50
  -3  -8   8  162.08    4.80
   3  -8  -8  161.28    4.90
  -3  -8   8  152.98    4.70
  -4  -8  -8    9.00    2.00
  -4   8   8   11.80    2.90
   4   8  -8   10.70    1.70
   4  -8   8   10.00    2.00
  -4  -8   8   11.30    2.20
  -4   8  -8    9.50    2.60
   4  -8  -8   10.60    2.10
   4   8   8    7.00    1.30
   0   9   8  170.58    4.80
   0  -9  -8  169.68    4.70
   0  -9   8  171.28    4.90
   0   9  -8  175.28    4.90
  -1   9   8   18.20    2.10
  -1  -9  -8   16.50    1.80
  -1  -9  -8   20.00    1.90
   1   9  -8   19.70    2.00
   1  -9   8   17.20    1.90
   1   9  -8   16.80    1.80
   1   9  -8   16.50    1.40
   1  -9  -8   19.10    1.90
   1   9   8   17.00    1.30
  -1  -9   8   19.80    1.50
  -1  -9   8   16.30    1.80
  -1   9  -8   16.80    1.90
   1   9   8   22.10    2.00
  -2   9   8   55.09    3.20
   2   9  -8   54.59    2.40
   2  -9   8   54.59    2.80
  -2  -9  -8   52.09    2.80
   2   9  -8   53.99    2.50
  -2  -9   8   56.49    2.50
  -2  -9   8   53.09    2.60
  -2   9  -8   54.99    3.30
   2   9   8   55.59    2.20
   2  -9  -8   54.59    2.80
   2   9   8   54.19    2.90
   3   9  -8   23.30    2.70
   3   9  -8   25.50    2.20
  -3   9   8   27.30    2.90
   3  -9   8   25.60    2.60
  -3  -9  -8   27.40    2.70
   3  -9  -8   20.50    2.40
  -3  -9   8   25.70    2.70
   3   9   8   24.60    1.90
  -3   9  -8   17.70    2.50
  -3  -9   8   25.20    2.30
   3   9   8   26.30    2.80
   4  -9   8    5.40    2.20
   4   9  -8    4.40    1.80
   4   9  -8    6.90    2.30
  -4   9   8    6.80    2.90
  -4  -9   8    6.70    2.20
   4   9   8    6.80    1.50
   4  -9  -8    6.00    2.00
   0 -10   8   27.00    2.20
   0  10  -8   22.10    2.50
   0 -10  -8   27.40    2.20
   0  10   8   29.50    2.40
   1 -10   8   74.89    3.30
   1  10  -8   78.39    3.20
   1  10  -8   78.79    3.10
  -1 -10  -8   74.49    3.00
  -1 -10  -8   75.19    3.10
  -1  10   8   74.79    3.70
  -1 -10   8   77.89    3.20
   1  10   8   79.49    3.20
  -1  10  -8   74.59    3.60
   1 -10  -8   77.59    3.40
  -2  10   8   12.80    2.20
  -2 -10  -8   12.20    1.70
   2  10  -8   10.20    1.70
   2 -10   8    9.70    1.80
   2  10  -8   11.80    1.50
   2  10  -8   13.00    1.90
   2  10   8   11.20    1.30
  -2 -10   8   11.60    1.70
  -2 -10   8    9.40    1.60
  -2  10  -8    9.70    2.10
  -2 -10   8   13.20    1.70
   2 -10  -8    7.60    1.70
   2  10   8   11.00    1.80
   3 -10   8    7.80    2.00
  -3  10   8    4.70    2.50
  -3 -10  -8    5.30    1.90
   3  10  -8    6.20    1.90
   3  10  -8    6.60    1.60
   3  10   8    7.00    1.40
  -3  10  -8    5.40    2.50
   3  10   8    4.20    1.90
  -3 -10   8    7.50    2.00
   3 -10  -8    4.30    1.70
   0 -11  -8   10.90    1.80
   0  11  -8    9.50    2.20
   0 -11   8    8.10    1.70
   0  11   8   12.30    1.80
   1  11  -8    2.40    1.50
  -1  11   8    1.80    2.00
  -1 -11  -8    1.70    1.50
  -1 -11  -8    3.10    1.50
   1  11  -8    0.30    1.30
   1 -11   8   -2.10    1.40
   1  11   8    2.30    1.70
  -1  11  -8   -1.40    1.80
  -1 -11   8   -1.30    1.40
   1 -11  -8    2.00    1.40
  -2  11   8   13.70    2.50
   2  11  -8   15.00    2.10
   2  11  -8   10.80    1.80
   2 -11   8    8.90    2.00
  -2 -11  -8    9.40    1.80
   2  11   8   11.80    2.00
   2 -11  -8   12.80    2.00
  -2  11  -8   13.20    2.50
  -2 -11   8   11.60    1.90
  -2 -11   8   21.10    2.60
  -3  11   8    4.50    3.00
   3  11  -8    4.10    2.20
  -3 -11   8    4.90    2.10
   0  12   8    2.30    2.10
   0  12  -8    0.60    2.30
   0 -12  -8    1.00    1.60
   0  12  -8    0.90    1.60
   0 -12   8   -0.70    1.60
   1 -12   8   33.30    3.10
  -1  12   8   33.90    3.70
  -1 -12  -8   35.50    2.90
   1  12  -8   36.10    2.90
  -1 -12  -8   27.70    2.90
   1  12  -8   39.00    3.20
  -1 -12   8   31.20    2.90
   1 -12  -8   33.90    3.00
   1  12   8   37.70    3.20
  -1  12  -8   28.70    3.80
   2  12  -8    9.20    2.40
  -1   0  -9   84.09    2.20
   1   0  -9   81.89    2.40
  -1   0   9   86.29    2.30
   1   0   9   83.49    2.20
  -2   0   9 1127.29   22.40
   2   0  -9 1108.69   21.90
   2   0   9 1116.09   22.10
  -2   0  -9 1130.79   23.70
  -2   0  -9 1177.08   21.60
  -3   0   9   44.00    2.00
   3   0   9   44.60    1.80
  -3   0  -9   46.20    2.40
  -3   0  -9   42.00    1.50
   3   0  -9   45.40    2.00
   3   0  -9   44.70    1.90
   4   0   9   67.19    2.60
  -4   0   9   71.69    3.00
   4   0  -9   71.19    2.50
   4   0  -9   71.79    2.90
  -4   0  -9   70.99    3.50
   5   0  -9    8.90    1.70
  -5   0   9    5.20    2.40
   5   0   9    8.30    1.30
  -5   0  -9    4.10    2.50
  -5   0   9    7.20    1.70
  -1  -1  -9  732.03   14.20
   1   1  -9  724.53   14.40
  -1   1   9  761.12   14.60
   1  -1   9  714.43   14.50
   1  -1  -9  733.53   14.50
  -1  -1   9  747.83   14.70
   1   1   9  727.03   14.50
   2   1  -9  167.18    4.10
  -2  -1  -9  166.58    3.70
   2  -1   9  161.28    3.80
  -2   1   9  163.98    4.10
  -2  -1  -9  171.78    4.40
  -2  -1   9  161.98    4.10
   2  -1  -9  161.38    4.00
  -2   1  -9  165.28    4.30
   2   1   9  159.48    3.90
  -3  -1  -9   23.50    1.20
   3   1  -9   20.40    1.50
   3  -1   9   21.80    1.30
  -3  -1  -9   19.90    2.00
   3   1  -9   20.90    1.50
   3  -1   9   21.10    1.20
  -3   1   9   22.90    1.50
  -3   1  -9   22.90    1.30
   3   1   9   21.40    1.30
  -3   1  -9   22.70    2.00
  -3  -1   9   21.60    1.50
   3  -1  -9   21.90    1.40
   3  -1  -9   21.10    1.40
   4   1  -9  128.39    3.60
   4   1  -9  134.69    4.10
  -4   1   9  125.09    4.10
   4  -1   9  133.89    3.80
  -4  -1  -9  140.79    4.80
   4   1   9  137.49    3.90
  -4   1  -9  139.69    4.70
   4  -1  -9  133.49    4.30
   4  -1  -9  131.39    3.70
  -4  -1   9  132.29    4.20
  -5   1   9    5.90    2.40
  -5  -1  -9    4.00    2.20
   5   1  -9    4.10    1.40
  -5   1   9    7.50    1.70
   5  -1   9    7.50    1.20
   5   1   9    6.30    1.20
  -5   1  -9    2.70    2.30
  -5  -1   9    7.10    1.70
   5  -1  -9    7.30    1.50
  -5  -1   9    5.30    2.20
   0  -2   9  128.89    3.20
   0   2  -9  124.89    3.10
   0  -2  -9  119.09    3.20
   1   2  -9  293.27    6.40
  -1  -2  -9  304.07    6.40
   1  -2   9  307.67    6.50
  -1   2   9  311.97    6.50
   1  -2   9  297.57    6.40
   1   2   9  300.37    6.40
  -1   2  -9  305.57    6.40
   1  -2  -9  299.17    6.50
  -1  -2   9  308.27    6.60
   2   2  -9   52.89    1.90
   2  -2   9   54.59    1.70
  -2   2   9   54.29    1.90
   2  -2   9   54.49    1.80
  -2  -2  -9   56.49    1.80
  -2  -2  -9   55.59    2.20
  -2   2  -9   52.99    2.20
  -2  -2   9   51.69    1.90
   2   2   9   52.49    1.80
   2  -2  -9   52.89    1.90
  -2   2  -9   52.69    1.80
   3  -2   9    0.80    0.70
   3   2  -9    0.10    1.00
  -3  -2  -9    0.70    0.70
   3   2  -9    0.30    0.70
  -3  -2  -9    0.40    1.10
  -3   2   9    1.20    0.70
   3  -2   9    0.40    0.50
   3  -2  -9    0.80    0.80
  -3   2  -9    0.40    0.70
  -3   2  -9    0.80    1.20
   3  -2  -9    0.70    0.70
   3   2   9   -0.40    0.50
  -3  -2   9    0.90    0.80
   4  -2   9    4.20    0.90
  -4  -2  -9    4.40    1.50
   4   2  -9    4.00    1.20
  -4   2   9    5.50    1.30
   4   2  -9    3.70    1.10
  -4   2   9    4.60    1.70
  -4   2  -9    4.20    1.60
   4   2   9    2.90    0.90
  -4  -2   9    4.10    1.20
   4  -2  -9    4.10    1.20
   4  -2  -9    4.70    1.20
  -4  -2   9    3.20    1.60
  -5   2   9    1.10    2.50
  -5   2   9    1.70    1.50
  -5  -2  -9    0.10    1.90
   5  -2   9    0.00    1.10
   5   2  -9    0.80    1.30
  -5  -2   9    0.50    1.40
   5  -2  -9    3.40    1.60
  -5   2  -9    0.10    2.20
  -5  -2   9    0.80    2.20
   5   2   9    0.50    1.10
   0  -3   9   29.90    1.20
   0  -3  -9   28.70    1.40
   0   3  -9   31.20    1.30
   0  -3   9   31.10    1.40
   0   3   9   32.10    1.20
   1  -3   9  573.34   11.60
  -1  -3  -9  580.84   12.10
   1   3  -9  567.64   11.50
  -1   3   9  588.84   11.60
  -1  -3   9  575.04   11.70
  -1   3  -9  577.54   11.50
   1  -3  -9  560.54   11.60
  -1  -3   9  584.04   11.60
   1   3   9  560.04   11.50
   2  -3   9  380.66    7.90
   2  -3   9  379.66    8.00
  -2  -3  -9  386.26    8.60
  -2  -3  -9  392.16    7.70
   2   3  -9  382.56    8.00
  -2   3   9  385.46    8.10
  -2   3  -9  375.96    8.00
   2   3   9  375.16    8.10
  -2  -3   9  370.56    8.30
  -2   3  -9  378.36    8.70
   2  -3  -9  371.36    8.10
  -3  -3  -9  167.18    4.80
   3   3  -9  161.98    4.30
   3  -3   9  170.18    4.10
   3  -3   9  162.68    4.20
   3   3  -9  170.08    4.60
  -3   3   9  163.48    4.30
  -3   3  -9  165.68    4.10
  -3   3  -9  172.08    5.00
   3  -3  -9  167.58    4.40
  -3  -3   9  170.78    4.60
   3  -3  -9  170.88    4.30
   3   3   9  165.48    4.30
  -4   3   9   65.09    2.70
   4  -3   9   59.49    2.40
   4   3  -9   66.39    2.80
  -4   3   9   60.99    3.30
   4  -3   9   64.79    2.40
  -4  -3  -9   63.19    3.30
   4  -3  -9   61.89    2.60
  -4  -3   9   64.19    2.80
  -4   3  -9   62.09    2.30
   4   3   9   62.79    2.50
  -4   3  -9   59.49    3.40
   4  -3  -9   63.59    2.70
  -5   3   9    2.80    2.30
   5   3  -9    1.10    1.50
  -5   3   9    1.60    1.60
   5  -3   9   -0.50    1.20
  -5  -3  -9   -3.20    1.80
  -5  -3   9    0.90    1.50
   5   3   9   -0.80    1.10
   5  -3  -9    1.40    1.50
  -5  -3   9    1.80    2.10
  -5   3  -9    1.40    2.30
   0  -4  -9   21.20    1.20
   0  -4   9   21.90    1.20
   0   4   9   20.70    1.00
   0   4  -9   21.20    1.20
   0  -4   9   22.00    1.10
  -1   4   9    7.70    0.80
  -1  -4  -9    8.40    0.90
  -1  -4  -9    8.50    1.00
   1  -4   9    8.60    0.90
   1   4  -9    8.60    0.90
  -1   4  -9    7.80    0.90
   1  -4  -9    8.00    1.00
  -1  -4   9    8.20    0.90
  -1  -4   9    7.50    0.90
   1   4   9    7.80    0.80
   2  -4   9  220.08    5.20
  -2  -4  -9  220.88    5.50
   2   4  -9  220.38    5.00
   2  -4   9  218.18    4.90
  -2  -4  -9  224.98    4.70
  -2   4   9  224.88    5.10
   2   4  -9  217.58    5.30
   2  -4  -9  214.58    5.30
  -2   4  -9  221.48    5.10
   2   4   9  216.28    5.10
  -2   4  -9  220.68    5.60
  -2  -4   9  217.08    5.40
  -3   4   9   23.20    2.00
   3  -4   9   13.70    1.50
   3   4  -9   16.80    1.60
   3  -4   9   18.40    1.20
  -3   4   9   15.80    1.40
  -3  -4  -9   19.00    2.10
   3   4  -9   14.30    1.50
  -3   4  -9   17.10    2.20
  -3   4  -9   17.30    1.50
   3  -4  -9   16.90    1.40
  -3  -4   9   17.80    1.60
   3   4   9   16.10    1.30
   3  -4  -9   18.20    1.60
   4   4  -9    9.20    1.50
  -4   4   9    9.70    1.40
  -4   4   9    7.70    2.10
   4  -4   9    8.70    1.10
  -4  -4  -9    8.30    1.90
   4  -4   9    8.30    1.40
   4  -4  -9    7.00    1.20
  -4   4  -9    7.10    1.30
  -4  -4   9    9.60    1.50
   4   4   9    6.60    1.10
  -4  -4   9    9.80    1.90
  -4   4  -9    5.20    2.10
  -5  -4  -9    0.10    2.00
   5   4  -9    1.00    1.50
  -5   4   9    1.50    2.60
  -5  -4   9   -0.30    1.60
   5   4   9   -0.70    1.20
  -5  -4   9    1.70    2.30
  -5   4  -9    1.00    2.40
   0  -5  -9  101.89    2.70
   0   5   9  102.29    2.70
   0  -5   9   99.89    2.90
   0   5   9  102.09    2.60
   0  -5  -9   99.99    2.80
   0   5  -9   99.49    2.90
   0  -5   9  103.39    2.70
   1   5  -9   49.80    1.90
  -1  -5  -9   49.50    1.70
  -1   5   9   45.20    1.60
   1  -5   9   48.60    2.00
  -1  -5  -9   47.60    1.90
   1  -5  -9   47.40    1.90
   1   5   9   49.20    1.60
   1   5   9   49.20    1.90
  -1  -5   9   46.00    1.90
  -1  -5   9   47.40    1.80
  -1   5  -9   48.30    2.00
  -1   5  -9   48.10    1.90
  -2   5   9  157.78    3.80
   2   5  -9  152.78    4.10
  -2  -5  -9  156.88    4.30
   2  -5   9  155.88    3.60
   2   5  -9  157.58    3.90
   2  -5   9  156.38    4.10
  -2   5  -9  154.68    4.10
  -2  -5   9  154.88    4.20
   2  -5  -9  151.58    4.20
   2   5   9  150.28    3.90
  -3  -5  -9   24.30    2.30
   3   5  -9   26.90    1.80
  -3   5   9   27.00    2.30
  -3   5   9   21.00    1.50
   3   5  -9   22.90    1.60
   3  -5   9   24.20    1.30
   3  -5   9   22.80    1.80
  -3  -5   9   23.20    1.90
   3  -5  -9   24.40    1.80
   3  -5  -9   22.70    1.60
   3   5   9   22.50    1.50
  -3   5  -9   25.40    2.40
  -3   5  -9   21.10    1.70
  -4  -5  -9   32.30    2.90
   4   5  -9   34.10    2.30
  -4   5   9   34.60    2.20
   4  -5   9   32.30    2.30
  -4   5   9   36.80    3.30
  -4  -5   9   30.30    2.30
  -4  -5   9   31.70    2.90
   4  -5  -9   32.70    2.40
  -4   5  -9   30.60    2.20
   4   5   9   32.30    1.90
  -4   5  -9   33.20    3.30
   4  -5  -9   30.90    2.00
  -5   5   9   17.30    3.20
  -5  -5  -9   15.60    2.70
   5  -5  -9   19.50    2.30
  -5   5  -9   10.60    3.00
  -5  -5   9   15.30    2.60
   0   6  -9   42.70    1.90
   0  -6  -9   42.90    1.70
   0   6   9   42.00    1.80
   0  -6  -9   42.80    1.80
   0   6   9   40.50    1.50
   0  -6   9   44.00    1.60
   0   6  -9   44.80    1.90
   0  -6   9   43.00    1.90
  -1  -6  -9   28.00    1.70
  -1  -6  -9   27.70    1.50
  -1   6   9   24.90    1.80
  -1   6   9   27.50    1.30
   1  -6   9   29.40    1.70
   1   6  -9   28.50    1.60
  -1  -6   9   29.40    1.50
  -1   6  -9   29.80    1.60
   1   6   9   29.00    1.70
  -1  -6   9   28.60    1.60
   1   6   9   29.10    1.30
  -1   6  -9   28.70    1.90
   1  -6  -9   27.00    1.60
   2  -6   9  232.68    5.10
   2  -6   9  236.68    5.80
  -2  -6  -9  233.08    5.20
  -2   6   9  233.88    5.30
   2   6  -9  234.78    5.50
   2   6  -9  228.68    5.70
  -2   6   9  235.98    5.90
  -2  -6  -9  233.48    5.90
   2   6   9  240.58    5.50
  -2  -6   9  233.98    5.80
   2  -6  -9  236.98    5.80
  -2  -6   9  227.78    5.50
   3   6  -9   78.79    2.80
   3   6  -9   78.49    3.00
  -3   6   9   78.99    3.40
  -3  -6  -9   76.19    3.20
   3  -6   9   81.49    3.00
  -3   6   9   74.79    2.60
   3  -6  -9   79.99    3.10
  -3  -6   9   74.89    3.00
   3   6   9   79.29    2.70
   3  -6  -9   75.19    2.50
  -3  -6   9   76.99    3.00
   4  -6   9   18.40    2.00
   4   6  -9   19.50    2.20
  -4  -6  -9   22.80    2.40
  -4   6   9   18.90    2.60
  -4   6  -9   20.30    2.10
   4  -6  -9   18.70    2.10
  -4  -6   9   25.00    2.40
  -4   6  -9   18.10    2.80
  -4  -6   9   19.00    2.20
   4   6   9   18.00    1.70
  -5   6   9    3.10    3.30
   5  -6  -9    9.80    2.20
  -5  -6   9    9.90    3.00
   0   7   9  177.68    4.60
   0   7  -9  180.68    4.60
   0  -7   9  181.78    4.70
   0  -7   9  177.28    4.20
   0  -7  -9  177.08    4.60
   0   7   9  173.78    4.10
   0  -7  -9  178.28    4.60
   0   7  -9  183.58    4.60
  -1  -7  -9   91.99    2.80
   1   7  -9   89.69    2.80
   1   7  -9   92.29    2.90
   1  -7   9   90.49    3.10
  -1  -7  -9   87.89    2.90
   1   7  -9   90.99    2.80
  -1   7   9   87.69    3.10
  -1  -7   9   94.29    2.80
   1  -7  -9   95.09    3.10
   1   7   9   92.59    2.60
  -1  -7   9   94.69    3.00
   1   7   9   89.19    2.90
  -1   7  -9   89.19    3.10
  -2  -7  -9    7.10    1.00
  -2   7   9    7.20    1.50
  -2  -7  -9    5.80    1.30
   2   7  -9    6.60    1.20
   2  -7   9    5.10    1.20
  -2   7   9    6.60    0.90
   2   7  -9    6.80    1.00
  -2  -7   9    4.10    1.10
  -2  -7   9    6.50    1.20
  -2  -7   9    6.20    1.20
   2   7   9    4.00    0.90
  -2   7  -9    6.80    1.60
   3   7  -9   26.40    1.90
   3   7  -9   29.50    2.00
  -3  -7  -9   24.40    2.40
   3  -7   9   29.50    2.20
   3   7  -9   26.00    2.50
  -3  -7   9   24.90    2.30
   3   7   9   26.10    1.70
  -3   7  -9   28.40    2.90
  -3  -7   9   27.30    2.00
   3  -7  -9   28.30    2.20
  -4   7   9   15.00    2.50
   4  -7   9    8.70    1.90
  -4  -7  -9    8.00    2.10
   4   7  -9    9.10    1.70
   4   7   9   10.30    1.40
  -4  -7   9   12.00    1.80
  -4   7  -9   10.40    2.50
  -4  -7   9    7.00    2.00
   4  -7  -9   11.10    1.90
   0   8  -9    3.70    1.10
   0  -8  -9    5.30    1.10
   0  -8   9    6.10    1.20
   0   8  -9    2.50    1.20
   0   8  -9    6.40    0.90
   0   8   9    5.70    0.80
   0   8   9    5.10    1.20
   0  -8   9    6.40    0.90
   1   8  -9  108.19    3.30
  -1   8   9  101.29    3.60
   1   8  -9  104.09    3.10
   1   8  -9  109.19    3.40
  -1  -8  -9  105.79    3.40
  -1  -8  -9  109.09    3.30
   1  -8  -9  110.69    3.60
   1   8   9  106.59    2.90
  -1   8  -9  106.29    3.70
   1   8   9  106.29    3.40
  -1  -8   9  108.09    3.40
  -1  -8   9  109.59    3.20
  -2  -8  -9   64.79    2.50
   2  -8   9   67.19    2.90
   2   8  -9   64.59    2.50
   2   8  -9   64.59    2.60
  -2   8   9   63.59    3.10
  -2  -8  -9   64.39    2.90
   2   8  -9   66.89    2.70
  -2  -8   9   66.09    2.70
   2   8   9   65.99    2.90
  -2  -8   9   65.09    2.70
  -2  -8   9   63.29    2.70
   2  -8  -9   70.69    3.00
   2   8   9   66.49    2.40
  -3  -8  -9   20.50    2.50
   3   8  -9   22.50    2.00
   3  -8   9   18.80    2.10
  -3   8   9   22.40    2.50
   3   8  -9   19.50    2.50
   3   8   9   19.60    1.70
  -3  -8   9   23.00    2.10
  -3   8  -9   18.50    2.50
   3  -8  -9   21.00    2.20
  -3  -8   9   18.70    2.40
  -4  -8  -9    4.70    2.00
  -4   8   9    1.60    2.50
   4  -8   9    5.50    1.90
   4   8  -9    4.80    2.40
   4   8  -9    1.90    1.50
  -4   8  -9    5.90    2.70
  -4  -8   9    2.00    1.60
   4  -8  -9    3.60    1.80
   4   8   9    3.10    1.20
  -4  -8   9    3.80    2.10
   0   9  -9   71.49    3.10
   0  -9  -9   69.79    2.90
   0   9   9   72.39    3.00
   0  -9   9   68.29    2.90
   0   9  -9   69.29    2.90
   1   9  -9   47.70    2.10
   1   9  -9   41.60    2.40
   1   9  -9   44.40    2.40
   1  -9   9   43.10    2.50
  -1  -9  -9   45.40    2.30
  -1  -9  -9   43.40    2.30
  -1   9  -9   45.60    2.80
  -1  -9   9   44.80    2.20
   1   9   9   46.30    2.50
   1  -9  -9   48.30    2.50
  -1  -9   9   40.40    2.50
   1   9   9   45.00    1.90
   2   9  -9   34.70    2.10
  -2   9   9   36.00    3.00
   2  -9   9   33.10    2.40
  -2  -9  -9   37.10    2.50
   2   9  -9   31.90    2.20
   2   9   9   35.20    1.80
   2   9   9   30.40    2.60
   2  -9  -9   35.20    2.40
  -2   9  -9   34.00    3.00
  -2  -9   9   35.20    2.30
   3   9  -9   14.10    1.80
  -3   9   9   15.50    2.50
   3   9  -9   13.50    2.10
  -3  -9  -9   14.70    2.00
   3  -9   9   15.30    2.10
  -3  -9   9   15.20    2.00
   3  -9  -9   15.70    2.10
  -3   9  -9   12.70    2.50
   3   9   9   13.80    2.10
   3   9   9   14.50    1.60
  -3  -9   9   16.10    2.10
   4  -9   9    4.40    2.10
  -4   9   9    4.80    3.00
   4   9  -9    4.70    1.80
   4   9  -9    4.10    2.30
  -4  -9   9    4.10    2.40
   4   9   9    2.50    1.40
   0  10  -9    9.30    1.90
   0  10  -9    7.80    1.40
   0 -10  -9   10.90    1.70
   0  10   9   11.60    1.70
   0 -10   9    8.60    1.60
  -1  10   9   10.60    2.00
   1 -10   9   13.30    1.80
  -1 -10  -9   13.60    1.70
   1  10  -9   13.80    1.70
   1  10  -9   10.70    1.60
   1 -10  -9   11.90    1.80
   1  10   9   10.90    1.80
  -1  10  -9   10.40    2.10
  -1 -10   9   10.30    1.60
  -2  10   9   17.30    2.40
  -2 -10  -9   19.60    2.40
   2  10  -9   16.00    2.00
   2  10  -9   16.70    1.80
   2 -10   9   16.70    2.10
  -2 -10   9   21.80    2.40
  -2 -10   9   15.20    1.90
   2  10   9   14.30    2.00
   2 -10  -9   13.60    1.90
   2  10   9   17.50    1.80
  -2  10  -9   14.90    2.40
   3  10  -9    1.10    1.50
  -3  10   9    3.30    2.60
   3  10  -9    6.40    2.10
  -3 -10  -9    2.60    1.90
   3 -10   9    2.00    1.90
  -3  10  -9    1.50    2.60
  -3 -10   9    4.40    2.10
   3 -10  -9    2.30    1.70
   3  10   9    2.60    1.30
   3  10   9    4.20    2.00
   0  11   9   27.60    2.80
   0 -11   9   26.30    2.50
   0  11  -9   29.20    2.40
   0 -11  -9   30.20    2.50
   0  11  -9   27.00    2.60
  -1 -11  -9   21.80    2.40
  -1 -11  -9   26.70    2.50
   1  11  -9   26.20    2.40
   1 -11   9   20.10    2.30
   1  11  -9   23.70    2.60
  -1  11   9   22.90    2.50
   1  11   9   22.60    2.70
  -1 -11   9   24.20    2.50
  -1  11  -9   19.10    2.50
   1 -11  -9   24.90    2.50
  -2 -11  -9   17.60    2.30
   2  11  -9   22.90    3.00
   2  11  -9   21.80    2.50
  -2  11   9   24.20    2.90
   2 -11   9   21.80    2.50
  -2 -11   9   24.00    2.70
  -2 -11   9   25.50    2.80
  -2  11  -9   18.20    2.80
   2 -11  -9   19.40    2.30
   2  11   9   24.40    2.90
   0  12  -9   13.90    2.60
   0 -12  -9   17.10    2.20
   0 -12   9   15.20    2.20
   0  12  -9   16.30    2.10
   0  12   9   14.80    2.40
   1  12  -9    4.70    1.80
  -1 -12  -9    3.60    1.80
  -1  12   9    2.00    2.30
   1  12  -9    3.20    2.10
  -1 -12   9    2.00    1.90
   1  12   9    5.90    2.10
   1 -12  -9    2.60    1.80
  -1  12  -9    4.70    2.50
   0   0  10  145.79    3.40
   0   0 -10  140.59    3.50
   1   0 -10  254.27    5.70
  -1   0  10  256.47    5.60
   1   0  10  251.97    5.50
  -1   0 -10  251.37    5.50
   2   0 -10   21.90    1.50
   2   0  10   20.00    1.10
  -2   0  10   20.30    1.20
  -2   0 -10   20.80    1.60
   3   0 -10  124.09    3.50
   3   0  10  130.89    3.50
  -3   0  10  128.29    3.70
  -3   0 -10  127.79    4.10
   3   0 -10  128.29    3.70
  -4   0 -10   17.80    2.20
   4   0  10   21.50    1.60
  -4   0  10   22.00    1.90
   4   0 -10   23.40    2.00
   4   0 -10   20.70    1.70
   5   0  10   -0.40    1.00
  -5   0 -10   -2.50    2.20
  -5   0  10    2.60    1.50
   5   0 -10    1.30    1.40
  -5   0  10   -2.60    2.10
   0  -1  10  338.97    7.20
   0   1 -10  342.97    7.20
   0   1  10  351.26    7.20
   0  -1 -10  342.27    7.30
  -1   1  10  777.82   15.30
   1  -1  10  762.82   15.20
   1   1 -10  757.12   15.10
   1  -1  10  775.32   15.10
   1   1  10  754.72   15.20
   1  -1 -10  771.12   15.20
  -1   1 -10  778.52   15.00
  -1  -1  10  768.42   15.40
  -2   1  10   21.20    1.20
  -2  -1 -10   20.30    1.60
   2  -1  10   20.90    1.10
  -2  -1 -10   22.20    1.20
   2   1 -10   20.80    1.50
   2  -1  10   21.70    1.20
  -2   1 -10   21.80    1.60
   2  -1 -10   20.70    1.40
  -2   1 -10   19.20    1.10
   2   1  10   21.90    1.10
  -2  -1  10   19.30    1.30
  -3   1  10    9.10    1.10
   3   1 -10    7.40    1.20
   3   1 -10    8.50    1.10
  -3  -1 -10    9.70    1.00
   3  -1  10    7.50    0.90
  -3  -1 -10    7.00    1.40
   3  -1  10    6.70    0.90
  -3  -1  10    9.00    1.10
   3  -1 -10   10.50    1.20
  -3   1 -10    9.60    1.50
   3   1  10    8.40    1.00
   3  -1 -10   10.10    1.20
  -3   1 -10    7.20    0.90
  -4   1  10   46.00    2.50
  -4  -1 -10   41.90    3.10
   4   1 -10   48.10    2.40
   4  -1  10   49.60    2.10
   4   1 -10   47.60    2.20
   4   1  10   44.30    2.10
  -4  -1  10   43.40    2.50
   4  -1 -10   48.40    2.40
   4  -1 -10   47.40    2.30
  -4   1 -10   42.80    3.10
   5   1 -10    9.30    1.70
  -5  -1 -10    3.60    2.20
  -5   1  10   10.90    1.90
   5  -1  10    5.80    1.30
  -5   1  10    4.90    2.50
  -5  -1  10    8.40    1.80
  -5   1 -10    3.30    2.40
  -5  -1  10    4.70    2.20
   5  -1 -10    5.50    1.60
   5   1  10    5.10    1.20
   0  -2  10   -0.40    0.40
   0  -2 -10    0.90    0.70
   0   2 -10    0.20    0.50
   0   2  10    1.00    0.50
   0  -2  10    0.70    0.50
   1  -2  10   43.20    1.60
  -1   2  10   44.30    1.60
   1  -2  10   40.10    1.40
   1   2 -10   43.00    1.60
  -1   2 -10   42.30    1.60
   1  -2 -10   41.90    1.70
   1   2  10   42.20    1.50
  -1  -2  10   42.70    1.60
   2   2 -10    2.30    0.80
   2  -2  10    1.60    0.70
  -2  -2 -10    3.00    0.90
  -2   2  10    1.30    0.60
  -2  -2 -10    3.20    0.80
   2  -2  10    3.10    0.60
   2   2  10    2.20    0.50
  -2   2 -10    1.60    0.70
  -2   2 -10   -0.40    0.90
  -2  -2  10    2.20    0.70
   2  -2 -10    1.90    0.80
   3  -2  10   74.19    2.30
  -3   2  10   69.79    2.50
   3   2 -10   72.79    2.70
   3   2 -10   70.49    2.60
  -3  -2 -10   68.39    3.00
  -3  -2 -10   74.49    2.20
   3  -2  10   68.59    2.30
  -3   2 -10   70.69    2.30
   3  -2 -10   66.69    2.50
   3  -2 -10   69.79    2.50
  -3   2 -10   69.49    3.10
  -3  -2  10   72.79    2.70
   3   2  10   64.39    2.40
   4   2 -10    1.10    1.10
   4  -2  10    2.60    1.00
   4   2 -10    0.60    1.20
  -4  -2 -10    0.10    1.50
  -4   2 -10    2.10    1.80
   4   2  10    1.10    0.80
  -4  -2  10    3.20    1.20
   4  -2 -10    2.10    1.10
  -5   2  10   20.60    2.50
   5  -2  10   17.40    2.10
  -5  -2 -10   12.80    2.40
   5   2 -10   17.80    2.10
  -5   2  10   15.70    2.90
  -5  -2  10   21.20    2.60
  -5  -2  10   14.80    2.50
  -5   2 -10   15.90    2.80
   5  -2 -10   21.40    2.40
   5   2  10   15.40    1.80
   0   3 -10    3.00    0.60
   0  -3 -10    4.00    0.70
   0   3  10    3.20    0.60
   0  -3  10    1.90    0.60
   0  -3  10    4.10    0.70
   1   3 -10  161.88    4.10
  -1   3  10  173.48    4.00
   1  -3  10  168.58    4.10
  -1  -3 -10  173.98    4.00
   1  -3  10  168.08    3.90
  -1   3 -10  175.38    4.10
   1   3  10  170.28    4.00
   1  -3 -10  171.58    4.20
  -1  -3  10  166.28    4.10
  -2   3  10   28.00    1.40
  -2  -3 -10   30.70    1.80
   2   3 -10   28.70    1.50
   2  -3  10   26.20    1.50
  -2  -3 -10   26.50    1.30
   2  -3  10   26.70    1.30
  -2  -3  10   27.20    1.50
  -2   3 -10   27.20    1.50
   2   3  10   27.00    1.30
   2  -3 -10   27.30    1.50
  -2   3 -10   27.80    1.80
  -3   3  10   18.90    1.50
  -3  -3 -10   18.70    2.10
   3   3 -10   18.20    1.80
   3   3 -10   17.60    1.60
   3  -3  10   18.10    1.50
   3  -3  10   18.80    1.30
   3  -3 -10   18.60    1.50
   3   3  10   17.30    1.30
  -3   3 -10   17.00    1.50
  -3   3 -10   16.10    1.90
   3  -3 -10   19.20    1.50
  -3  -3  10   15.30    1.60
   4   3 -10    8.80    1.40
  -4  -3 -10    6.20    1.70
  -4   3  10    9.80    1.50
   4  -3  10    8.70    1.10
  -4   3  10    8.90    2.00
   4   3  10    6.70    1.10
   4  -3 -10    9.50    1.40
  -4  -3  10    7.80    1.40
  -4   3 -10    7.60    2.00
   4  -3 -10   11.20    1.50
   5  -3  10    2.90    1.30
  -5   3  10    3.00    2.50
  -5  -3 -10    0.50    2.10
  -5   3  10    4.70    1.70
   5   3 -10    4.60    1.60
  -5   3 -10    0.60    2.40
   5   3  10    1.70    1.10
  -5  -3  10    1.00    1.70
   5  -3 -10    3.00    1.60
   0  -4  10    2.10    0.60
   0  -4  10    1.30    0.60
   0   4  10    2.30    0.50
   0  -4 -10    1.60    0.60
   0   4 -10    1.30    0.60
   1  -4  10  179.48    4.40
  -1  -4 -10  172.78    4.10
   1   4 -10  172.78    4.20
   1  -4  10  173.38    4.00
  -1   4  10  183.28    4.20
   1  -4 -10  170.88    4.30
   1   4  10  173.08    4.10
  -1  -4  10  180.58    4.30
  -1   4 -10  175.58    4.30
  -1  -4  10  170.38    4.30
  -2   4  10  411.86    8.70
  -2  -4 -10  402.96    9.20
   2   4 -10  402.66    8.90
   2  -4  10  402.96    8.70
   2   4 -10  415.66    8.60
   2  -4  10  406.06    8.40
   2   4  10  405.56    8.70
  -2  -4  10  411.16    9.00
   2  -4 -10  396.36    8.80
  -2   4 -10  408.66    9.40
  -2   4 -10  403.96    8.70
  -3   4  10  119.09    3.40
  -3  -4 -10  113.39    3.80
   3  -4  10  115.09    3.10
   3   4 -10  113.89    3.40
   3  -4  10  110.69    3.40
   3   4 -10  121.19    3.70
  -3   4 -10  112.19    4.10
   3  -4 -10  115.99    3.30
  -3   4 -10  109.29    3.30
   3  -4 -10  116.89    3.60
  -3  -4  10  114.49    3.70
   3   4  10  119.29    3.40
  -4  -4 -10   55.29    3.50
   4   4 -10   59.29    2.70
  -4   4  10   55.89    2.70
  -4   4  10   55.19    3.60
   4  -4  10   58.69    2.30
   4  -4  10   55.79    2.60
  -4   4 -10   58.69    3.60
  -4  -4  10   54.59    2.80
  -4   4 -10   57.59    2.50
   4   4  10   56.09    2.50
   4  -4 -10   63.39    2.80
   4  -4 -10   58.29    2.60
   5   4 -10    2.80    1.70
  -5  -4 -10    5.50    2.40
  -5   4  10    3.50    2.80
   5   4  10    2.60    1.30
  -5   4 -10    5.10    2.70
  -5  -4  10    6.40    1.90
   0   5  10   25.40    1.20
   0  -5 -10   26.10    1.40
   0  -5  10   25.70    1.50
   0  -5  10   28.70    1.30
   0   5 -10   27.10    1.50
   1  -5  10   48.30    1.70
   1   5 -10   45.80    1.90
   1  -5  10   49.50    2.00
  -1  -5 -10   49.30    1.90
  -1  -5 -10   50.59    1.80
  -1   5  10   44.60    1.70
   1  -5 -10   49.80    2.00
  -1  -5  10   48.80    1.90
  -1  -5  10   47.80    2.00
   1   5  10   47.30    1.70
   1   5  10   51.29    1.90
  -1   5 -10   48.10    1.90
  -1   5 -10   46.90    2.10
   2   5 -10  123.99    3.40
   2  -5  10  121.89    3.60
  -2   5  10  124.09    3.30
   2  -5  10  121.59    3.10
  -2  -5 -10  119.09    3.10
  -2  -5 -10  119.59    3.60
   2   5 -10  123.79    3.50
   2  -5 -10  118.49    3.60
  -2   5 -10  121.69    3.50
   2   5  10  124.09    3.30
  -2   5 -10  124.19    3.90
  -2  -5  10  120.09    3.60
  -3   5  10   23.70    2.40
   3   5 -10   23.50    1.90
   3  -5  10   24.10    1.40
   3  -5  10   24.60    1.80
  -3  -5 -10   22.10    2.30
   3   5 -10   23.40    1.80
  -3   5  10   23.80    1.70
   3   5  10   23.90    1.50
  -3  -5  10   24.20    1.90
   3  -5 -10   23.10    1.60
  -3   5 -10   24.20    1.80
  -3   5 -10   22.20    2.50
  -4  -5 -10   19.00    2.30
  -4   5  10   18.20    2.10
   4  -5  10   17.50    2.10
   4   5 -10   17.10    1.90
  -4   5  10   19.80    2.60
   4   5  10   17.20    1.60
  -4   5 -10   14.60    2.50
   4  -5 -10   20.30    2.30
  -4  -5  10   19.00    2.20
  -4   5 -10   18.40    2.10
   4  -5 -10   18.30    1.80
  -5   5  10    3.90    3.00
   5  -5 -10    8.10    2.00
   0   6  10    8.30    1.00
   0  -6  10    8.70    0.90
   0   6  10    8.50    0.90
   0  -6 -10    8.50    1.10
   0  -6 -10    8.10    1.00
   0   6 -10    8.80    1.10
   0  -6  10    7.70    1.00
   1   6 -10   48.40    2.00
   1  -6  10   46.80    1.70
  -1  -6 -10   47.40    2.00
   1  -6  10   46.70    2.10
  -1  -6 -10   46.90    1.90
  -1   6  10   46.50    2.10
  -1   6  10   44.30    1.80
  -1  -6  10   48.40    2.10
   1   6  10   49.10    1.80
  -1  -6  10   45.90    1.90
   1  -6 -10   46.60    2.10
  -1   6 -10   46.50    2.10
  -1   6 -10   47.10    2.20
   1   6  10   47.90    2.00
  -2  -6 -10  107.49    3.00
  -2   6  10  111.79    3.50
   2   6 -10  110.99    3.20
   2   6 -10  109.89    3.40
   2  -6  10  112.69    3.50
  -2   6  10  111.69    3.00
   2  -6  10  107.89    2.90
  -2  -6  10  112.09    3.40
   2  -6 -10  109.59    3.50
  -2  -6  10  109.69    3.40
   2   6  10  110.09    3.10
  -2   6 -10  109.89    3.40
   3   6 -10  120.09    3.90
   3  -6  10  115.39    3.90
  -3  -6 -10  120.49    4.10
   3   6 -10  121.59    3.50
  -3   6  10  117.39    4.10
  -3   6  10  114.99    3.40
   3  -6 -10  117.39    3.90
   3  -6 -10  112.29    3.30
  -3   6 -10  113.39    3.80
  -3  -6  10  119.99    4.00
   3   6  10  116.49    3.50
   4   6 -10   18.90    2.10
   4  -6  10   18.10    2.00
  -4   6  10   15.30    2.50
  -4  -6 -10   16.40    2.20
  -4   6 -10   17.90    2.00
  -4  -6  10   16.30    1.90
   4   6  10   15.40    1.70
  -4   6 -10   11.40    2.50
   4  -6 -10   14.80    2.00
   0   7 -10   33.00    1.80
   0  -7  10   28.20    1.50
   0   7  10   28.80    1.40
   0   7  10   29.40    1.80
   0  -7 -10   30.00    1.80
   0  -7  10   30.40    1.80
  -1  -7 -10   20.70    1.60
   1  -7  10   25.00    1.80
   1   7 -10   22.90    1.70
  -1   7  10   20.50    1.40
   1   7 -10   27.30    1.60
  -1   7  10   21.90    2.00
   1  -7  10   23.90    1.40
  -1  -7 -10   27.10    1.80
  -1  -7  10   25.10    1.50
  -1   7 -10   23.80    1.70
   1   7  10   23.90    1.80
  -1   7 -10   23.60    2.10
   1   7  10   22.20    1.40
   1  -7 -10   27.20    1.80
  -1  -7  10   26.00    1.70
  -2  -7 -10   17.10    2.00
   2   7 -10   15.70    1.60
   2   7 -10   16.10    1.60
  -2  -7 -10   19.40    1.50
  -2   7  10   17.40    1.40
  -2   7  10   17.60    2.30
  -2  -7  10   20.50    1.70
   2   7  10   16.30    2.10
  -2   7 -10   18.80    2.40
   2  -7 -10   17.70    1.80
  -2  -7  10   17.10    1.80
   2   7  10   18.30    1.30
   3   7 -10   52.39    2.80
  -3  -7 -10   55.29    3.00
   3   7 -10   52.39    2.50
   3   7 -10   53.59    2.60
   3  -7  10   53.69    2.70
  -3   7 -10   52.69    2.70
   3  -7 -10   53.89    2.80
   3   7  10   56.59    2.40
  -3   7 -10   49.40    3.40
  -3  -7  10   52.79    2.70
   4  -7  10    7.30    1.90
   4   7 -10    7.70    1.70
  -4   7  10    7.20    2.50
  -4  -7 -10    4.10    2.00
  -4   7 -10    2.00    2.50
  -4   7 -10    6.80    1.70
   4   7  10    5.60    1.20
  -4  -7  10    7.60    1.80
  -4  -7  10    6.80    2.00
   4  -7 -10    6.10    1.70
   0   8 -10   90.49    3.20
   0  -8  10   98.89    2.80
   0   8  10   92.09    3.10
   0  -8  10   94.49    3.30
   0  -8 -10   97.49    3.20
   0   8 -10   92.39    3.30
   0   8  10   89.19    2.60
  -1   8  10   49.30    1.90
  -1  -8 -10   48.40    2.40
  -1   8  10   52.09    2.80
  -1  -8 -10   53.29    2.30
   1   8 -10   50.49    2.40
   1  -8  10   54.59    2.60
   1   8 -10   50.09    2.10
  -1   8 -10   54.89    2.80
   1   8  10   50.49    2.00
  -1  -8  10   47.70    2.20
   1  -8 -10   52.19    2.50
  -1   8 -10   52.99    2.40
  -1  -8  10   53.29    2.40
   1   8  10   50.09    2.40
   2  -8  10   33.80    2.30
  -2   8  10   35.60    2.80
   2   8 -10   34.40    2.10
   2   8 -10   34.70    2.00
  -2  -8 -10   35.10    2.40
  -2  -8  10   35.30    2.30
  -2  -8  10   29.20    2.10
   2  -8 -10   34.70    2.30
   2   8  10   32.10    2.40
   2   8  10   36.60    1.80
  -2  -8  10   34.90    2.20
   3   8 -10   26.10    2.30
   3  -8  10   25.80    2.40
  -3  -8 -10   26.50    2.70
  -3   8  10   33.40    3.20
   3   8 -10   26.20    2.60
  -3  -8  10   25.70    2.40
   3   8  10   26.20    1.90
   3  -8 -10   25.90    2.50
  -3  -8  10   28.10    2.50
  -3   8 -10   25.30    3.20
   4   8 -10   19.60    2.80
   4  -8  10   13.90    2.30
  -4   8  10   13.60    3.00
   4   8 -10   14.80    2.10
  -4  -8 -10   13.30    2.40
  -4   8 -10   19.20    2.20
  -4  -8  10   16.70    2.20
   4  -8 -10   16.60    2.20
  -4   8 -10   14.40    3.00
   4   8  10   11.50    1.60
   0  -9 -10  191.88    5.20
   0   9 -10  194.08    5.30
   0   9 -10  190.38    5.40
   0  -9  10  191.78    5.30
   1   9 -10   11.30    1.50
   1   9 -10   11.30    1.40
   1  -9  10    9.60    1.50
   1   9 -10   12.10    1.60
  -1  -9 -10   11.30    1.50
  -1  -9 -10   12.40    1.50
  -1   9 -10    7.60    1.30
  -1   9 -10   10.10    2.00
  -1  -9  10   13.10    1.40
  -1  -9  10   10.70    1.60
   1   9  10   11.50    1.40
   1   9  10   11.20    1.60
   1  -9 -10    9.70    1.50
   2   9 -10   36.50    2.30
   2  -9  10   32.90    2.50
  -2   9  10   36.40    3.00
  -2  -9 -10   36.20    2.60
   2  -9 -10   36.30    2.50
   2   9  10   33.90    2.00
  -2   9 -10   33.20    3.20
   2   9  10   33.00    2.60
  -2  -9  10   35.10    2.40
  -3  -9 -10   32.60    3.00
  -3   9  10   36.70    3.80
   3  -9  10   35.60    2.90
   3   9 -10   34.10    3.00
   3   9 -10   31.80    2.60
  -3  -9  10   38.20    3.00
  -3  -9  10   38.70    2.80
   3   9  10   36.60    2.20
   3  -9 -10   42.30    3.00
   3   9  10   31.90    3.10
  -3   9 -10   37.40    3.70
   0 -10 -10   29.10    2.40
   0  10 -10   28.30    2.20
   0  10 -10   30.60    2.90
   0  10  10   32.60    2.50
   0 -10  10   27.30    2.40
   1 -10  10   11.60    1.80
   1  10 -10   10.90    1.70
  -1 -10 -10   12.70    1.70
  -1 -10 -10   10.80    1.70
   1  10 -10   14.60    1.70
  -1  10  10   14.20    2.10
   1 -10 -10   13.60    1.80
  -1 -10  10   12.70    1.70
  -1  10 -10   12.00    2.10
  -1  10 -10   12.80    1.60
   1  10  10   11.50    1.80
  -2 -10 -10    7.80    1.70
   2 -10  10    4.10    1.70
   2  10 -10    7.20    1.50
  -2  10  10    8.90    2.20
   2  10 -10    6.40    1.50
   2  10 -10    8.20    1.90
  -2 -10  10    7.00    1.60
  -2  10 -10    3.90    2.30
   2 -10 -10    7.00    1.80
  -2 -10  10    4.00    1.50
   2  10  10    5.10    1.80
  -2 -10  10    8.50    1.70
   2  10  10    7.60    1.30
   3 -10  10    0.20    1.90
   3  10 -10    2.30    1.60
   3  10 -10    5.30    2.10
  -3  10  10   -0.30    2.70
  -3 -10 -10    3.80    2.00
  -3  10 -10    0.20    2.60
   3  10  10    1.90    2.00
  -3 -10  10    3.80    1.90
   3  10  10    3.70    1.40
  -3 -10  10    2.30    2.00
   0  11 -10    5.90    1.70
   0  11 -10    2.80    2.10
   0 -11  10    3.60    1.60
   0  11  10    8.10    1.80
   0 -11 -10    5.30    1.70
  -1 -11 -10   13.30    1.90
   1 -11  10   11.50    2.00
   1  11 -10   12.30    2.10
   1  11 -10   14.40    1.90
  -1 -11 -10   14.10    1.90
  -1  11  10   15.60    2.40
  -1 -11  10   11.70    1.90
  -1  11 -10   15.70    2.60
   1 -11 -10    9.20    2.00
  -1  11 -10   13.00    1.90
   1  11  10   15.20    2.10
   2 -11  10   17.80    2.30
   2  11 -10   23.00    2.70
   2  11 -10   28.40    3.10
  -2 -11 -10   23.50    2.90
  -2  11  10   25.00    3.00
  -2 -11  10   28.70    2.80
   2  11  10   26.60    3.00
  -2  11 -10   20.50    3.00
   2 -11 -10   17.60    2.50
   0  12  10    1.80    2.30
   0 -12 -10    3.30    1.90
   0  12 -10    3.00    1.80
   0  12 -10   -1.80    2.40
   0 -12  10    1.50    1.80
   1  12 -10   28.70    3.40
   1  12 -10   29.10    2.80
  -1  12  10   17.40    2.90
  -1  12 -10   30.80    4.00
  -1 -12  10   23.10    2.60
   1  12  10   17.70    2.40
   0   0 -11    0.40    0.60
   0   0  11    1.30    0.40
   1   0  11    0.70    0.40
  -1   0 -11    1.30    0.60
   1   0 -11    3.50    0.80
  -1   0  11   -0.50    0.50
   2   0 -11   31.10    1.80
  -2   0 -11   30.70    1.40
  -2   0  11   27.00    1.50
   2   0  11   33.00    1.40
   3   0  11  167.18    4.30
   3   0 -11  174.28    4.60
   3   0 -11  165.88    4.40
  -3   0 -11  169.38    4.00
  -3   0 -11  170.98    5.00
  -3   0  11  171.28    4.70
   4   0 -11    0.80    1.10
  -4   0  11    0.90    1.20
   4   0  11   -0.30    0.80
   4   0 -11    2.20    1.20
  -4   0 -11   -2.10    1.70
  -5   0  11    2.90    1.60
   5   0 -11    2.80    1.60
  -5   0 -11    0.60    2.50
   5   0  11    2.70    1.20
   0  -1  11    3.20    0.60
   0   1  11    3.20    0.50
   0   1 -11    2.80    0.60
   0  -1 -11    3.00    0.80
  -1   1  11   49.60    1.70
   1   1 -11   47.80    1.90
  -1  -1 -11   51.59    1.80
  -1  -1  11   48.20    1.70
   1  -1 -11   47.30    2.00
  -1   1 -11   50.19    1.80
   1   1  11   48.00    1.70
  -2  -1 -11   32.30    1.50
  -2   1  11   31.20    1.50
   2  -1  11   32.40    1.40
   2   1 -11   32.10    1.90
   2  -1  11   33.00    1.60
  -2   1 -11   30.60    1.40
   2  -1 -11   32.20    1.70
  -2  -1  11   30.80    1.60
   2   1  11   33.30    1.40
   3  -1  11  270.57    6.10
   3   1 -11  271.57    6.30
   3  -1  11  262.07    5.90
  -3   1  11  270.77    6.50
  -3  -1 -11  271.27    6.90
   3   1 -11  271.47    6.50
   3   1  11  276.87    6.30
  -3  -1  11  271.77    6.60
  -3   1 -11  269.17    5.90
  -3   1 -11  255.17    6.90
   3  -1 -11  265.17    6.40
   3  -1 -11  259.07    6.20
   4   1 -11   -1.30    1.00
  -4   1  11    0.20    1.20
  -4  -1 -11   -1.70    1.50
   4   1 -11    1.10    1.20
   4  -1  11    1.20    0.90
  -4   1 -11   -0.20    1.80
   4  -1 -11    0.80    1.20
   4  -1 -11   -1.80    1.10
   4   1  11    0.70    0.70
  -4  -1  11    1.10    1.20
  -5   1  11    2.00    1.60
   5  -1  11   -0.10    1.20
   5   1 -11    2.70    1.50
  -5  -1 -11   -0.30    2.10
  -5   1 -11   -2.30    2.40
   5  -1 -11   -1.10    1.50
  -5  -1  11    0.00    1.60
   5   1  11    0.80    1.10
   0  -2 -11    7.60    1.00
   0   2 -11    7.00    0.90
   0   2  11    7.40    0.80
   0  -2  11    8.20    0.80
   1   2 -11   53.39    1.90
  -1  -2 -11   51.89    2.00
   1  -2  11   53.49    1.70
   1  -2  11   51.99    2.00
  -1   2  11   54.09    1.80
  -1  -2  11   53.19    1.90
   1  -2 -11   51.69    2.00
   1   2  11   52.89    1.80
  -1   2 -11   54.59    1.90
  -2   2  11   35.40    1.60
   2  -2  11   34.30    1.60
  -2  -2 -11   37.40    1.90
   2  -2  11   37.00    1.50
   2   2 -11   36.00    1.80
   2   2  11   36.50    1.50
  -2   2 -11   34.30    1.50
   2  -2 -11   33.90    1.80
  -2  -2  11   35.90    1.70
  -2   2 -11   34.80    2.00
  -3  -2 -11  143.69    4.50
   3   2 -11  143.29    4.20
   3  -2  11  145.09    3.80
   3  -2  11  145.49    3.80
   3   2 -11  143.79    4.20
  -3  -2 -11  150.58    3.60
  -3   2  11  145.49    4.10
   3  -2 -11  141.59    4.00
   3  -2 -11  139.79    4.00
  -3   2 -11  149.49    4.60
  -3  -2  11  147.79    4.20
   3   2  11  142.89    3.90
  -3   2 -11  143.79    3.70
   4   2 -11   20.50    2.00
  -4  -2 -11   17.00    2.20
  -4   2  11   21.50    2.10
   4  -2  11   21.60    1.60
   4   2 -11   20.70    1.90
   4   2  11   20.00    1.60
  -4  -2  11   18.90    2.00
   4  -2 -11   16.60    2.00
  -4   2 -11   17.40    2.30
   4  -2 -11   20.00    1.90
  -5   2  11    8.00    1.80
   5  -2  11    6.50    1.40
  -5  -2 -11    5.40    2.20
   5   2 -11    6.20    1.70
  -5  -2  11    7.30    1.80
   5   2  11    5.60    1.30
  -5   2 -11    3.40    2.80
   5  -2 -11    8.50    1.80
   0   3 -11   87.19    2.60
   0  -3 -11   86.89    2.60
   0   3  11   87.69    2.40
   0  -3  11   84.09    2.50
   0  -3  11   89.09    2.70
   1   3 -11  265.47    5.90
  -1  -3 -11  265.17    5.80
  -1   3  11  276.07    6.00
   1  -3  11  263.87    6.00
   1  -3  11  256.07    5.80
  -1   3 -11  264.47    5.90
  -1  -3  11  265.97    6.00
   1  -3 -11  261.47    6.00
   1   3  11  258.07    5.80
   2   3 -11  134.89    3.60
  -2  -3 -11  137.09    3.80
  -2  -3 -11  126.19    3.50
  -2   3  11  142.99    3.70
   2  -3  11  135.89    3.40
   2  -3  11  134.49    3.60
  -2   3 -11  135.29    4.00
   2  -3 -11  132.09    3.70
   2   3  11  136.39    3.50
  -2   3 -11  134.99    3.60
  -2  -3  11  135.69    3.80
   3   3 -11   68.99    2.70
   3  -3  11   64.39    2.40
   3  -3  11   66.59    2.20
  -3  -3 -11   66.79    2.90
  -3   3  11   63.49    2.50
   3   3 -11   62.89    2.60
   3   3  11   64.99    2.40
  -3   3 -11   64.09    2.40
   3  -3 -11   64.19    2.60
  -3  -3  11   62.79    2.60
   3  -3 -11   68.09    2.40
  -3   3 -11   64.89    3.10
  -4   3  11    5.30    1.40
   4   3 -11    6.50    1.60
   4   3 -11    3.90    1.30
  -4  -3 -11    3.70    1.70
  -4  -3  11    3.70    1.30
  -4   3 -11    4.50    2.00
   4   3  11    5.30    1.10
   4  -3 -11    5.50    1.30
   4  -3 -11    4.00    1.30
   5  -3  11   32.10    2.30
  -5   3  11   25.40    2.80
   5   3 -11   30.40    2.80
  -5  -3 -11   27.40    3.20
   5  -3 -11   30.10    2.70
   5   3  11   19.30    2.10
  -5   3 -11   18.00    3.10
  -5  -3  11   31.50    2.80
   0  -4  11  145.89    3.60
   0   4  11  146.99    3.60
   0  -4 -11  142.09    3.70
   0  -4  11  144.79    3.80
   0   4 -11  145.99    3.80
   1  -4  11   31.90    1.40
   1  -4  11   35.00    1.70
   1   4 -11   31.70    1.60
  -1   4  11   30.70    1.50
  -1  -4 -11   33.00    1.50
   1   4  11   32.20    1.40
  -1   4 -11   34.20    1.70
  -1  -4  11   34.30    1.70
  -1  -4  11   33.00    1.50
   1  -4 -11   31.50    1.70
  -2   4  11  503.95   10.30
   2  -4  11  489.65   10.10
  -2  -4 -11  492.75    9.80
   2  -4  11  491.25   10.30
  -2  -4 -11  491.15   10.80
   2   4 -11  499.75   10.20
  -2  -4  11  486.85   10.60
   2  -4 -11  482.95   10.40
  -2   4 -11  466.75   11.00
   2   4  11  473.75   10.20
  -2   4 -11  486.55   10.20
   3  -4  11   19.80    1.70
  -3  -4 -11   23.90    2.30
   3   4 -11   20.70    1.80
   3  -4  11   23.10    1.40
  -3   4  11   22.30    1.60
   3   4 -11   22.40    1.70
  -3   4 -11   24.60    1.70
   3  -4 -11   23.20    1.80
   3  -4 -11   27.70    1.70
   3   4  11   22.00    1.50
  -3  -4  11   20.70    1.80
  -3   4 -11   23.60    2.50
  -4  -4 -11   12.40    2.20
   4  -4  11   12.60    1.60
   4  -4  11   11.00    1.30
   4   4 -11   11.30    1.60
   4  -4 -11   13.70    1.70
   4   4  11    9.60    1.20
  -4  -4  11   11.30    1.70
  -4   4 -11   13.50    1.60
  -4   4 -11   11.80    2.50
  -5  -4 -11    9.50    2.70
  -5   4 -11    7.60    3.00
   0  -5 -11    4.20    0.80
   0  -5  11    3.50    0.80
   0  -5  11    4.10    0.80
   0   5  11    5.30    0.70
   0   5 -11    4.30    0.90
   1  -5  11  167.38    4.40
  -1  -5 -11  165.28    4.20
   1   5 -11  162.18    4.20
  -1  -5 -11  162.18    4.10
  -1   5  11  165.88    4.10
   1  -5  11  165.48    4.00
   1   5  11  166.38    4.00
  -1  -5  11  166.78    4.30
   1   5  11  164.38    4.20
  -1   5 -11  164.08    4.30
   1  -5 -11  162.98    4.30
  -1  -5  11  168.98    4.30
   2   5 -11   57.69    2.30
  -2  -5 -11   59.59    2.50
  -2   5  11   58.79    2.10
   2  -5  11   56.89    1.90
  -2  -5 -11   55.99    2.00
   2   5 -11   56.99    2.30
   2  -5  11   60.69    2.40
   2  -5 -11   56.59    2.40
  -2  -5  11   57.69    2.40
   2   5  11   60.09    2.10
  -2   5 -11   58.79    2.40
  -2   5 -11   57.49    2.70
   3   5 -11    4.40    1.10
   3  -5  11    6.60    1.20
  -3  -5 -11    7.40    1.60
   3  -5  11    6.70    1.00
   3   5 -11    6.20    1.40
  -3   5  11    7.00    1.20
  -3  -5  11    6.10    1.20
  -3   5 -11    7.40    1.30
  -3   5 -11    9.50    1.90
   3  -5 -11    7.60    1.30
   3  -5 -11    7.40    1.20
   3   5  11    6.60    1.00
  -4   5  11   15.10    1.90
  -4  -5 -11   15.70    2.30
  -4   5  11   15.60    2.50
   4   5 -11   16.20    1.90
  -4   5 -11   11.10    2.50
   4  -5 -11   15.20    2.00
   4   5  11   14.00    1.70
  -4  -5  11   12.40    1.70
   5  -5 -11    0.70    2.00
   0  -6  11   49.90    2.20
   0  -6 -11   49.80    2.10
   0  -6  11   53.59    2.00
   0   6 -11   50.59    2.20
   0   6  11   47.00    1.80
   1  -6  11   31.60    1.50
  -1   6  11   31.20    1.60
   1   6 -11   32.40    1.70
  -1  -6 -11   34.40    1.70
   1  -6  11   31.70    1.90
  -1  -6 -11   32.00    1.80
   1   6  11   33.90    1.50
  -1  -6  11   34.80    1.80
   1  -6 -11   35.60    1.90
  -1  -6  11   35.20    1.90
   1   6  11   33.50    1.90
  -1   6 -11   33.00    1.80
   2   6 -11  249.38    6.20
   2  -6  11  248.28    5.60
   2  -6  11  256.17    6.20
  -2   6  11  250.37    5.80
   2   6 -11  255.77    6.00
  -2  -6 -11  244.28    6.20
  -2  -6 -11  246.88    5.60
  -2  -6  11  249.28    6.20
  -2   6 -11  247.98    6.10
   2   6  11  252.47    5.90
   3   6 -11    9.60    1.50
  -3  -6 -11    8.80    1.70
   3  -6  11   10.10    1.60
  -3   6  11   11.00    1.30
   3   6 -11   10.10    1.50
  -3   6 -11   10.20    1.50
   3  -6 -11   12.90    1.60
  -3   6 -11    9.10    2.00
   3  -6 -11   11.20    1.30
   3   6  11    7.70    1.20
  -3  -6  11   10.50    1.50
  -4  -6 -11   26.60    3.20
  -4   6  11   29.30    3.60
   4  -6  11   31.40    2.60
   4   6 -11   31.80    2.40
   4   6  11   30.80    2.10
   4  -6 -11   28.50    2.60
  -4  -6  11   27.90    2.60
  -4   6 -11   23.00    3.00
  -4   6 -11   31.20    2.50
   0   7 -11    8.40    1.20
   0   7  11    9.60    1.30
   0   7  11    8.60    1.00
   0  -7 -11   10.50    1.30
   0  -7  11   10.70    1.40
   0  -7  11    9.60    1.10
   1  -7  11   51.39    1.90
   1  -7  11   54.39    2.50
  -1  -7 -11   54.09    2.30
  -1  -7 -11   53.39    2.20
  -1   7  11   50.29    2.00
   1   7 -11   53.79    2.10
  -1   7  11   51.09    2.50
   1   7 -11   51.39    2.30
   1   7  11   51.39    2.30
  -1   7 -11   50.99    2.50
  -1  -7  11   52.79    2.40
   1  -7 -11   54.89    2.50
  -1  -7  11   53.59    2.20
   1   7  11   54.29    2.00
  -1   7 -11   53.49    2.30
   2  -7  11   14.00    1.60
   2   7 -11   13.60    1.40
   2   7 -11   14.90    1.60
  -2   7  11   12.00    1.40
  -2   7  11   17.40    1.80
  -2  -7 -11   15.30    1.70
  -2  -7 -11   15.10    1.50
  -2  -7  11   15.60    1.60
  -2  -7  11   17.70    1.80
  -2   7 -11   14.60    1.60
   2  -7 -11   18.80    1.80
  -2   7 -11    8.70    1.70
   2   7  11   15.90    1.80
   2   7  11   17.90    1.40
  -3  -7 -11   13.60    1.90
   3   7 -11   13.90    1.70
   3   7 -11   14.60    1.70
   3  -7  11   12.70    1.80
  -3  -7  11   16.20    1.90
   3  -7 -11   13.90    1.80
  -3   7 -11   11.20    1.70
   3   7  11   11.20    1.40
  -3   7 -11   13.50    2.40
   4   7 -11    1.80    1.50
  -4   7  11    4.60    2.70
   4  -7  11    3.30    1.90
  -4  -7 -11   -1.80    2.10
   4   7  11   -1.10    1.10
   4  -7 -11    1.40    1.80
  -4  -7  11    2.70    1.60
  -4   7 -11   -2.10    2.60
  -4   7 -11    3.10    1.70
   0  -8  11    5.00    1.20
   0  -8 -11    8.80    1.40
   0  -8  11    7.20    1.10
   0   8  11    5.50    0.90
   0   8  11    8.30    1.40
   0   8 -11    7.70    1.20
   1  -8  11    3.50    1.20
   1   8 -11    3.20    1.10
  -1  -8 -11    1.80    1.20
  -1  -8 -11    3.30    1.10
  -1   8  11    4.00    1.40
  -1   8  11    1.70    1.00
   1   8 -11    2.20    1.00
  -1  -8  11    4.00    1.00
   1   8  11    3.50    1.30
   1  -8 -11    2.60    1.10
   1   8  11    3.20    0.80
  -1   8 -11    4.10    1.10
  -1   8 -11    4.10    1.60
  -2   8  11   10.30    1.90
  -2  -8 -11    7.00    1.60
   2  -8  11    8.50    1.50
   2  -8 -11    8.00    1.50
  -2   8 -11    6.00    1.40
   2   8  11    8.10    1.60
  -2   8 -11    8.30    2.10
   3  -8  11   76.49    3.60
   3   8 -11   78.49    3.40
  -3  -8 -11   78.29    3.70
  -3   8  11   83.59    4.10
  -3   8 -11   79.39    3.40
   3   8  11   79.79    3.00
   3  -8 -11   76.99    3.50
  -3  -8  11   83.19    3.50
  -3   8 -11   78.39    4.40
  -4   8  11    3.10    2.90
   4   8 -11   -2.00    1.70
   4  -8  11    0.30    2.00
  -4  -8  11   -1.50    1.80
   4  -8 -11    1.00    1.90
   4   8  11    0.80    1.30
  -4   8 -11   -0.50    2.70
  -4   8 -11   -0.70    1.80
   0   9 -11    5.10    1.60
   0  -9 -11    4.80    1.40
   0  -9  11    6.30    1.40
   0   9 -11    6.80    1.40
   1  -9  11    9.40    1.60
  -1  -9 -11   10.60    1.60
   1   9 -11   13.60    1.70
   1   9 -11   12.00    1.30
  -1  -9 -11   12.10    1.50
   1   9  11   10.10    1.60
  -1  -9  11   11.50    1.50
  -1  -9  11   11.20    1.50
   1  -9 -11   11.10    1.60
   1   9  11   10.20    1.20
  -1   9 -11    7.80    1.40
  -2   9  11   65.29    3.60
   2   9 -11   69.79    3.00
  -2  -9 -11   66.99    3.20
   2   9 -11   65.09    2.90
   2  -9  11   64.59    3.20
  -2  -9  11   66.09    3.10
   2  -9 -11   64.89    3.30
  -2   9 -11   70.19    3.10
  -2  -9  11   70.49    3.00
   2   9  11   67.29    3.20
   2   9  11   64.49    2.60
  -2   9 -11   68.49    3.90
   3  -9  11    2.50    1.70
   3   9 -11    5.70    1.60
  -3  -9 -11    3.00    1.80
  -3   9  11    7.40    2.60
   3   9  11    2.80    2.00
   3  -9 -11    3.90    1.70
  -3   9 -11    4.30    1.70
  -3  -9  11    1.00    1.60
   3   9  11    3.30    1.20
  -3   9 -11    2.20    2.50
   0 -10 -11    5.40    1.50
   0  10 -11    3.20    1.30
   0 -10  11    4.90    1.40
   0  10 -11    2.00    1.80
   0  10  11    6.00    1.60
  -1 -10 -11   10.10    1.70
   1  10 -11   11.00    1.80
   1  10 -11   10.80    1.80
  -1  10  11   10.30    2.00
   1 -10  11    7.50    1.60
  -1 -10 -11   12.70    1.70
   1  10  11    9.70    1.80
  -1  10 -11    8.60    1.70
  -1 -10  11    7.70    1.60
   1 -10 -11   10.30    1.80
  -1  10 -11   10.30    2.20
  -2  10  11   51.89    3.70
   2 -10  11   48.40    3.20
   2  10 -11   43.00    3.10
   2  10 -11   48.20    2.80
  -2 -10 -11   45.50    3.00
   2  10 -11   44.10    2.80
  -2 -10  11   47.50    3.00
   2 -10 -11   46.30    3.10
   2  10  11   44.30    3.00
  -2  10 -11   44.30    3.90
   2  10  11   43.00    2.40
  -2  10 -11   48.50    2.90
   3  10 -11   19.30    2.20
  -3  10  11   19.60    3.20
  -3 -10  11   22.60    2.50
   3  10  11   25.80    2.30
  -3  10 -11   16.30    3.10
   0  11 -11   22.50    2.60
   0 -11 -11   21.80    2.40
   0 -11  11   23.40    2.60
   0  11  11   26.40    3.00
   0  11 -11   21.60    2.50
   1  11 -11    0.60    1.90
  -1 -11 -11    0.30    1.60
   1  11 -11   -0.40    1.60
  -1 -11 -11    1.60    1.60
   1 -11  11    0.30    1.60
  -1  11  11    0.50    2.10
   1  11  11    0.30    1.90
   1 -11 -11    1.10    1.60
  -1  11 -11    1.00    1.50
  -1 -11  11    0.30    1.60
  -1  11 -11    2.10    2.40
   2  11 -11    3.90    1.80
  -2 -11 -11    7.10    1.90
  -2  11  11    6.60    2.70
   2  11 -11    8.30    2.30
  -2 -11  11    6.40    2.00
   2  11  11    4.80    2.10
  -2  11 -11    5.50    2.80
   0  12 -11    3.50    2.50
   0 -12 -11    1.40    2.00
   0  12  11    2.00    2.40
   1  12 -11   17.90    2.70
  -1  12  11    8.80    2.70
   1  12 -11   16.90    2.40
  -1 -12  11   14.00    2.30
  -1  12 -11   14.90    3.00
   0   0 -12 1308.07   25.40
   0   0  12 1335.17   25.80
   1   0  12  300.17    6.60
   1   0 -12  307.67    6.80
  -1   0  12  311.47    6.80
  -1   0 -12  293.87    6.60
   2   0 -12  381.86    8.50
  -2   0 -12  398.26    8.10
   2   0  12  383.56    8.30
  -2   0  12  390.26    8.60
   3   0  12  464.45    9.80
  -3   0 -12  460.65   10.70
  -3   0  12  437.56   10.10
   3   0 -12  449.06    9.80
   3   0 -12  454.85   10.00
  -3   0 -12  442.66    9.20
   4   0  12   18.10    1.50
  -4   0  12   17.00    1.90
   4   0 -12   16.00    1.70
  -4   0 -12   14.40    2.20
   4   0 -12   15.60    1.90
   5   0  12    2.10    1.40
   5   0 -12    1.60    1.70
  -5   0  12    3.00    1.70
  -5   0 -12   -2.40    2.30
   0  -1 -12 1259.97   24.20
   0   1 -12 1261.07   24.10
   0  -1  12 1247.48   24.50
   0   1  12 1233.78   24.50
  -1   1  12   57.79    2.00
  -1  -1 -12   57.59    2.00
   1  -1  12   55.39    1.80
   1   1 -12   59.39    2.20
   1  -1 -12   57.39    2.30
  -1  -1  12   58.69    2.00
   1   1  12   56.39    1.90
  -1   1 -12   56.49    2.00
   2  -1  12   78.69    2.40
  -2   1  12   77.49    2.60
   2   1 -12   81.69    2.80
  -2  -1 -12   79.49    2.40
   2   1  12   77.79    2.40
  -2   1 -12   79.19    2.40
   2  -1 -12   75.59    2.70
  -2  -1  12   77.69    2.60
   3   1 -12  634.94   13.60
   3   1 -12  636.84   13.20
  -3  -1 -12  668.23   12.70
   3  -1  12  641.14   13.20
  -3   1  12  631.24   13.60
  -3  -1 -12  655.83   14.30
  -3  -1  12  611.24   13.60
   3  -1 -12  624.84   13.20
   3   1  12  621.14   13.20
  -3   1 -12  633.14   12.70
  -3   1 -12  638.44   14.30
  -4  -1 -12   12.20    2.20
   4   1 -12   18.90    2.00
   4   1 -12   16.10    1.90
   4  -1  12   18.20    1.70
  -4   1  12   16.20    1.90
   4  -1 -12   14.90    1.80
   4  -1 -12   16.10    1.70
  -4   1 -12   15.40    2.30
  -4  -1  12   13.30    1.60
   4   1  12   12.90    1.50
   5   1 -12    5.50    1.70
  -5  -1 -12    3.50    2.40
   5  -1  12    5.00    1.30
  -5   1  12    4.60    1.80
  -5   1 -12   -2.50    2.50
   5   1  12    2.50    1.40
   5  -1 -12    5.80    1.70
  -5  -1  12    4.90    1.90
   0  -2  12   15.60    1.00
   0  -2 -12   17.70    1.40
   0   2  12   17.40    1.00
   0   2 -12   16.70    1.20
  -1   2  12    1.00    0.60
   1   2 -12    2.00    0.70
  -1  -2 -12    0.70    0.80
   1  -2  12    1.70    0.60
   1  -2  12    2.00    0.80
   1   2  12    2.80    0.60
   1  -2 -12    0.80    0.80
  -1  -2  12    1.00    0.60
  -1   2 -12    1.50    0.70
   2  -2  12   52.39    2.10
   2   2 -12   52.89    2.20
   2  -2  12   54.59    1.90
  -2   2  12   52.99    2.10
  -2  -2 -12   54.59    2.20
   2  -2 -12   55.69    2.30
  -2   2 -12   56.89    2.10
  -2  -2  12   52.39    2.10
   2   2  12   52.19    1.90
  -3  -2 -12  287.97    7.30
  -3   2  12  281.97    6.80
   3  -2  12  279.37    6.50
   3  -2  12  287.47    6.50
   3   2 -12  287.17    6.80
  -3   2 -12  284.27    7.30
  -3   2 -12  293.47    6.40
   3  -2 -12  280.07    6.70
  -4  -2 -12    2.70    1.60
   4  -2  12    3.70    1.10
   4   2 -12    4.70    1.30
  -4   2  12    4.90    1.40
   4   2 -12    4.20    1.40
   4   2  12    1.20    1.00
   4  -2 -12    4.70    1.20
   4  -2 -12    4.50    1.30
  -4  -2  12    4.70    1.30
  -4   2 -12    4.00    2.00
  -5   2  12   18.40    2.30
  -5  -2 -12   12.00    2.40
   5  -2  12   23.10    2.20
   5   2 -12   16.00    2.10
   5  -2 -12   17.00    2.10
  -5   2 -12    9.70    2.80
   5   2  12   18.70    2.00
  -5  -2  12   15.60    2.30
   0   3  12   26.80    1.30
   0  -3  12   30.80    1.60
   0  -3 -12   29.00    1.60
   0  -3  12   32.20    1.40
   1   3 -12  138.29    3.70
  -1   3  12  144.99    3.70
   1  -3  12  140.69    3.80
   1  -3  12  142.39    3.60
  -1  -3 -12  145.99    3.70
  -1  -3  12  147.19    3.80
  -1   3 -12  139.49    3.70
   1  -3 -12  141.79    3.90
   1   3  12  142.99    3.60
   2  -3  12  239.28    5.70
  -2   3  12  242.58    5.80
  -2  -3 -12  246.08    5.50
   2  -3  12  241.68    5.50
   2   3 -12  250.27    5.80
  -2  -3  12  254.27    6.00
   2  -3 -12  243.18    5.90
  -2   3 -12  245.08    5.70
   2   3  12  242.68    5.70
   3  -3  12   81.89    2.60
   3   3 -12   77.39    3.10
   3  -3  12   79.59    2.80
   3   3 -12   86.59    3.10
  -3   3  12   85.69    2.90
  -3  -3 -12   76.39    3.30
  -3   3 -12   83.09    3.60
   3  -3 -12   85.79    3.00
  -3  -3  12   83.59    3.10
  -3   3 -12   83.29    2.80
   3   3  12   83.29    2.70
   4   3 -12    2.10    1.20
   4  -3  12    2.60    1.10
  -4   3  12    1.30    1.30
   4   3 -12    6.10    1.50
  -4  -3 -12    0.90    1.70
  -4   3 -12    1.60    2.00
   4   3  12    2.70    1.00
   4  -3 -12    2.60    1.30
   4  -3 -12    1.80    1.20
  -4  -3  12    2.70    1.40
  -5   3  12   16.10    2.30
   5  -3  12   12.10    1.80
  -5  -3 -12   14.20    2.80
  -5   3 -12    6.20    2.90
   5  -3 -12   12.70    2.10
   0  -4  12    5.10    0.90
   0  -4  12    4.90    0.80
   0   4 -12    4.90    0.90
   0  -4 -12    4.70    0.90
   0   4  12    5.20    0.70
   1  -4  12  148.59    3.70
   1  -4  12  144.39    4.00
   1   4 -12  146.49    3.90
  -1   4  12  146.39    3.80
  -1  -4 -12  149.39    3.80
  -1  -4  12  153.98    4.00
   1   4  12  148.99    3.70
  -1   4 -12  152.28    4.00
   1  -4 -12  147.19    4.00
   2   4 -12  130.59    3.70
  -2  -4 -12  127.69    3.30
   2  -4  12  128.99    3.40
  -2  -4 -12  132.59    3.80
  -2   4  12  129.39    3.60
   2  -4  12  129.59    3.70
  -2  -4  12  126.19    3.80
   2  -4 -12  128.99    3.80
  -2   4 -12  125.99    3.60
   2   4  12  134.29    3.60
   3  -4  12    8.20    1.20
   3  -4  12    7.60    1.10
  -3  -4 -12    7.70    1.60
   3   4 -12    7.20    1.30
   3   4 -12    4.90    1.30
  -3   4  12    9.50    1.30
  -3   4 -12    7.10    1.20
   3  -4 -12    9.20    1.30
  -3   4 -12    5.20    1.80
   3   4  12    9.20    1.10
  -3  -4  12    8.30    1.30
   4  -4  12    4.90    1.50
   4   4 -12    5.60    1.50
  -4  -4 -12    5.30    2.00
  -4   4  12    4.00    1.40
   4  -4  12    5.30    1.30
   4   4  12    5.50    1.10
  -4  -4  12    6.30    1.50
   4  -4 -12    5.60    1.50
   4  -4 -12    2.20    1.40
  -4   4 -12    8.20    2.40
   5  -4 -12    6.80    2.20
   0  -5 -12   32.70    1.70
   0   5 -12   29.60    1.70
   0  -5  12   31.70    1.70
   0  -5  12   33.80    1.50
   0   5  12   35.10    1.50
   1  -5  12  243.08    5.50
  -1   5  12  241.38    5.60
  -1  -5 -12  242.48    5.60
   1   5 -12  245.18    5.80
   1  -5  12  241.58    5.90
  -1   5 -12  246.08    5.90
   1   5  12  238.38    5.50
   1  -5 -12  237.58    5.80
  -1  -5  12  237.08    5.80
  -1  -5  12  248.68    5.80
   2   5 -12  127.69    3.80
   2  -5  12  126.59    3.30
  -2  -5 -12  126.59    3.80
   2  -5  12  125.89    3.80
  -2   5  12  128.79    3.60
   2   5 -12  129.99    3.60
  -2  -5 -12  126.49    3.40
  -2  -5  12  124.19    3.80
  -2   5 -12  126.39    3.70
  -2   5 -12  126.39    4.10
   2  -5 -12  125.39    3.80
   2   5  12  129.29    3.50
   3   5 -12   14.60    1.70
   3  -5  12   17.00    1.30
   3  -5  12   16.80    1.70
   3   5 -12   16.00    1.90
  -3   5  12   16.70    1.70
  -3   5 -12   15.90    1.80
   3  -5 -12   18.00    1.90
  -3  -5  12   15.50    1.70
  -3   5 -12   16.00    2.20
   3   5  12   14.80    1.40
  -4  -5 -12    5.40    2.00
   4   5 -12    3.70    1.40
   4  -5  12    3.60    1.50
  -4   5  12    6.80    1.60
  -4   5 -12    5.60    1.60
  -4   5 -12    1.50    2.40
   4   5  12    5.50    1.20
  -4  -5  12    4.10    1.50
   4  -5 -12    5.30    1.70
   0   6 -12    0.90    0.80
   0   6  12    0.70    0.70
   0  -6 -12    0.60    0.80
   0  -6  12    1.90    1.00
   0  -6  12    0.50    0.80
  -1  -6 -12   86.19    2.80
   1  -6  12   86.09    2.60
  -1   6  12   86.09    2.70
  -1  -6 -12   85.19    2.80
   1   6 -12   90.39    2.90
   1  -6  12   87.69    3.00
  -1  -6  12   86.79    2.90
   1   6  12   86.69    2.80
   1   6  12   89.49    2.70
   1  -6 -12   89.19    3.10
  -1  -6  12   87.09    3.00
  -1   6 -12   90.69    3.00
  -2  -6 -12   41.20    1.90
   2  -6  12   40.00    1.70
   2   6 -12   41.60    2.10
   2  -6  12   38.50    2.20
   2   6 -12   38.20    2.10
  -2   6  12   40.60    2.00
  -2  -6 -12   38.90    2.30
  -2   6 -12   39.40    2.60
   2   6  12   42.10    1.90
   2  -6 -12   40.50    2.20
  -2  -6  12   40.70    2.10
  -2   6 -12   34.50    2.10
  -3   6  12    1.60    1.10
  -3  -6 -12    1.20    1.50
   3   6 -12    4.20    1.40
   3   6 -12    3.20    1.20
   3  -6  12    4.40    1.30
   3  -6 -12    4.10    1.30
  -3  -6  12    3.20    1.20
  -3   6 -12    1.20    1.80
  -3   6 -12    5.00    1.40
   3   6  12    2.40    0.90
   3  -6 -12    3.20    1.30
  -4  -6 -12   52.99    3.80
   4  -6  12   60.19    3.20
   4   6 -12   62.29    3.10
   4   6  12   61.99    2.90
   4  -6 -12   62.99    3.30
  -4  -6  12   60.49    3.30
  -4   6 -12   61.59    3.20
  -4   6 -12   44.80    4.30
   0   7 -12   54.79    2.50
   0  -7  12   55.29    2.50
   0  -7  12   55.99    2.10
   0   7  12   56.59    2.00
   0  -7 -12   58.49    2.40
  -1  -7 -12   64.49    2.60
   1   7 -12   67.19    2.70
   1  -7  12   67.39    2.80
   1  -7  12   68.49    2.30
  -1  -7 -12   63.89    2.60
  -1   7  12   63.99    2.40
   1   7  12   67.89    2.60
  -1   7 -12   72.49    2.80
   1   7  12   69.79    2.30
  -1  -7  12   67.59    2.50
  -1  -7  12   68.19    2.80
  -2  -7 -12   23.90    1.80
  -2  -7 -12   23.60    2.20
  -2   7  12   24.30    1.80
   2   7 -12   21.80    1.90
   2  -7  12   21.90    2.00
  -2  -7  12   24.70    2.00
   2   7  12   22.50    2.30
  -2   7 -12   21.60    1.90
  -2   7 -12   24.80    2.60
   2  -7 -12   22.50    2.00
  -3  -7 -12    2.20    1.70
   3   7 -12    1.80    1.50
   3  -7  12    1.80    1.40
   3   7 -12    4.60    1.40
  -3   7 -12    3.40    2.00
  -3   7 -12    2.00    1.40
  -3  -7  12    2.50    1.50
   3  -7 -12    1.80    1.40
   3   7  12    2.10    1.00
  -4  -7 -12   26.10    3.40
   4   7 -12   28.00    2.70
   4  -7  12   28.20    2.90
  -4  -7  12   28.10    2.80
   4  -7 -12   27.10    2.90
  -4   7 -12   31.00    2.80
  -4   7 -12   24.70    3.40
   4   7  12   27.30    2.40
   0  -8  12    8.60    1.50
   0   8  12   11.10    1.30
   0  -8  12   10.40    1.30
   0   8  12    9.90    1.50
   0   8 -12    9.70    1.50
   1   8 -12   77.19    2.70
  -1  -8 -12   69.79    2.90
  -1  -8 -12   76.39    2.90
   1   8 -12   73.39    2.90
  -1   8  12   69.69    3.10
   1  -8  12   69.89    3.00
  -1  -8  12   76.79    3.10
  -1  -8  12   76.79    2.80
   1  -8 -12   74.59    3.10
  -1   8 -12   68.09    3.20
  -1   8 -12   71.99    3.00
   1   8  12   73.19    2.50
   1   8  12   70.29    2.90
   2   8 -12   76.29    3.10
  -2  -8 -12   74.49    3.30
   2   8 -12   78.69    3.10
  -2   8  12   79.39    3.60
   2  -8  12   79.99    3.30
   2  -8 -12   77.09    3.30
   2   8  12   76.99    3.20
  -2  -8  12   80.99    3.20
   2   8  12   74.09    2.70
  -2   8 -12   82.39    3.30
  -2  -8  12   78.89    3.10
   3  -8  12   32.50    2.80
   3   8 -12   35.20    2.50
   3   8 -12   36.90    2.70
  -3  -8 -12   35.20    3.10
   3  -8 -12   32.70    2.70
  -3   8 -12   34.10    2.70
  -3  -8  12   32.40    2.60
   3   8  12   34.60    2.20
  -3   8 -12   27.90    3.00
   4  -8  12   44.90    3.50
  -4   8 -12   32.90    4.10
  -4   8 -12   38.20    3.30
   0   9  12   47.30    2.70
   0   9 -12   49.20    2.60
   0  -9  12   49.00    2.70
   0  -9 -12   47.50    2.60
   0   9 -12   50.69    3.00
   1  -9  12   10.90    1.60
   1   9 -12   12.80    1.50
   1   9 -12   10.70    1.60
  -1   9  12    9.70    2.00
  -1  -9 -12   14.20    1.70
  -1  -9  12   13.30    1.60
   1   9  12   13.00    1.50
   1   9  12   12.50    1.80
  -1   9 -12   10.30    1.60
   1  -9 -12   13.50    1.70
  -1  -9  12   11.10    1.60
  -2   9  12   40.10    3.40
   2  -9  12   39.30    2.80
   2   9 -12   41.00    2.50
  -2  -9 -12   42.60    2.90
   2   9 -12   35.70    2.50
  -2  -9  12   38.20    2.80
  -2   9 -12   43.10    3.60
   2   9  12   37.70    2.20
  -2   9 -12   41.00    2.70
   2   9  12   41.90    2.90
   2  -9 -12   39.90    2.70
  -2  -9  12   37.60    2.70
   3   9 -12   12.80    1.90
  -3  -9 -12   11.10    2.20
   3  -9  12   13.90    2.20
  -3   9  12   19.30    2.90
   3  -9 -12    9.50    2.10
  -3   9 -12   11.20    2.00
  -3  -9  12   14.90    2.10
   3   9  12   12.80    2.30
  -3   9 -12   12.30    2.90
   3   9  12   13.60    1.60
   0  10  12    4.40    1.70
   0  10 -12    5.90    2.00
   0 -10 -12    3.90    1.50
   0  10 -12    2.30    1.40
   0 -10  12    3.00    1.50
  -1 -10 -12   21.70    2.40
   1  10 -12   16.90    2.00
   1  10 -12   17.30    2.20
   1 -10  12   14.40    2.00
  -1 -10 -12   20.20    2.10
  -1  10  12   19.40    2.40
  -1 -10  12   20.00    2.30
  -1  10 -12   17.80    2.00
   1  10  12   17.30    2.00
   1 -10 -12   17.00    2.10
  -1  10 -12   17.50    2.50
   2 -10  12   28.50    2.90
   2  10 -12   36.70    2.70
  -2  10  12   31.20    3.80
  -2 -10 -12   31.20    3.00
  -2  10 -12   30.90    2.80
   2  10  12   33.00    3.00
  -2 -10  12   31.20    2.90
   2 -10 -12   31.50    2.80
  -2  10 -12   34.70    3.90
   2  10  12   32.40    2.30
   0  11  12   -0.40    2.00
   0  11 -12    0.50    1.60
   0  11 -12    4.10    2.20
   0 -11 -12   -0.40    1.70
   0 -11  12   -0.40    1.50
  -1 -11 -12   18.00    2.30
   1  11 -12   16.60    2.50
   1 -11  12   15.70    2.30
  -1 -11 -12   15.60    2.10
  -1  11  12   17.40    2.70
   1  11 -12   19.70    2.30
   1 -11 -12   15.90    2.30
  -1  11 -12   17.60    2.90
  -1  11 -12   14.00    2.10
   1  11  12   23.90    3.10
  -1 -11  12   19.60    2.40
  -2 -11 -12    1.10    1.90
   2  11 -12    2.20    1.80
  -2  11  12   -1.20    2.80
   2  11  12    2.40    2.10
  -2 -11  12    3.00    2.10
  -2  11 -12    0.30    2.90
   0  12 -12   12.00    2.90
   0  12  12   10.40    2.60
   0 -12 -12    6.50    2.10
   0   0 -13    1.10    0.70
   0   0  13    1.90    0.50
  -1   0  13   21.40    1.30
   1   0 -13   23.50    1.70
  -1   0 -13   21.40    1.40
   1   0  13   21.60    1.20
   2   0  13    1.30    0.60
   2   0 -13   -0.60    0.90
  -2   0 -13    2.30    0.80
  -2   0  13    0.70    0.70
  -3   0 -13   36.30    2.70
  -3   0  13   36.90    2.10
  -3   0 -13   38.50    1.90
   3   0  13   40.10    1.90
   3   0 -13   37.70    2.10
  -4   0  13    5.50    1.30
   4   0  13    6.30    1.20
   4   0 -13    6.70    1.30
  -4   0 -13    5.50    2.10
  -5   0  13   -0.80    1.60
   5   0 -13    1.70    1.60
   5   0  13    1.20    1.40
  -5   0 -13   -2.30    2.60
   0   1 -13  310.57    6.80
   0  -1 -13  304.87    6.90
   0   1  13  314.07    6.80
   0  -1  13  299.37    6.80
   1   1 -13    5.30    1.00
  -1   1  13    3.60    0.70
  -1  -1 -13    5.10    0.90
   1  -1  13    4.80    0.70
  -1   1 -13    4.60    0.90
  -1  -1  13    3.20    0.80
   1   1  13    3.90    0.70
   1  -1 -13    5.00    1.10
  -2  -1 -13   71.89    2.40
   2  -1  13   72.69    2.30
   2   1 -13   73.29    2.80
  -2   1  13   67.69    2.50
  -2   1 -13   72.09    2.40
  -2  -1  13   67.09    2.50
   2  -1 -13   69.79    2.60
   2   1  13   72.49    2.40
   3   1 -13   36.20    2.30
  -3   1  13   39.00    2.10
   3  -1  13   40.90    1.90
  -3  -1 -13   43.30    2.70
  -3  -1 -13   38.20    2.00
  -3  -1  13   33.30    2.20
  -3   1 -13   38.30    2.70
   3  -1 -13   36.40    2.10
  -3   1 -13   42.50    1.90
   4   1 -13    1.40    1.20
   4   1 -13    1.90    1.40
  -4  -1 -13    0.50    1.80
  -4   1  13    1.30    1.30
   4  -1  13    1.70    1.10
  -4  -1  13    2.30    1.30
  -4   1 -13    0.40    1.90
   4   1  13    0.40    0.90
   4  -1 -13    1.10    1.20
   4  -1 -13    3.60    1.30
  -5   1  13    0.20    1.70
   5  -1  13    2.10    1.50
   5   1 -13   -1.30    1.60
  -5  -1 -13   -4.30    2.30
  -5  -1  13    0.40    1.70
   5   1  13    1.10    1.30
   5  -1 -13    0.80    1.60
  -5   1 -13   -4.90    2.70
   0  -2  13   17.80    1.20
   0  -2 -13   19.00    1.50
   0   2  13   19.70    1.10
   0   2 -13   19.00    1.30
  -1  -2 -13   86.09    2.80
  -1   2  13   86.09    2.60
   1  -2  13   83.39    2.50
   1   2 -13   90.19    2.80
   1  -2 -13   91.19    2.90
  -1  -2  13   84.19    2.70
   1   2  13   86.39    2.60
  -1   2 -13   82.89    2.70
   2  -2  13   25.30    1.70
   2  -2  13   24.90    1.40
  -2   2  13   25.50    1.60
  -2  -2 -13   23.60    1.80
   2   2 -13   22.60    1.80
  -2   2 -13   21.80    1.50
   2  -2 -13   22.90    1.70
  -2  -2  13   29.10    1.60
   2   2  13   24.00    1.40
   3   2 -13   14.20    1.60
   3   2 -13   12.30    1.80
  -3  -2 -13   10.40    1.60
   3  -2  13   11.70    1.30
   3  -2  13   12.70    1.50
  -3   2  13   14.10    1.60
   3  -2 -13   12.80    1.50
  -3   2 -13   11.40    1.30
  -3  -2  13   12.50    1.50
  -3   2 -13   13.50    1.80
   3   2  13   15.50    1.30
  -4  -2 -13    0.40    1.70
   4   2 -13   -1.60    1.10
   4   2 -13    2.40    1.40
   4  -2  13    3.60    1.10
  -4   2  13    1.80    1.40
  -4   2 -13    3.10    2.10
   4  -2 -13    2.90    1.30
  -4  -2  13    1.00    1.20
   4   2  13    0.50    0.80
   4  -2 -13    1.30    1.20
   5  -2  13    4.10    1.60
  -5   2  13    6.10    1.90
  -5  -2 -13    3.60    2.50
  -5   2 -13    2.90    2.90
   5  -2 -13    4.90    1.70
   0   3  13   80.39    2.40
   0   3 -13   76.59    2.60
   0  -3  13   74.99    2.60
   0  -3  13   77.99    2.50
   0  -3 -13   76.19    2.60
  -1  -3 -13  162.98    4.20
  -1   3  13  169.38    4.20
   1   3 -13  163.28    4.30
   1  -3  13  163.28    4.30
   1  -3  13  162.98    4.10
   1   3  13  164.88    4.10
   1  -3 -13  163.78    4.40
  -1   3 -13  164.18    4.30
  -1  -3  13  164.58    4.30
  -2   3  13  108.39    3.30
   2  -3  13  105.29    3.30
  -2  -3 -13  112.59    3.10
   2  -3  13  106.79    3.00
   2   3 -13  115.69    3.40
   2  -3 -13  110.69    3.40
  -2  -3  13  112.59    3.50
   2   3  13  109.09    3.20
  -2   3 -13  110.29    3.20
  -3  -3 -13    8.70    1.80
   3   3 -13    7.40    1.20
   3  -3  13    5.90    1.30
   3  -3  13    7.60    1.10
  -3   3  13    7.20    1.20
   3   3 -13    9.10    1.60
   3   3  13    6.60    1.10
  -3   3 -13    7.40    1.20
  -3   3 -13   10.70    1.90
  -3  -3  13    7.90    1.30
  -4  -3 -13    5.10    1.80
  -4   3  13    4.10    1.40
   4  -3  13    2.60    1.20
   4   3 -13    5.10    1.60
   4   3 -13    3.80    1.40
   4  -3 -13    5.50    1.50
  -4   3 -13    3.10    2.10
   4   3  13    3.00    1.00
  -4  -3  13    5.00    1.50
   4  -3 -13    3.00    1.30
   5  -3  13   19.70    2.40
  -5   3  13   17.00    2.30
  -5  -3 -13   15.10    3.00
   5  -3 -13   20.10    2.30
  -5   3 -13   14.30    3.30
   0  -4  13   34.50    1.60
   0  -4  13   34.30    1.80
   0   4 -13   31.80    1.70
   0  -4 -13   33.90    1.80
   0   4  13   34.90    1.50
   1  -4  13  338.57    7.50
  -1   4  13  349.87    7.70
  -1  -4 -13  343.97    7.50
   1  -4  13  345.17    7.80
   1   4 -13  347.67    7.70
  -1   4 -13  349.07    7.70
   1  -4 -13  335.17    7.70
  -1  -4  13  344.97    7.80
   1   4  13  344.27    7.60
   2  -4  13   74.69    2.40
   2  -4  13   73.89    2.70
  -2   4  13   77.79    2.70
  -2  -4 -13   77.59    2.90
   2   4 -13   72.99    2.70
  -2  -4 -13   76.69    2.50
  -2  -4  13   74.49    2.80
   2  -4 -13   75.59    2.80
  -2   4 -13   72.69    2.70
   2   4  13   76.49    2.60
   3   4 -13   15.50    1.80
  -3  -4 -13   19.20    2.50
  -3   4  13   18.00    1.80
   3   4 -13   14.80    1.80
   3  -4  13   17.70    1.80
   3  -4  13   16.80    1.50
  -3   4 -13   16.20    2.30
  -3   4 -13   17.30    1.80
   3  -4 -13   17.50    1.80
  -3  -4  13   18.50    1.90
   3   4  13   20.60    1.60
  -4  -4 -13   53.09    3.60
   4   4 -13   58.49    3.10
  -4   4  13   54.49    2.90
   4  -4  13   53.29    2.50
   4  -4 -13   54.39    2.80
  -4   4 -13   53.69    3.90
   4  -4 -13   55.69    3.00
  -4  -4  13   57.69    3.30
   4   4  13   53.49    2.60
   0  -5 -13   20.80    1.50
   0   5 -13   18.80    1.50
   0  -5  13   18.50    1.30
   0   5  13   19.50    1.20
   0  -5  13   19.90    1.60
  -1  -5 -13  164.68    4.30
  -1   5  13  169.38    4.30
   1  -5  13  167.78    4.20
   1  -5  13  171.28    4.60
   1   5 -13  173.98    4.50
   1  -5 -13  168.78    4.60
  -1   5 -13  166.68    4.50
  -1  -5  13  170.48    4.50
   1   5  13  172.78    4.30
  -1  -5  13  167.08    4.60
  -2  -5 -13  172.68    4.30
   2  -5  13  174.38    4.30
  -2   5  13  182.38    4.60
   2  -5  13  172.68    4.70
   2   5 -13  175.38    4.70
  -2  -5 -13  182.28    4.80
   2  -5 -13  166.68    4.90
  -2   5 -13  182.08    4.80
  -2  -5  13  179.48    4.90
   2   5  13  175.78    4.50
  -3  -5 -13    5.70    1.80
   3   5 -13    6.40    1.30
   3  -5  13    3.30    1.30
   3  -5  13    1.50    0.90
   3   5 -13    0.30    1.40
  -3   5  13    3.70    1.20
  -3   5 -13    2.30    1.30
   3   5  13    2.80    0.90
  -3  -5  13    2.90    1.20
  -3   5 -13    2.20    2.10
   3  -5 -13    1.90    1.20
   4   5 -13   35.70    2.70
   4  -5  13   33.00    2.70
  -4  -5 -13   34.40    3.60
  -4   5 -13   31.60    3.80
  -4  -5  13   34.10    2.80
   4  -5 -13   32.50    2.80
  -4   5 -13   30.80    2.70
   4   5  13   32.50    2.20
   0  -6 -13    8.30    1.20
   0  -6  13    6.50    1.10
   0   6 -13    6.20    1.20
   0   6  13    6.10    0.90
   0  -6  13    8.40    1.20
   1   6 -13   24.90    1.80
  -1   6  13   21.90    1.60
   1  -6  13   27.00    1.80
  -1  -6 -13   26.20    1.70
   1  -6  13   21.20    1.40
   1   6  13   24.50    1.50
  -1  -6  13   22.60    1.70
   1  -6 -13   23.30    1.80
  -1   6 -13   24.80    1.80
  -1  -6  13   25.10    1.90
   2  -6  13    7.40    1.10
  -2  -6 -13    9.90    1.30
  -2   6  13    8.80    1.30
   2  -6  13    7.50    1.40
   2   6 -13   10.70    1.40
  -2  -6 -13    8.50    1.50
   2   6  13    7.80    1.10
  -2   6 -13    9.80    1.50
   2  -6 -13    6.20    1.20
   3   6 -13    9.10    1.50
   3  -6  13   10.20    1.70
  -3   6  13   10.20    1.50
  -3  -6 -13    8.70    1.80
   3  -6 -13   11.70    1.70
  -3   6 -13    9.90    1.60
   3   6  13    9.80    1.30
  -3  -6  13   11.70    1.70
  -3   6 -13    9.20    2.20
  -4  -6 -13    1.80    2.20
   4   6 -13    2.50    1.60
   4  -6  13    1.70    1.70
  -4   6 -13    2.60    1.80
   4  -6 -13    3.10    1.60
  -4   6 -13   -3.40    2.80
   4   6  13    1.60    1.30
  -4  -6  13    2.50    1.70
   0   7 -13   32.60    2.10
   0  -7 -13   37.70    2.10
   0   7  13   33.60    1.70
   0  -7  13   33.10    2.10
   0  -7  13   34.60    1.90
  -1  -7 -13   16.80    1.90
   1   7 -13   18.90    1.70
  -1  -7 -13   16.70    1.60
   1  -7  13   15.70    1.50
  -1   7  13   14.10    1.40
   1  -7 -13   15.60    1.70
   1   7  13   15.40    1.40
   1   7  13   15.90    1.80
  -1   7 -13   15.30    1.80
  -1  -7  13   15.40    1.60
  -1  -7  13   14.60    1.80
   2   7 -13   49.80    2.40
   2  -7  13   50.49    2.70
  -2   7  13   51.99    2.40
   2   7 -13   51.19    2.60
   2   7  13   51.09    2.30
   2  -7 -13   51.09    2.60
  -2   7 -13   54.09    2.60
  -2   7 -13   52.39    3.20
  -2  -7  13   50.09    2.60
   3  -7  13    9.20    1.80
   3   7 -13   10.90    1.70
   3   7 -13   13.80    1.80
  -3  -7 -13   10.10    2.00
  -3  -7  13   10.60    1.80
  -3   7 -13   11.20    1.80
  -3   7 -13   10.80    2.40
   3  -7 -13    9.90    1.80
   3   7  13   10.10    1.40
  -4  -7 -13    6.30    2.20
   4  -7  13   10.30    2.20
  -4   7 -13   10.50    2.10
  -4   7 -13    7.60    3.10
   4  -7 -13   10.00    2.10
   0   8  13    6.30    1.00
   0  -8 -13    6.30    1.30
   0   8 -13    4.80    1.30
   0  -8  13    5.40    1.30
   0   8  13    6.50    1.40
   0  -8  13    5.00    1.20
  -1  -8 -13   24.60    2.10
   1   8 -13   26.40    2.10
   1   8 -13   28.50    2.00
   1  -8  13   27.20    2.10
  -1  -8 -13   27.90    2.20
   1   8  13   27.80    1.80
  -1   8 -13   27.70    2.10
   1  -8 -13   30.00    2.20
  -1  -8  13   29.30    2.30
  -1  -8  13   28.90    2.00
   1   8  13   30.90    2.30
   2   8 -13   13.70    1.70
   2  -8  13   11.40    1.70
   2   8 -13   13.40    1.60
  -2  -8 -13   15.40    2.00
  -2   8 -13    8.80    2.10
  -2   8 -13   17.80    2.10
  -2  -8  13   14.50    1.70
   2  -8 -13   12.90    1.80
  -2  -8  13   14.10    1.80
   2   8  13   18.10    1.80
   2   8  13   15.20    1.90
   3   8 -13   14.00    1.90
  -3  -8 -13   12.20    2.10
   3  -8  13   16.00    2.10
   3   8 -13   17.10    2.00
  -3  -8  13   17.00    2.00
   3  -8 -13   15.00    2.10
   3   8  13   12.30    1.60
  -3   8 -13   16.10    2.00
   3   8  13   12.70    2.30
  -3   8 -13   16.60    2.80
   0   9  13   54.49    2.90
   0  -9  13   54.99    2.80
   0  -9 -13   52.19    2.90
   0   9 -13   53.29    2.80
   1   9 -13    6.40    1.40
  -1  -9 -13    9.00    1.60
  -1  -9 -13   10.00    1.70
   1  -9  13    9.20    1.70
   1   9 -13   10.80    1.60
  -1   9  13    8.10    2.00
  -1  -9  13    8.10    1.50
   1  -9 -13   10.30    1.80
  -1  -9  13    6.20    1.50
   1   9  13   10.20    1.80
  -1   9 -13    7.40    1.50
   1   9  13    9.30    1.30
   2   9 -13    2.40    1.40
   2  -9  13    2.90    1.50
  -2  -9 -13    3.90    1.70
  -2   9  13    3.70    2.10
   2   9 -13    3.70    1.50
   2  -9 -13   -0.60    1.40
  -2   9 -13    3.20    1.50
  -2  -9  13    1.90    1.50
  -2  -9  13    3.50    1.60
   2   9  13    3.30    1.70
   2   9  13    3.40    1.30
  -2   9 -13    0.00    2.00
  -3  -9 -13   21.00    2.60
   3   9 -13   25.50    2.70
   3  -9  13   20.50    2.50
   3   9  13   20.90    2.60
  -3   9 -13   22.00    2.50
   3   9  13   19.80    2.30
  -3   9 -13   20.20    3.30
  -3  -9  13   28.20    2.80
   0  10 -13    4.40    1.60
   0 -10 -13    6.70    1.80
   0 -10  13    4.90    1.60
   0  10  13    6.40    1.80
   1 -10  13    7.10    1.70
  -1  10  13    4.50    2.20
  -1 -10 -13    9.60    1.80
  -1 -10 -13    7.70    1.80
   1  10 -13    6.50    1.70
  -1 -10  13    6.80    1.70
   1  10  13    7.70    2.00
  -1  10 -13    7.40    1.70
   1 -10 -13    8.20    1.80
  -1  10 -13    8.10    2.20
  -2  10  13    8.70    2.70
   2  10 -13    6.60    1.80
  -2 -10 -13    8.60    2.10
   2 -10  13    6.50    1.90
  -2  10 -13    4.60    1.80
  -2  10 -13   11.60    2.80
  -2 -10  13    6.60    2.00
   2  10  13    9.30    1.60
   2 -10 -13    8.50    2.10
   2  10  13    9.60    2.10
   0  11  13   20.10    2.50
   0 -11  13   14.10    2.20
   0  11 -13   16.00    2.20
   0 -11 -13   19.00    2.30
  -1 -11 -13    3.90    1.90
  -1  11  13    4.40    2.50
   1  11 -13    7.30    1.90
  -1  11 -13    7.10    2.50
   1 -11 -13    5.90    2.00
  -1 -11  13    8.10    2.00
   1  11  13    8.00    2.10
   0   0 -14   72.49    2.60
   0   0  14   78.09    2.40
  -1   0  14   81.79    2.70
  -1   0 -14   83.09    2.70
   1   0  14   83.99    2.50
   1   0 -14   86.59    3.00
  -2   0 -14   59.39    2.20
   2   0 -14   55.09    2.60
   2   0  14   56.99    2.10
  -2   0  14   57.99    2.30
   3   0  14   50.59    2.20
  -3   0 -14   49.80    3.10
  -3   0 -14   50.89    2.20
  -3   0  14   54.79    2.50
   3   0 -14   49.40    2.50
   4   0  14    3.60    1.10
  -4   0 -14    4.20    2.10
   4   0 -14    7.10    1.50
   4   0 -14    5.90    1.50
  -4   0  14    5.50    1.60
  -5   0 -14    2.10    2.70
   0  -1  14  412.16    8.80
   0  -1 -14  404.86    8.90
   0   1 -14  393.76    8.70
   0   1  14  415.86    8.80
  -1  -1 -14   13.30    1.40
   1  -1  14   14.80    1.20
   1   1 -14   14.40    1.40
  -1   1  14   11.60    1.10
  -1   1 -14   13.00    1.30
   1  -1 -14   14.40    1.70
  -1  -1  14   12.90    1.20
   1   1  14   15.90    1.10
  -2   1  14   82.59    2.80
  -2  -1 -14   84.59    2.80
   2   1 -14   81.89    3.10
   2  -1  14   80.79    2.60
   2   1  14   82.59    2.60
  -2   1 -14   85.19    2.70
  -2  -1  14   82.59    2.80
   2  -1 -14   77.79    2.90
   3   1 -14   91.99    3.50
  -3   1  14  105.19    3.40
   3  -1  14   93.99    3.40
  -3  -1 -14   99.89    3.20
  -3  -1 -14   95.49    3.80
   3  -1 -14   95.99    3.40
  -3   1 -14   98.49    3.10
  -3  -1  14   97.59    3.40
  -3   1 -14   98.79    3.80
   3   1  14   99.49    3.10
   4   1 -14   28.20    2.40
  -4   1  14   31.00    2.40
   4  -1  14   32.50    2.00
  -4  -1 -14   28.30    3.30
   4   1 -14   34.10    2.40
  -4  -1  14   31.80    2.30
   4  -1 -14   29.60    2.40
  -4   1 -14   28.10    3.00
   4  -1 -14   34.30    2.40
   4   1  14   27.40    2.00
  -5  -1 -14   -3.60    2.60
  -5   1  14    4.30    1.90
   5  -1  14    0.00    1.50
  -5   1 -14   -0.80    2.90
   5  -1 -14    0.40    1.80
   0   2  14    1.30    0.60
   0  -2  14    0.40    0.60
   0  -2 -14    1.60    1.00
   0   2 -14    0.10    0.70
   1   2 -14   19.30    1.50
  -1  -2 -14   16.10    1.70
   1  -2  14   19.80    1.20
  -1   2  14   16.10    1.30
  -1   2 -14   16.60    1.40
   1  -2 -14   18.10    1.60
  -1  -2  14   16.20    1.30
   1   2  14   20.00    1.20
   2   2 -14   70.09    2.80
  -2   2  14   68.59    2.60
   2  -2  14   67.99    2.30
  -2  -2 -14   68.19    2.70
   2  -2 -14   71.39    2.70
  -2  -2  14   68.29    2.60
  -2   2 -14   70.89    2.50
   2   2  14   74.59    2.50
   3   2 -14    9.20    1.30
   3   2 -14    9.50    1.80
  -3  -2 -14   10.50    1.80
  -3   2 -14    9.00    1.30
   3   2  14   11.00    1.30
  -3   2 -14   11.00    1.90
   3  -2 -14   11.20    1.40
  -3  -2  14    7.90    1.30
  -4  -2 -14   36.50    3.40
   4  -2  14   40.60    2.20
   4   2 -14   36.80    2.60
   4   2 -14   39.60    2.50
  -4   2  14   40.40    2.70
   4  -2 -14   37.20    2.60
  -4   2 -14   32.50    3.50
   4  -2 -14   40.70    2.60
  -4  -2  14   39.60    2.60
   4   2  14   36.40    2.10
  -5  -2 -14   -1.00    2.50
  -5   2  14    5.40    2.00
   5  -2  14    4.70    1.60
   5  -2 -14    5.40    1.90
  -5   2 -14   -0.60    3.00
   0   3 -14    7.60    1.00
   0  -3  14    7.00    1.00
   0   3  14   10.30    1.00
   0  -3 -14    8.00    1.20
   1   3 -14  298.77    6.70
   1  -3  14  280.57    6.70
   1  -3  14  276.37    6.40
  -1   3  14  290.07    6.60
  -1  -3 -14  281.27    6.50
  -1   3 -14  286.07    6.60
   1  -3 -14  281.07    6.70
  -1  -3  14  289.97    6.70
   1   3  14  283.77    6.50
  -2   3  14   90.49    3.00
   2  -3  14   89.29    2.70
  -2  -3 -14   87.89    2.80
   2  -3  14   88.19    3.00
   2   3 -14   87.19    3.10
  -2   3 -14   88.89    3.00
   2   3  14   90.69    2.90
  -2  -3  14   90.29    3.10
   2  -3 -14   86.09    3.00
  -3  -3 -14    1.30    1.70
  -3   3  14    1.60    1.10
   3  -3  14    1.10    1.10
   3   3 -14    2.20    1.00
   3   3 -14    1.80    1.40
   3  -3  14    2.70    0.90
  -3  -3  14    2.20    1.00
   3  -3 -14    2.80    1.10
   3   3  14    2.00    0.90
  -3   3 -14   -0.10    1.10
  -3   3 -14    2.10    1.70
   4   3 -14   28.40    2.80
   4   3 -14   26.50    2.40
  -4  -3 -14   27.70    3.30
  -4   3  14   24.70    2.50
   4  -3  14   31.90    2.10
  -4  -3  14   26.50    2.40
   4  -3 -14   31.40    2.50
  -4   3 -14   27.70    3.60
   4  -3 -14   27.60    2.40
   4   3  14   32.00    2.10
   0  -4  14   11.30    1.20
   0  -4 -14   14.60    1.50
   0   4  14   14.80    1.20
   0  -4  14   17.60    1.50
   0   4 -14   15.50    1.40
   1  -4  14   68.99    2.30
  -1  -4 -14   69.39    2.60
  -1   4  14   69.79    2.50
   1  -4  14   72.49    2.70
   1   4 -14   70.99    2.60
  -1  -4  14   70.79    2.60
   1   4  14   69.79    2.40
  -1   4 -14   71.39    2.60
   1  -4 -14   73.79    2.70
  -2  -4 -14   62.59    2.30
   2  -4  14   57.89    2.50
  -2   4  14   60.89    2.50
   2  -4  14   58.09    2.20
   2   4 -14   58.89    2.50
  -2  -4  14   60.69    2.80
  -2   4 -14   62.99    2.50
   3  -4  14    0.40    1.10
   3   4 -14    0.10    1.00
  -3  -4 -14   -0.20    1.70
   3   4 -14   -0.70    1.40
   3  -4  14    0.90    0.90
  -3   4  14   -0.30    1.10
  -3   4 -14    0.80    1.20
  -3  -4  14    0.90    1.10
   3   4  14    0.20    0.90
  -3   4 -14   -1.00    1.90
   3  -4 -14    2.60    1.10
   4   4 -14    3.40    1.50
  -4   4  14    4.60    1.70
   4  -4  14    1.30    1.30
  -4  -4 -14    5.20    2.20
  -4   4 -14    3.60    2.30
   4   4  14    5.30    1.30
  -4  -4  14    6.50    1.60
   4  -4 -14    4.90    1.60
   4  -4 -14    7.20    1.70
   0  -5  14    0.90    0.80
   0   5 -14    2.10    0.90
   0   5  14    3.30    0.80
   0  -5 -14    2.80    0.90
   0  -5  14    1.60    1.00
  -1   5  14  246.18    5.90
  -1  -5 -14  244.38    5.90
   1   5 -14  251.77    6.10
   1  -5  14  245.48    5.80
   1  -5  14  246.48    6.20
  -1  -5  14  251.87    6.10
   1  -5 -14  249.58    6.10
  -1   5 -14  252.97    6.10
   1   5  14  242.48    5.80
   2  -5  14    6.40    1.00
   2   5 -14    5.50    1.30
  -2   5  14    5.40    1.20
  -2  -5 -14    5.30    1.10
   2  -5 -14    5.70    1.30
  -2  -5  14    5.80    1.20
   2   5  14    4.10    1.00
  -3  -5 -14   15.20    2.20
   3  -5  14   18.30    1.60
  -3   5  14   17.00    2.00
   3   5 -14   17.30    2.10
   3  -5  14   18.80    1.90
   3   5  14   16.60    1.70
   3  -5 -14   20.20    2.10
  -3  -5  14   16.10    1.70
  -3   5 -14   16.30    1.80
   4   5 -14   21.70    2.50
  -4  -5 -14   18.40    2.60
   4  -5 -14   19.90    2.30
   4   5  14   20.00    2.00
  -4  -5  14   16.40    2.20
  -4   5 -14   20.40    3.10
   0  -6 -14   19.70    1.70
   0  -6  14   19.00    1.60
   0   6  14   19.30    1.40
   1  -6  14   49.10    2.10
  -1   6  14   46.40    2.10
  -1  -6 -14   53.59    2.30
   1  -6  14   49.30    2.40
  -1  -6  14   52.39    2.40
   1   6  14   47.10    2.00
  -1   6 -14   49.50    2.40
   1  -6 -14   49.90    2.40
   2   6 -14   38.20    2.20
  -2  -6 -14   40.20    2.10
   2  -6  14   40.40    2.40
  -2   6  14   42.90    2.20
  -2  -6 -14   36.80    2.50
   2  -6  14   41.00    1.90
   2   6 -14   38.30    2.20
   2   6  14   39.20    2.00
  -2   6 -14   41.00    2.40
   2  -6 -14   42.60    2.40
  -2  -6  14   38.20    2.30
   3   6 -14   13.20    1.90
  -3  -6 -14   14.80    2.10
   3   6 -14   15.80    1.90
   3  -6  14   14.70    1.80
   3   6  14   15.40    1.70
  -3   6 -14   12.60    1.70
   3  -6 -14   14.80    1.80
  -3  -6  14   15.10    1.80
  -3   6 -14   14.40    2.50
   4  -6  14   14.10    2.20
   4   6 -14   15.40    2.40
  -4  -6 -14   13.50    2.60
  -4   6 -14   10.80    2.10
  -4   6 -14    6.90    2.90
   4  -6 -14   14.40    2.30
   0   7 -14    0.10    1.00
   0  -7  14    0.80    1.00
   0  -7  14   -0.40    1.00
   0  -7 -14    1.40    1.20
   0   7  14    1.20    0.80
   1  -7  14   78.79    3.10
   1  -7  14   76.49    2.60
  -1  -7 -14   74.99    2.90
   1   7 -14   75.49    3.00
  -1   7  14   68.89    2.70
  -1  -7 -14   73.79    2.90
  -1   7 -14   75.69    3.10
   1  -7 -14   75.89    3.10
   1   7  14   73.89    2.60
  -1  -7  14   72.19    3.10
  -1  -7  14   78.69    3.00
  -2   7  14   15.60    1.80
   2   7 -14   13.20    1.60
   2   7 -14   15.00    1.70
  -2  -7 -14   15.50    1.90
   2  -7  14   15.00    1.80
   2   7  14   14.10    1.60
  -2   7 -14   16.20    2.30
   2   7  14   16.60    1.90
  -2   7 -14   13.00    1.70
  -2  -7  14   21.10    1.90
   2  -7 -14   16.90    2.00
   3  -7  14    9.70    1.90
   3   7 -14    6.70    1.70
   3   7 -14   10.40    1.80
  -3  -7 -14   11.00    2.10
  -3   7 -14    7.80    2.40
  -3  -7  14    7.80    1.60
   3   7  14    7.80    1.50
   3  -7 -14   12.40    1.90
  -3   7 -14   11.90    1.90
   0   8  14   27.80    1.70
   0  -8 -14   22.60    2.20
   0  -8  14   25.30    2.20
   0  -8  14   26.90    2.00
   0   8 -14   25.50    2.20
   1   8 -14   50.69    2.50
   1  -8  14   48.20    2.70
  -1  -8 -14   51.49    2.80
   1   8 -14   55.69    2.70
  -1   8 -14   48.80    2.70
   1  -8 -14   48.40    2.70
  -1  -8  14   53.89    2.60
   1   8  14   51.99    2.80
  -1  -8  14   49.30    2.70
   2   8 -14   18.50    2.20
   2  -8  14   19.50    2.20
  -2  -8 -14   16.90    2.00
   2   8 -14   15.40    1.90
   2   8  14   16.60    1.80
  -2   8 -14   14.80    1.80
   2   8  14   16.50    2.00
   2  -8 -14   21.90    2.30
  -2   8 -14   16.30    2.50
  -2  -8  14   18.80    2.10
   3   8 -14   27.70    2.60
   3  -8  14   21.50    2.40
  -3  -8 -14   18.80    2.40
   3   8 -14   27.10    2.90
   3   8  14   21.90    2.10
  -3   8 -14   19.70    2.90
   3   8  14   19.30    2.50
  -3  -8  14   20.70    2.40
   3  -8 -14   17.00    2.30
  -3   8 -14   25.70    2.70
   0  -9  14   37.30    2.70
   0   9  14   41.00    2.70
   0   9 -14   38.50    2.60
   0  -9 -14   39.40    2.70
   1  -9  14    4.80    1.60
  -1   9  14    7.20    2.00
  -1  -9 -14    6.40    1.70
  -1  -9 -14    4.70    1.50
   1   9 -14    5.00    1.40
   1   9 -14    5.90    1.50
   1   9  14    5.60    1.70
  -1  -9  14    7.10    1.60
   1   9  14    6.70    1.30
   1  -9 -14    5.90    1.60
  -1   9 -14    6.00    1.60
  -1  -9  14    6.40    1.50
  -2  -9 -14    9.70    1.90
   2  -9  14    9.10    1.90
   2   9 -14    9.00    1.70
   2   9 -14    9.60    1.80
  -2   9 -14    7.40    2.50
   2  -9 -14    7.40    1.90
   2   9  14    9.20    2.00
   2   9  14   10.60    1.50
  -2  -9  14   11.20    1.80
  -2  -9  14   11.40    2.10
  -2   9 -14    8.10    1.80
  -3  -9 -14   19.60    2.70
   3   9 -14   25.20    2.80
   3   9  14   28.10    2.50
  -3   9 -14   21.10    3.40
   3   9  14   20.30    2.60
  -3  -9  14   29.30    3.00
   0 -10  14    7.30    1.60
   0  10  14    7.00    2.10
   0 -10 -14    7.30    1.80
   0  10 -14    5.20    1.80
  -1 -10 -14   14.80    2.10
  -1  10  14   16.20    2.50
  -1 -10 -14   13.30    2.00
   1  10 -14   12.60    2.00
   1 -10  14   11.40    2.00
   1  10  14   12.60    2.00
   1 -10 -14   15.40    2.20
  -1 -10  14   12.30    2.10
  -1  10 -14   15.10    2.10
   2  10 -14    1.80    1.80
  -2 -10 -14   -1.70    1.90
  -2  10 -14    3.60    2.70
   2  10  14    3.50    1.60
   2  10  14    3.20    2.10
  -2 -10  14    4.90    2.00
   0 -11 -14    8.20    2.10
   0  11  14    8.30    2.50
   1  11  14    6.20    2.20
   0   0  15    1.30    0.60
   0   0 -15    0.00    0.80
  -1   0  15  124.09    3.50
   1   0 -15  127.49    3.90
   1   0  15  123.69    3.40
  -1   0 -15  125.29    3.60
   2   0 -15   57.49    2.70
  -2   0  15   61.09    2.50
  -2   0 -15   65.59    2.50
   2   0  15   58.49    2.20
   3   0 -15   12.20    1.60
  -3   0  15   16.50    1.70
   3   0  15   16.80    1.50
  -3   0 -15   12.90    2.00
  -3   0 -15   10.00    1.50
   4   0 -15   64.09    3.10
   4   0 -15   65.89    3.10
  -4   0  15   56.89    3.10
  -4   0 -15   57.09    4.00
   4   0  15   59.79    2.80
   0   1  15   84.99    2.60
   0   1 -15   81.89    2.80
   0  -1 -15   80.59    2.90
   0  -1  15   79.09    2.60
   1  -1  15   65.69    2.30
  -1   1  15   65.89    2.40
  -1  -1 -15   70.39    2.70
   1   1 -15   69.69    2.60
  -1   1 -15   66.59    2.50
  -1  -1  15   69.99    2.50
   1  -1 -15   70.99    2.80
   1   1  15   69.89    2.30
  -2   1  15    5.40    1.10
   2   1 -15    4.00    1.30
  -2  -1 -15    5.60    1.20
   2  -1  15    3.70    0.90
  -2   1 -15    5.60    1.20
   2   1  15    4.70    0.90
   2  -1 -15    3.80    1.20
  -2  -1  15    5.40    1.00
   3  -1  15    5.00    1.00
  -3   1  15    5.00    1.30
   3  -1 -15    4.30    1.40
  -3  -1  15    4.20    1.10
  -3   1 -15    7.20    1.30
   3   1  15    3.60    1.00
   4   1 -15   47.40    3.00
   4   1 -15   52.39    3.00
   4  -1  15   49.90    2.60
  -4   1  15   49.10    3.00
  -4  -1 -15   46.70    3.70
  -4  -1  15   51.99    3.10
   4   1  15   54.39    2.50
  -4   1 -15   47.60    3.90
   4  -1 -15   48.90    2.90
   4  -1 -15   51.39    2.90
   0   2  15  227.28    5.50
   0  -2 -15  219.98    5.70
   0   2 -15  233.38    5.60
   0  -2  15  239.28    5.60
  -1  -2 -15    2.90    1.10
  -1   2  15    2.10    0.80
   1   2 -15    3.30    1.00
   1  -2  15    3.50    0.80
   1   2  15    3.40    0.80
  -1  -2  15    2.60    0.80
  -1   2 -15    4.00    0.90
   1  -2 -15    1.80    1.00
   2  -2  15   25.70    1.50
  -2  -2 -15   24.70    2.00
  -2   2  15   26.40    1.80
   2   2 -15   27.00    2.10
   2   2  15   23.80    1.70
  -2  -2  15   24.10    1.90
   2  -2 -15   28.30    1.90
  -2   2 -15   26.60    1.80
  -3   2  15   39.40    2.40
  -3  -2 -15   44.30    2.90
   3  -2  15   40.10    2.00
   3   2  15   40.20    2.10
  -3  -2  15   41.70    2.40
   3  -2 -15   43.40    2.40
  -3   2 -15   39.00    2.20
  -4   2  15   30.40    2.50
  -4  -2 -15   29.30    3.40
   4   2 -15   31.00    2.50
   4   2 -15   26.10    2.70
   4  -2  15   30.50    2.20
   4  -2 -15   30.10    2.60
   4   2  15   28.70    2.20
   4  -2 -15   30.50    2.50
  -4   2 -15   28.40    3.00
  -4  -2  15   27.70    2.50
   0   3 -15   88.09    2.90
   0  -3 -15   90.09    3.10
   0   3  15   91.59    2.80
   0  -3  15   89.79    2.90
  -1  -3 -15    7.00    1.30
   1  -3  15    8.20    1.00
   1  -3  15    5.70    1.10
   1   3 -15    6.70    1.20
  -1   3  15    7.10    1.10
   1  -3 -15    8.40    1.20
  -1   3 -15    6.00    1.10
  -1  -3  15    7.30    1.10
   1   3  15    7.50    1.00
  -2  -3 -15   12.20    1.40
  -2   3  15   10.10    1.40
   2   3 -15   10.20    1.50
   2  -3  15   12.10    1.40
   2  -3  15   11.90    1.40
  -2  -3  15   11.00    1.40
   2  -3 -15   12.90    1.60
   2   3  15   12.00    1.30
  -2   3 -15   11.00    1.30
   3  -3  15    6.50    1.10
   3  -3  15    7.60    1.50
   3   3 -15    7.40    1.40
   3   3 -15    8.00    1.70
  -3   3  15    7.90    1.40
  -3  -3 -15    8.20    1.80
   3   3  15    5.10    1.10
  -3   3 -15    7.00    1.30
  -3  -3  15    6.00    1.30
   3  -3 -15    7.40    1.30
   4   3 -15   73.79    3.70
   4   3 -15   76.69    3.50
   4  -3  15   76.39    3.00
  -4  -3 -15   74.59    4.30
  -4   3  15   73.69    3.50
  -4   3 -15   76.39    4.50
   4  -3 -15   77.59    3.50
   4  -3 -15   72.69    3.40
  -4  -3  15   75.79    3.60
   4   3  15   75.09    3.10
   0   4  15   72.69    2.40
   0   4 -15   71.49    2.70
   0  -4  15   68.79    2.50
   0  -4 -15   68.79    2.70
   0  -4  15   70.09    2.80
   1   4 -15  263.67    6.40
   1  -4  15  271.07    6.50
  -1   4  15  268.27    6.30
   1  -4  15  258.87    6.20
  -1  -4 -15  265.97    6.30
   1   4  15  261.27    6.20
   1  -4 -15  260.67    6.40
  -1   4 -15  265.47    6.40
  -1  -4  15  266.57    6.40
   2  -4  15   26.50    1.60
   2  -4  15   24.30    1.90
  -2   4  15   19.50    1.70
  -2  -4 -15   22.70    1.90
   2   4 -15   22.10    1.80
   2   4  15   23.70    1.70
  -2  -4  15   20.60    1.90
   2  -4 -15   25.40    1.90
  -2   4 -15   25.20    1.80
   3  -4  15    2.60    1.30
  -3   4  15    2.40    1.30
   3   4 -15    1.00    1.60
   3   4 -15    2.80    1.20
   3  -4  15    1.70    1.00
  -3  -4  15    1.50    1.20
   3  -4 -15    2.30    1.20
  -3   4 -15    3.80    1.30
   3   4  15    2.50    1.00
  -3   4 -15    1.60    2.00
   4  -4  15    4.70    1.40
   4   4 -15    4.10    1.80
  -4  -4 -15    4.30    2.40
  -4   4  15    5.30    1.70
   4  -4 -15    6.70    1.80
  -4  -4  15    4.90    1.60
   4  -4 -15    5.30    1.70
  -4   4 -15    6.40    2.60
   4   4  15    3.40    1.30
   0   5  15   47.60    2.00
   0  -5 -15   45.90    2.30
   0  -5  15   42.70    2.10
   1  -5  15   89.49    2.90
  -1   5  15   86.69    3.00
   1  -5  15   89.99    3.40
  -1  -5 -15   88.69    3.10
   1  -5 -15   90.99    3.20
   1   5  15   90.09    2.90
  -1   5 -15   83.39    3.20
  -1  -5  15   92.59    3.20
   2  -5  15   84.09    3.30
  -2  -5 -15   88.39    2.90
   2   5 -15   90.29    3.30
   2  -5  15   85.89    2.90
  -2   5  15   85.29    3.10
  -2   5 -15   88.49    3.20
   2  -5 -15   90.99    3.30
  -2  -5  15   84.49    3.20
   2   5  15   89.69    3.00
  -3   5  15    7.10    1.50
   3   5 -15    6.70    1.40
   3   5 -15    3.70    1.60
  -3  -5 -15    7.90    2.00
   3  -5  15    5.90    1.50
   3   5  15    7.00    1.30
  -3   5 -15    2.00    2.30
   3  -5 -15    6.80    1.50
  -3   5 -15    5.00    1.50
  -3  -5  15    6.60    1.50
   4   5 -15    2.60    1.80
  -4  -5 -15    2.30    2.30
  -4   5 -15    4.90    2.70
   4  -5 -15    2.00    1.80
   0  -6  15    9.00    1.40
   0   6  15   12.30    1.40
   0   6 -15    9.20    1.30
   0  -6  15   12.80    1.40
  -1   6  15  146.29    4.10
   1  -6  15  144.09    4.40
   1   6 -15  146.19    4.30
   1  -6  15  140.99    4.00
  -1  -6 -15  148.09    4.20
  -1  -6  15  142.09    4.20
  -1  -6  15  142.79    4.40
   1  -6 -15  142.79    4.40
  -1   6 -15  146.69    4.30
   2   6 -15    0.30    1.10
  -2   6  15    0.40    1.20
   2   6 -15   -0.50    1.10
  -2  -6 -15    0.40    1.20
  -2  -6 -15    0.40    1.50
   2  -6  15    2.50    1.30
   2  -6  15    2.20    1.00
  -2   6 -15    0.20    1.00
  -2  -6  15    0.80    1.10
   2  -6 -15    1.30    1.10
   2   6  15    1.30    1.00
   2   6  15   -1.20    1.50
   3  -6  15   11.90    1.90
   3   6 -15    8.40    1.60
   3   6 -15    9.50    1.90
  -3  -6 -15   10.30    2.20
  -3   6 -15   10.30    2.50
  -3   6 -15    8.40    1.60
   3  -6 -15   14.00    1.80
  -3  -6  15    7.80    1.70
   3   6  15   10.40    1.50
  -4  -6 -15   29.10    3.20
  -4   6 -15   30.00    3.80
   0  -7 -15    0.00    1.10
   0   7 -15   -1.40    1.00
   0  -7  15    0.80    1.10
   0   7  15    1.20    0.90
   0  -7  15   -0.10    1.10
   1  -7  15   14.60    1.80
  -1  -7 -15   14.50    1.70
   1   7 -15   12.80    1.60
  -1   7  15   11.80    1.50
   1  -7  15   14.00    1.50
   1   7  15   15.40    1.60
  -1  -7  15   15.80    1.80
   1  -7 -15   13.30    1.70
  -1   7 -15   15.00    1.70
  -2  -7 -15   14.90    1.90
   2   7 -15   19.70    2.00
   2   7 -15   15.60    1.80
   2  -7  15   14.60    1.80
   2  -7 -15   17.70    2.10
  -2  -7  15   17.60    2.10
  -2   7 -15   14.00    1.70
   2   7  15   14.90    1.90
   2   7  15   17.20    1.80
   3  -7  15    9.00    1.90
   3   7 -15    7.40    1.80
   3   7 -15    9.90    1.70
  -3  -7 -15    6.70    2.10
  -3   7 -15    6.60    2.70
  -3  -7  15    8.30    1.70
   3   7  15    6.80    1.50
  -3   7 -15    7.40    1.80
   3  -7 -15    9.40    2.00
   0  -8 -15   35.80    2.50
   0   8  15   34.70    2.10
   0  -8  15   35.00    2.20
   0   8 -15   36.80    2.40
   0  -8  15   34.00    2.40
   1   8 -15    1.30    1.30
   1  -8  15    2.90    1.40
  -1  -8 -15    3.40    1.40
   1  -8 -15    2.80    1.40
  -1   8 -15    2.80    1.30
  -1  -8  15    2.50    1.30
   1   8  15    1.00    1.10
  -1  -8  15    1.70    1.50
   2   8 -15   49.60    3.00
  -2  -8 -15   58.29    3.20
   2   8 -15   59.29    3.10
   2  -8  15   57.09    3.10
   2   8  15   51.99    3.20
   2  -8 -15   57.89    3.20
  -2   8 -15   56.09    3.90
  -2   8 -15   53.99    3.10
   2   8  15   58.89    2.60
  -2  -8  15   56.69    3.10
   3   8 -15   15.30    2.20
   3   8 -15   17.40    2.30
  -3  -8 -15   14.30    2.40
   3  -8  15    9.60    2.00
  -3   8 -15    9.10    2.00
  -3   8 -15   10.00    3.00
   3   8  15    9.70    1.70
  -3  -8  15   13.20    2.20
   3   8  15   10.80    2.40
   0  -9  15    5.10    1.60
   0   9 -15    1.30    1.40
   0  -9 -15    2.00    1.50
   1   9 -15   11.00    1.80
   1   9 -15   11.60    1.80
   1  -9  15   10.30    1.80
  -1  -9 -15   11.60    1.80
  -1  -9 -15   12.00    1.90
   1  -9 -15    7.60    1.80
   1   9  15   10.20    2.00
  -1   9 -15    9.50    1.90
   1   9  15    9.70    1.40
  -1  -9  15   13.30    1.80
  -1  -9  15    6.70    1.80
   2  -9  15    4.70    1.80
  -2  -9 -15    6.50    2.00
   2   9 -15    5.40    1.70
   2   9 -15    8.30    1.70
  -2  -9  15    9.90    1.80
   2   9  15    5.20    1.50
   2   9  15    5.30    1.90
  -2   9 -15    6.90    2.00
   2  -9 -15    6.50    1.90
   0 -10 -15    1.40    1.70
   0  10 -15    1.30    1.60
   0 -10  15    1.30    1.70
  -1 -10 -15   12.60    2.10
   1  10 -15   10.90    1.90
  -1 -10 -15    9.90    2.00
   1 -10 -15    6.50    2.00
  -1 -10  15    9.90    2.10
   1  10  15   12.80    2.10
  -2 -10 -15    2.90    2.10
   2  10 -15    0.40    1.90
   2  10  15    6.30    2.30
  -2 -10  15    4.40    2.10
   0   0  16  102.79    3.10
   0   0 -16   99.99    3.40
   1   0  16  265.37    6.40
  -1   0  16  279.77    6.50
   1   0 -16  274.77    6.80
  -1   0 -16  275.97    6.50
  -2   0 -16  313.97    7.10
  -2   0  16  291.77    7.40
   3   0  16   28.10    1.90
   3   0 -16   29.70    2.30
  -3   0  16   24.20    2.10
  -3   0 -16   23.90    2.20
   4   0 -16   86.99    3.80
  -4   0  16   83.29    3.80
   4   0 -16   94.39    3.70
   4   0  16   92.09    3.40
  -4   0 -16   83.39    4.50
   0   1 -16   13.60    1.50
   0  -1 -16   14.20    1.60
   0  -1  16   15.90    1.30
   0   1  16   15.00    1.30
  -1   1  16  116.09    3.50
   1   1 -16  117.79    3.70
  -1  -1 -16  119.79    3.70
   1  -1  16  121.09    3.40
  -1   1 -16  119.29    3.60
  -1  -1  16  119.49    3.50
   1   1  16  117.89    3.40
   1  -1 -16  118.39    3.90
  -2  -1 -16   20.20    2.00
  -2   1 -16   24.60    1.90
   2   1  16   23.00    1.60
   2  -1 -16   22.40    2.20
  -2  -1  16   21.80    1.70
   3   1 -16   28.40    2.60
  -3   1  16   26.40    2.30
   3  -1  16   27.50    1.90
   3  -1 -16   26.60    2.30
   3   1  16   31.20    1.90
  -3  -1  16   27.50    2.10
  -3   1 -16   32.60    2.10
   4   1 -16   32.30    2.70
  -4  -1 -16   33.50    3.60
   4  -1  16   33.30    2.20
   4   1 -16   28.60    2.80
  -4   1  16   27.60    2.70
   4   1  16   33.50    2.20
  -4   1 -16   30.40    3.20
   4  -1 -16   31.80    2.70
  -4  -1  16   30.50    2.70
   4  -1 -16   28.20    2.70
   0  -2  16    3.80    0.90
   0  -2 -16    2.80    1.10
   0   2  16    3.10    0.80
   0   2 -16    4.30    1.00
  -1   2  16   40.00    1.90
   1  -2  16   39.90    1.80
  -1  -2 -16   34.70    2.30
   1   2 -16   34.70    2.10
   1  -2 -16   34.50    2.20
   1   2  16   41.20    1.80
  -1   2 -16   36.50    2.00
  -1  -2  16   35.80    1.90
  -2  -2 -16   25.50    2.30
   2  -2  16   28.50    1.70
   2   2  16   26.40    1.70
  -2  -2  16   25.90    1.80
   2  -2 -16   28.40    2.00
  -2   2 -16   30.60    1.90
  -3   2  16   36.80    2.40
   3  -2  16   37.10    2.00
   3   2 -16   31.20    2.80
  -3  -2  16   36.80    2.40
   3   2  16   36.30    2.10
   3  -2 -16   38.00    2.40
  -3   2 -16   39.90    2.30
   4  -2  16   54.59    2.70
  -4   2  16   55.99    3.20
   4   2 -16   55.79    3.20
  -4  -2 -16   61.89    4.00
   4   2 -16   57.29    3.30
   4   2  16   56.29    2.70
  -4  -2  16   55.59    3.20
   4  -2 -16   49.00    3.00
  -4   2 -16   50.89    4.10
   4  -2 -16   52.19    3.10
   0  -3  16  175.88    4.50
   0   3  16  173.98    4.50
   0  -3 -16  162.18    4.60
   0   3 -16  166.08    4.60
  -1   3  16   39.70    2.00
   1  -3  16   41.80    1.90
  -1  -3 -16   40.30    2.20
   1   3 -16   45.30    2.30
  -1   3 -16   42.90    2.20
   1  -3 -16   41.10    2.20
   1   3  16   43.80    1.90
  -1  -3  16   42.10    2.10
   2  -3  16   47.70    2.10
  -2   3  16   41.10    2.20
  -2  -3 -16   48.10    2.40
   2  -3  16   44.90    2.40
   2   3 -16   42.20    2.50
  -2  -3  16   48.70    2.40
   2  -3 -16   47.20    2.40
   2   3  16   45.10    2.10
  -2   3 -16   46.00    2.40
   3   3 -16   20.80    2.30
   3  -3  16   20.50    1.80
  -3   3  16   21.00    2.10
   3   3 -16   22.00    2.10
   3   3  16   21.60    1.80
   3  -3 -16   22.80    2.10
  -3  -3  16   18.80    2.10
   4   3 -16    1.80    1.90
   4   3 -16    3.50    1.60
  -4  -3 -16    4.10    2.20
  -4   3  16    3.90    1.80
   4  -3  16    5.30    1.50
   4  -3 -16    4.20    1.70
   4  -3 -16    8.00    1.90
   4   3  16    5.80    1.40
  -4  -3  16    6.40    1.60
  -4   3 -16    6.10    2.70
   0  -4 -16  371.56    8.40
   0  -4  16  363.86    8.30
   0   4  16  368.46    8.20
   1  -4  16   71.59    2.60
  -1  -4 -16   69.99    2.80
   1   4 -16   73.69    3.00
  -1   4  16   72.19    2.70
  -1  -4  16   72.79    2.80
   1  -4 -16   75.99    2.90
  -2  -4 -16   15.20    1.60
   2   4 -16   14.10    1.70
   2  -4  16   17.40    1.90
   2  -4  16   16.40    1.50
  -2   4  16   13.20    1.60
  -2  -4  16   13.60    1.60
  -2   4 -16   16.00    1.80
   2  -4 -16   16.10    1.80
   2   4  16   15.40    1.50
   3   4 -16   21.70    2.60
  -3  -4 -16   26.40    3.10
   3   4 -16   25.80    2.20
  -3   4  16   24.60    2.30
   3  -4  16   24.50    2.20
   3  -4  16   27.60    1.90
   3   4  16   29.50    2.00
  -3  -4  16   27.50    2.30
  -3   4 -16   23.50    2.20
   3  -4 -16   26.70    2.30
  -4   4  16   14.90    2.20
   4  -4  16   15.50    1.80
  -4  -4 -16   17.50    2.90
   4  -4 -16   16.30    2.30
  -4   4 -16   14.40    2.90
   4  -4 -16   18.60    2.40
   0   5 -16   14.00    1.60
   0   5  16   17.20    1.50
   0  -5  16   17.10    1.80
   0  -5  16   14.40    1.50
  -1   5  16   85.99    3.00
  -1  -5 -16   84.99    3.10
   1  -5  16   84.39    3.00
   1   5 -16   86.69    3.20
   1  -5  16   85.09    3.30
   1   5  16   82.39    2.80
  -1   5 -16   86.79    3.20
   1  -5 -16   85.09    3.10
   2  -5  16   32.40    2.00
   2  -5  16   35.80    2.40
  -2   5  16   30.80    2.20
   2   5 -16   38.70    2.40
  -2  -5 -16   36.20    2.10
  -2  -5  16   36.60    2.30
   2  -5 -16   35.20    2.30
  -2   5 -16   38.70    2.30
   2   5  16   35.10    2.00
  -3  -5 -16    6.50    2.00
  -3   5  16    5.90    1.70
   3  -5  16    7.40    1.70
   3   5 -16    3.80    1.60
   3   5 -16    7.10    1.50
   3  -5  16    7.60    1.30
   3   5  16    6.30    1.30
  -3  -5  16    5.20    1.50
   3  -5 -16    6.70    1.50
  -3   5 -16    8.70    1.50
  -4  -5 -16    1.20    2.60
  -4   5 -16   -1.50    2.90
   4  -5 -16    3.20    1.90
   0   6  16    4.80    1.20
   0  -6 -16    4.00    1.20
   0  -6  16    5.50    1.30
   0  -6  16    5.20    1.20
   0   6 -16    4.40    1.20
   1   6 -16    9.40    1.50
   1  -6  16   11.00    1.60
   1  -6  16    8.60    1.30
  -1   6  16    7.40    1.30
  -1  -6 -16    9.30    1.50
   1  -6 -16    9.70    1.60
  -1   6 -16    8.50    1.30
   1   6  16    8.00    1.20
  -1  -6  16    9.60    1.40
   2  -6  16   37.40    2.60
   2  -6  16   41.20    2.20
   2   6 -16   40.50    2.60
  -2   6  16   39.80    2.60
  -2  -6  16   42.50    2.50
  -2   6 -16   41.70    2.50
   2   6  16   42.70    2.30
   2  -6 -16   44.20    2.60
   3   6 -16    4.40    1.60
  -3  -6 -16    4.80    2.10
   3   6 -16    4.00    1.90
   3  -6  16    4.10    1.70
   3  -6 -16    4.00    1.60
  -3   6 -16    4.20    1.60
  -3  -6  16    3.60    1.60
  -3   6 -16   -0.60    2.80
   3   6  16    4.10    1.30
   0   7 -16   38.30    2.40
   0  -7  16   31.80    2.40
   0  -7 -16   35.70    2.40
   0  -7  16   33.10    2.20
  -1   7  16   40.30    2.30
   1  -7  16   42.20    2.20
  -1  -7 -16   43.10    2.50
   1   7 -16   41.50    2.50
   1  -7  16   43.80    2.60
   1  -7 -16   42.50    2.60
  -1   7 -16   42.00    2.50
  -1  -7  16   39.40    2.50
  -1  -7  16   45.00    2.70
   1   7  16   41.20    2.10
   2  -7  16   38.00    2.70
   2   7 -16   38.60    2.70
   2   7 -16   37.10    2.60
   2  -7 -16   38.00    2.60
  -2   7 -16   35.20    2.60
  -2  -7  16   37.30    2.60
   2   7  16   32.40    2.20
   3   7 -16    8.50    1.70
  -3  -7 -16    9.90    2.20
   3   7 -16    9.40    2.10
   3  -7  16    6.70    1.90
  -3  -7  16   10.40    1.80
   3  -7 -16    9.10    2.00
   3   7  16    6.40    1.50
  -3   7 -16    8.00    1.80
   0  -8 -16   26.50    2.30
   0   8 -16   21.20    2.20
   0  -8  16   22.00    2.40
   0   8  16   18.60    1.90
  -1  -8 -16    4.70    1.60
   1  -8  16    5.80    1.60
   1   8 -16    5.90    1.60
   1  -8 -16    8.10    1.70
  -1   8 -16    7.30    1.70
  -1  -8  16    6.70    1.70
  -1  -8  16    8.00    1.60
   1   8  16    5.90    1.20
   2  -8  16    5.50    1.70
  -2  -8 -16    7.40    1.90
   2   8 -16    6.70    1.70
   2   8 -16    5.60    1.60
  -2   8 -16    6.20    1.80
   2  -8 -16    5.30    1.80
   2   8  16    6.80    2.00
  -2  -8  16    6.30    1.70
   2   8  16    5.60    1.40
  -3  -8 -16    1.30    2.20
   3  -8  16   -2.20    2.00
   3   8 -16    4.50    2.00
   3   8 -16   -0.40    1.90
   3   8  16   -1.70    2.30
  -3  -8  16   -0.30    2.00
   0  -9 -16   27.50    2.80
   0   9 -16   27.10    2.60
   0  -9  16   26.30    2.70
  -1  -9 -16   16.60    2.20
   1   9 -16   21.00    2.20
   1  -9  16   16.70    2.20
   1   9 -16   13.00    2.00
  -1  -9  16   17.70    2.30
  -1   9 -16   15.10    2.10
   1   9  16   20.10    2.10
   1  -9 -16   17.40    2.30
  -2  -9 -16    0.70    2.00
   2   9 -16    1.90    1.60
   2   9 -16    4.00    1.90
   2   9  16    5.10    1.50
   2   9  16    4.00    2.10
  -2  -9  16    2.10    1.70
   0 -10 -16   12.20    2.10
   0   0 -17   -0.40    1.00
   0   0  17    0.30    0.60
   1   0  17   52.39    2.20
  -1   0  17   49.00    2.30
   1   0 -17   44.70    2.80
  -1   0 -17   51.59    2.40
  -2   0  17   47.40    2.40
   2   0 -17   46.40    2.80
  -2   0 -17   49.00    2.50
  -3   0  17    2.00    1.30
   3   0  17    0.60    1.00
   3   0 -17    1.00    1.40
   4   0  17    8.50    1.50
   4   0 -17    7.20    1.80
   4   0 -17    9.70    1.90
  -4   0  17    9.00    1.90
  -4   0 -17    5.50    2.40
   0  -1  17    0.80    0.70
   0  -1 -17    0.50    1.20
   0   1 -17   -0.70    1.00
   0   1  17    0.90    0.80
  -1  -1 -17   38.10    2.30
  -1   1  17   36.40    1.90
   1  -1  17   36.40    1.80
  -1   1 -17   37.20    2.20
   2   1 -17   24.70    2.30
  -2   1  17   24.40    1.90
   2  -1  17   25.60    1.70
  -2  -1 -17   23.50    2.20
   2   1  17   26.50    1.70
  -2  -1  17   25.20    1.90
  -2   1 -17   28.80    2.10
   2  -1 -17   26.90    2.20
   3  -1  17   16.80    1.60
   3   1 -17   13.00    2.10
  -3   1  17   11.40    1.70
   3  -1 -17   16.50    1.90
   3   1  17   16.90    1.60
  -3   1 -17   17.70    1.90
  -3  -1  17   12.30    1.60
   4  -1  17   39.90    2.50
  -4  -1 -17   38.60    4.00
   4   1 -17   36.60    2.90
  -4   1  17   39.00    3.00
   4   1 -17   36.40    3.20
   4   1  17   43.30    2.70
   4  -1 -17   36.90    3.00
  -4  -1  17   40.80    3.00
   4  -1 -17   37.00    3.00
  -4   1 -17   41.50    4.20
   0  -2 -17  197.08    5.50
   0   2  17  203.68    5.20
   0   2 -17  200.68    5.30
   0  -2  17  205.88    5.20
   1  -2  17   31.70    1.70
  -1  -2 -17   31.20    2.30
  -1   2  17   31.20    1.80
   1   2 -17   28.40    2.10
   1   2  17   31.50    1.80
   1  -2 -17   28.40    2.20
  -1   2 -17   28.20    2.10
  -2  -2 -17   45.90    2.80
   2  -2  17   47.90    2.30
  -2   2  17   45.60    2.40
   2   2 -17   50.69    2.70
   2   2  17   45.10    2.20
  -2   2 -17   45.70    2.40
   2  -2 -17   48.10    2.50
  -2  -2  17   44.60    2.30
   3  -2  17   20.80    1.90
   3   2 -17   22.60    2.40
  -3   2  17   18.50    1.90
   3  -2 -17   21.50    2.20
   3   2  17   21.20    1.80
  -3  -2  17   17.30    2.00
   4   2 -17   24.10    2.90
   4   2 -17   27.90    2.70
  -4  -2 -17   25.80    3.00
  -4   2  17   29.30    2.70
   4  -2  17   25.90    2.30
   4  -2 -17   23.50    2.70
   4  -2 -17   27.40    2.90
  -4  -2  17   27.00    2.70
   4   2  17   29.80    2.30
   0   3 -17  280.97    6.90
   0  -3  17  288.57    6.80
   0  -3 -17  278.07    6.90
   0   3  17  281.07    6.70
   1  -3  17   80.59    2.80
   1   3 -17   83.39    3.10
  -1  -3 -17   83.79    3.10
  -1   3  17   78.19    3.10
  -1   3 -17   77.69    3.10
   1   3  17   80.99    2.80
   1  -3 -17   80.19    3.10
  -1  -3  17   80.19    2.90
   2  -3  17    9.50    1.20
  -2   3  17    7.30    1.40
   2   3 -17    7.20    1.50
  -2  -3 -17   12.10    1.60
  -2  -3  17    8.60    1.40
  -2   3 -17    8.70    1.40
   2   3  17    8.70    1.20
   2  -3 -17   10.90    1.60
   3   3 -17    2.70    1.80
   3   3 -17    7.00    1.50
  -3   3  17    4.90    1.50
   3  -3  17    6.10    1.20
   3   3  17    5.70    1.20
   3  -3 -17    9.20    1.70
  -3   3 -17    5.00    1.60
  -3  -3  17    4.40    1.40
  -4   3  17   14.00    2.20
  -4  -3 -17   14.70    2.90
   4  -3  17   10.20    1.70
   4   3 -17   11.60    2.30
   4  -3 -17   14.90    2.10
   4  -3 -17   12.80    2.10
   0  -4  17   75.89    2.80
   0   4 -17   81.29    3.10
  -1  -4 -17   16.50    1.90
   1   4 -17   17.40    2.00
   1  -4  17   17.10    1.50
  -1  -4  17   16.60    1.70
   1   4  17   18.10    1.50
  -1   4 -17   11.00    1.50
   1  -4 -17   19.20    1.80
  -2   4  17    1.30    1.20
   2  -4  17    4.70    1.40
  -2  -4 -17    3.00    1.40
   2  -4  17    4.70    1.10
   2   4 -17    1.70    1.40
   2   4  17    3.00    1.00
   2  -4 -17    4.60    1.30
  -2   4 -17    3.30    1.30
  -2  -4  17    2.00    1.20
   3  -4  17   53.29    3.00
   3  -4  17   52.09    2.50
   3   4 -17   49.90    3.30
  -3   4  17   46.80    2.90
   3   4 -17   51.79    2.90
   3   4  17   54.69    2.60
   3  -4 -17   50.79    2.90
  -3   4 -17   51.09    2.90
  -3  -4  17   49.00    2.90
   4  -4  17    1.20    1.50
  -4   4  17    0.50    1.80
  -4  -4 -17    2.10    2.70
   4  -4 -17    2.70    2.00
   4  -4 -17   -1.70    1.90
   0   5  17  142.59    4.10
   0   5 -17  147.29    4.40
   0  -5 -17  141.19    4.30
   1   5 -17   79.79    3.20
   1  -5  17   73.09    3.10
   1  -5  17   74.09    3.10
  -1  -5 -17   75.59    3.00
   1  -5 -17   79.39    3.10
   1   5  17   76.19    2.80
  -1  -5  17   77.69    3.10
  -1   5 -17   73.49    3.00
   2  -5  17    5.60    1.20
   2   5 -17    6.90    1.50
  -2  -5 -17    5.90    1.40
  -2   5  17    3.40    1.50
   2  -5  17    4.20    1.50
  -2  -5  17    2.90    1.40
   2  -5 -17    3.90    1.30
   2   5  17    5.30    1.20
  -2   5 -17    4.50    1.40
   3   5 -17    5.40    1.90
   3   5 -17    5.30    1.60
   3  -5  17    4.50    1.70
   3  -5  17    5.60    1.40
  -3   5  17    5.60    1.70
  -3  -5  17    5.00    1.60
   3  -5 -17    7.90    1.70
  -3   5 -17    4.20    1.70
   3   5  17    4.10    1.30
   0  -6  17    1.70    1.20
   0   6  17   -1.00    1.00
   0  -6  17    1.50    1.20
   0  -6 -17    0.20    1.20
   0   6 -17    0.60    1.10
   1  -6  17   11.20    1.70
  -1   6  17   13.90    1.60
  -1  -6 -17   12.70    1.70
   1   6 -17   12.00    1.70
  -1  -6  17   15.00    1.70
   1  -6 -17   17.40    2.00
   1   6  17   15.40    1.60
  -1   6 -17    9.50    1.60
  -2   6  17   15.70    1.90
   2  -6  17   19.30    2.30
   2   6 -17   19.80    2.20
   2  -6  17   16.70    1.60
   2   6  17   20.20    1.90
  -2   6 -17   23.10    2.20
   2  -6 -17   21.50    2.20
  -2  -6  17   19.80    2.20
   3   6 -17   25.60    2.70
   3  -6  17   36.00    3.00
   3   6 -17   35.50    3.10
  -3  -6 -17   35.60    3.50
   3   6  17   32.20    2.30
   3  -6 -17   34.20    2.90
  -3   6 -17   39.40    2.80
  -3  -6  17   32.70    2.80
   0   7 -17   29.20    2.30
   0  -7  17   32.70    2.50
   0  -7 -17   33.50    2.40
   0  -7  17   33.30    2.40
   0   7  17   31.80    2.10
  -1  -7 -17   33.50    2.40
   1  -7  17   32.70    2.60
   1   7 -17   26.30    2.40
  -1   7  17   28.40    2.10
  -1  -7  17   26.80    2.40
   1   7  17   31.80    2.10
   1  -7 -17   28.30    2.40
  -1   7 -17   32.40    2.40
   2   7 -17   11.50    1.90
   2   7 -17    7.60    1.70
   2  -7  17    6.50    1.70
   2   7  17    7.50    1.40
  -2   7 -17    8.30    1.70
   2  -7 -17    7.60    1.70
  -2  -7  17    8.00    1.70
   3   7 -17    4.70    1.80
   3   7 -17    0.20    2.10
   3  -7  17    2.30    1.90
  -3  -7  17    5.10    1.90
  -3   7 -17    4.60    1.90
   0  -8 -17    3.80    1.60
   0  -8  17    3.70    1.60
   0   8  17    2.90    1.40
   0  -8  17    3.80    1.40
   0   8 -17    3.20    1.50
   1   8 -17   23.30    2.40
  -1  -8 -17   20.90    2.20
   1  -8  17   22.60    2.60
  -1  -8  17   21.00    2.40
  -1  -8  17   24.70    2.70
  -1   8 -17   20.80    2.50
   1   8  17   20.80    2.10
   1  -8 -17   25.50    2.50
   2  -8  17   32.30    3.10
   2   8 -17   32.40    2.90
   2   8 -17   29.90    2.80
  -2  -8  17   33.70    2.90
  -2   8 -17   27.30    2.90
   2   8  17   31.20    2.30
   2  -8 -17   28.60    3.00
   0   9 -17    4.80    1.60
   0  -9  17    2.30    1.80
   0  -9 -17    6.30    1.80
   1   9 -17    0.10    1.70
  -1  -9 -17    1.40    1.90
  -1  -9  17    4.00    1.90
   1  -9 -17    4.70    1.80
   1   9  17    1.90    1.50
   0 -10 -17    3.00    2.00
   0   0 -18   15.80    2.00
   0   0  18   24.10    1.60
  -1   0  18   41.60    2.10
   1   0  18   42.50    2.00
  -1   0 -18   40.00    2.40
   1   0 -18   41.50    2.70
  -2   0 -18   34.30    2.40
   2   0 -18   27.60    2.50
  -2   0  18   29.20    2.20
   2   0  18   33.00    1.90
  -3   0  18    1.00    1.40
   3   0  18    2.40    1.20
   3   0 -18    3.80    1.60
   4   0  18   -0.20    1.30
  -4   0  18   -1.70    1.80
   4   0 -18    0.90    1.80
   0   1 -18   -0.10    1.00
   0   1  18    2.50    0.90
   0  -1  18    2.90    0.90
  -1   1  18   26.70    1.80
   1   1 -18   22.90    2.20
   1  -1  18   28.60    1.80
  -1  -1 -18   30.30    2.40
  -1  -1  18   26.90    1.80
   1  -1 -18   27.50    2.30
   1   1  18   28.60    1.80
   2   1 -18    6.70    1.60
  -2   1  18    8.90    1.50
  -2  -1 -18    8.60    1.70
   2  -1  18   10.10    1.30
   2   1  18    7.50    1.20
  -2  -1  18    8.50    1.50
   2  -1 -18    9.80    1.60
   3  -1  18    7.30    1.30
   3   1 -18    6.80    1.90
  -3   1  18    6.10    1.60
   3  -1 -18    8.60    1.70
   3   1  18    7.30    1.30
  -3  -1  18    6.30    1.50
   4  -1  18    7.90    1.60
  -4   1  18   11.30    2.00
   4   1 -18    6.50    2.20
   4  -1 -18    7.70    1.90
   4  -1 -18   11.60    2.20
   0  -2 -18  119.79    4.00
   0   2  18  120.19    3.60
   0  -2  18  124.19    3.80
   0   2 -18  117.29    3.90
  -1  -2 -18   20.30    2.10
   1  -2  18   23.40    1.60
   1   2 -18   20.60    2.00
  -1   2  18   21.50    1.80
   1   2  18   21.70    1.60
  -1  -2  18   20.40    1.70
   1  -2 -18   22.20    2.10
  -1   2 -18   20.20    2.00
   2   2 -18   32.10    2.60
  -2  -2 -18   33.40    2.60
  -2   2  18   29.60    2.20
   2  -2  18   32.00    2.00
   2  -2 -18   36.00    2.40
   2   2  18   36.40    2.00
  -2  -2  18   29.00    2.10
  -2   2 -18   34.50    2.30
  -3   2  18   23.30    2.40
   3  -2  18   28.20    2.10
   3   2 -18   24.80    2.90
  -3  -2  18   23.60    2.30
   3  -2 -18   31.90    2.40
   3   2  18   27.40    2.00
  -3   2 -18   29.90    2.60
   4   2 -18   -1.80    1.90
   4  -2  18   -0.50    1.50
  -4   2  18    3.10    1.80
   4  -2 -18    3.30    1.90
   4  -2 -18    0.10    1.70
   0  -3 -18  101.29    3.60
   0   3  18  102.29    3.30
   0   3 -18  105.39    3.60
   0  -3  18   99.09    3.30
   1  -3  18   48.10    2.20
   1   3 -18   46.90    2.60
  -1  -3 -18   44.30    2.60
  -1   3  18   48.50    2.30
   1   3  18   51.99    2.30
  -1  -3  18   48.40    2.40
   1  -3 -18   45.10    2.40
  -1   3 -18   46.20    2.50
   2   3 -18    2.60    1.50
   2  -3  18    5.60    1.10
  -2  -3 -18    6.60    1.50
  -2   3  18    3.10    1.40
  -2   3 -18    2.90    1.30
  -2  -3  18    4.50    1.20
   2  -3 -18    5.90    1.40
   2   3  18    5.00    1.10
   3  -3  18    8.10    1.40
   3   3 -18    5.40    1.90
  -3   3  18    6.30    1.60
   3   3  18    6.00    1.30
   3  -3 -18    8.90    1.70
  -3  -3  18    5.00    1.50
  -3   3 -18    8.90    1.70
   4   3 -18    3.10    2.20
   4  -3  18    4.70    1.60
  -4   3  18    5.00    2.00
   4  -3 -18    2.30    1.80
   0   4  18  217.08    5.50
   0  -4 -18  211.38    5.70
   0  -4  18  212.38    5.50
   0   4 -18  206.78    5.70
  -1  -4 -18   55.49    2.80
   1  -4  18   51.09    2.40
   1   4 -18   54.99    2.70
  -1   4  18   55.29    2.60
  -1  -4  18   55.89    2.60
  -1   4 -18   55.69    2.70
   1  -4 -18   58.19    2.70
   1   4  18   55.39    2.50
   2  -4  18    0.00    1.00
  -2  -4 -18   -2.00    1.40
  -2   4  18   -2.20    1.20
   2   4  18    1.60    1.00
   2  -4 -18    0.80    1.20
  -2   4 -18   -1.20    1.30
  -2  -4  18    0.00    1.10
  -3   4  18    8.90    1.90
   3   4 -18   15.70    2.00
   3   4 -18   12.50    2.30
   3  -4  18   14.70    1.80
  -3  -4  18   12.20    2.00
  -3   4 -18    8.00    1.80
   3   4  18   14.60    1.60
   3  -4 -18   11.90    1.80
   0  -5 -18  467.05   10.60
   0   5  18  485.65   10.60
   0  -5  18  473.05   10.70
   0   5 -18  485.35   10.80
  -1  -5 -18   26.40    2.20
   1   5 -18   24.30    2.20
   1  -5  18   26.00    2.10
  -1   5  18   25.30    1.90
   1  -5  18   25.10    2.30
   1  -5 -18   29.00    2.30
  -1   5 -18   23.70    2.10
   1   5  18   26.60    2.00
  -1  -5  18   22.40    2.00
   2  -5  18   -0.60    1.10
   2  -5  18    1.60    1.40
  -2   5  18   -1.40    1.40
   2   5 -18    1.40    1.50
  -2   5 -18    1.50    1.30
   2   5  18    1.70    1.10
  -2  -5  18   -0.10    1.30
   2  -5 -18    0.50    1.30
  -3   5  18   16.80    2.20
   3   5 -18   14.60    2.00
   3  -5  18   13.20    2.20
   3   5 -18   17.10    2.40
   3  -5  18   18.80    2.10
  -3   5 -18   12.60    2.00
   3  -5 -18   18.30    2.20
   3   5  18   11.80    1.60
  -3  -5  18   13.20    2.10
   0   6  18    1.10    1.10
   0  -6 -18    3.40    1.30
   0  -6  18    3.90    1.30
   0   6 -18    1.00    1.20
   1  -6  18    1.70    1.30
   1   6 -18    0.80    1.30
   1  -6  18    0.50    1.30
  -1  -6 -18    0.00    1.30
  -1   6  18    0.60    1.20
   1   6  18   -0.50    1.10
   1  -6 -18    2.10    1.40
  -1  -6  18   -0.10    1.20
  -1   6 -18    1.20    1.30
  -2   6  18    4.20    1.70
   2  -6  18    4.70    1.70
   2   6 -18   10.40    1.90
   2  -6  18    7.30    1.50
  -2  -6  18    6.80    1.60
  -2   6 -18    4.00    1.50
   2   6  18    5.80    1.30
   2  -6 -18    9.40    1.80
   3  -6  18    2.20    2.00
   3   6 -18    2.40    1.90
  -3   6 -18   -0.30    1.80
   0  -7  18   72.59    3.30
   0  -7 -18   73.19    3.30
   0   7 -18   71.19    3.30
   0  -7  18   72.19    3.40
   0   7  18   78.79    3.10
   1   7 -18   15.90    2.00
  -1  -7 -18   15.80    1.90
  -1   7  18   18.20    2.20
   1  -7  18   13.80    2.00
   1  -7  18   15.80    1.80
  -1  -7  18   16.80    2.00
   1  -7 -18   16.40    2.00
  -1   7 -18   12.20    1.90
   1   7  18   13.60    1.70
   2   7 -18   10.30    2.10
   2  -7  18    4.70    1.70
   2   7 -18    8.70    1.80
   2   7  18    5.30    1.40
  -2   7 -18    7.00    1.70
   2  -7 -18    6.90    1.70
  -2  -7  18    5.60    1.80
   0   8  18   13.80    1.70
   0   8 -18   14.10    2.00
   0  -8  18   13.30    2.00
   0  -8 -18   16.20    2.10
   0  -8  18   16.20    2.00
   1   8 -18   21.10    2.40
   1  -8  18   16.20    2.30
  -1  -8 -18   18.30    2.20
  -1   8 -18   24.10    2.70
   1  -8 -18   18.40    2.30
  -1  -8  18   21.40    2.20
   1   8  18   22.60    2.30
   2   8 -18    0.30    1.90
   2   8 -18    4.10    1.80
   2   8  18   -0.40    1.40
  -2  -8  18    3.00    1.80
   0  -9 -18   16.30    2.30
  -1  -9 -18   15.60    2.50
   1   9  18   19.10    2.30
   0   0  19    0.90    0.80
   0   0 -19    0.00    1.30
   1   0 -19   56.79    3.10
   1   0  19   64.59    2.60
  -1   0  19   56.79    2.60
  -1   0 -19   56.59    3.00
  -2   0  19   -2.10    1.10
   2   0 -19   -0.50    1.40
   2   0  19    1.80    1.00
  -2   0 -19   -0.40    1.40
   3   0 -19   -2.90    1.50
  -3   0  19   -2.80    1.40
   3   0  19   -1.00    1.10
   0   1 -19    7.70    1.40
   0  -1 -19    6.10    1.60
   0   1  19    5.70    1.10
   1   1 -19   45.60    2.70
  -1  -1 -19   43.10    2.80
  -1   1  19   48.50    2.40
   1  -1  19   47.20    2.30
   1   1  19   46.90    2.20
   1  -1 -19   44.00    2.80
  -1   1 -19   45.50    2.70
  -1  -1  19   42.80    2.30
  -2   1  19   32.90    2.20
   2   1 -19   28.10    2.70
   2  -1  19   30.70    2.00
  -2  -1 -19   35.40    2.80
  -2   1 -19   29.70    2.50
   2  -1 -19   36.40    2.50
  -2  -1  19   32.70    2.20
   2   1  19   31.70    1.90
   3   1 -19   -0.30    1.70
  -3   1  19    0.00    1.50
   3  -1  19    1.30    1.20
  -3  -1  19    1.50    1.40
   3  -1 -19    3.40    1.70
   3   1  19    0.60    1.20
   0  -2  19   12.00    1.50
   0   2 -19   11.10    1.70
   0   2  19   16.30    1.60
   0  -2 -19   10.40    1.70
   1   2 -19   70.89    3.20
  -1   2  19   76.19    2.90
  -1  -2 -19   68.79    3.30
   1  -2  19   70.59    2.70
  -1   2 -19   70.89    3.10
  -1  -2  19   68.69    2.90
   1  -2 -19   77.79    3.20
   1   2  19   70.19    2.70
   2   2 -19   10.70    2.00
  -2   2  19   11.80    1.70
   2  -2  19   10.10    1.40
   2   2  19   10.20    1.40
  -2   2 -19   12.00    1.70
   2  -2 -19   14.00    1.80
  -2  -2  19   11.60    1.60
  -3   2  19   10.70    1.90
   3  -2  19   11.50    1.50
   3   2 -19   12.10    2.40
   3  -2 -19   13.60    1.80
  -3  -2  19   13.40    1.80
  -3   2 -19   12.90    2.00
   3   2  19   11.60    1.60
   0  -3  19   43.10    2.30
   0   3  19   49.00    2.40
   0   3 -19   48.40    2.60
   0  -3 -19   50.09    2.70
  -1  -3 -19   17.50    1.90
  -1   3  19   15.40    1.70
   1  -3  19   17.30    1.70
   1   3 -19   12.50    1.80
  -1  -3  19   17.10    1.80
  -1   3 -19   18.60    2.00
   1   3  19   21.10    1.60
   1  -3 -19   17.90    2.00
  -2   3  19    7.30    1.50
   2  -3  19    8.80    1.30
   2   3 -19    6.60    1.80
   2  -3 -19    8.90    1.60
   2   3  19    6.10    1.20
  -2  -3  19    7.00    1.50
  -2   3 -19    4.70    1.50
   3  -3  19   20.30    2.10
  -3   3  19   21.50    2.30
   3   3 -19   14.70    2.50
   3   3  19   17.00    2.00
   3  -3 -19   21.30    2.50
  -3   3 -19   20.30    2.20
  -3  -3  19   19.60    2.40
   0   4 -19    3.40    1.30
   0  -4 -19    4.00    1.40
   0  -4  19    3.30    1.20
   0   4  19    4.20    1.10
  -1  -4 -19    9.00    1.70
   1   4 -19   12.20    1.80
  -1   4  19    8.40    1.40
   1  -4  19   10.90    1.40
   1  -4 -19   13.20    1.80
  -1   4 -19   12.00    1.70
  -1  -4  19    9.60    1.60
   1   4  19    9.10    1.20
   2  -4  19    3.00    1.30
  -2  -4 -19    2.60    1.60
   2   4 -19    1.90    1.60
  -2   4  19    1.30    1.40
   2  -4 -19    3.70    1.50
  -2  -4  19    2.00    1.40
   2   4  19    3.00    1.10
  -2   4 -19    1.10    1.50
   3  -4  19    9.70    1.60
   3   4 -19   11.70    1.90
  -3   4  19   10.30    2.00
   3   4 -19   15.50    2.60
   3   4  19    8.20    1.60
  -3   4 -19    7.70    1.90
  -3  -4  19    8.90    1.90
   3  -4 -19   11.40    1.90
   0   5 -19  191.38    5.50
   0  -5  19  198.08    5.50
   0  -5 -19  195.08    5.50
   0   5  19  201.38    5.40
  -1   5  19    0.30    1.20
   1  -5  19    2.30    1.20
   1   5 -19    1.10    1.50
  -1  -5 -19    1.40    1.50
   1   5  19    1.20    1.10
   1  -5 -19    2.20    1.40
  -1   5 -19   -0.20    1.30
  -1  -5  19    2.80    1.40
  -2   5  19    3.50    1.60
   2   5 -19    1.30    1.70
   2  -5  19    6.50    1.50
   2  -5  19    5.20    1.70
  -2   5 -19    2.30    1.60
  -2  -5  19    4.80    1.50
   2  -5 -19    7.10    1.60
   2   5  19    6.50    1.30
   3  -5  19   26.60    2.50
   3  -5  19   22.40    2.60
   3   5 -19   18.40    2.80
  -3   5  19   24.80    2.60
  -3   5 -19   17.10    2.30
   0   6  19   16.90    1.90
   0  -6  19   21.50    2.20
   0   6 -19   17.70    2.00
   0  -6 -19   24.00    2.40
   1  -6  19   13.40    2.00
  -1   6  19   18.10    1.90
   1   6 -19   16.10    2.10
  -1  -6 -19   22.20    2.40
   1  -6  19   15.70    1.80
  -1  -6  19   18.70    2.10
   1  -6 -19   18.50    2.10
   1   6  19   12.10    1.60
  -1   6 -19   14.10    1.80
  -2   6  19    8.70    1.90
   2  -6  19    6.80    1.70
   2   6 -19    9.30    2.00
   2  -6  19    9.50    2.00
  -2   6 -19    7.60    1.80
   2   6  19    4.10    1.30
   2  -6 -19    8.30    1.80
  -2  -6  19    8.20    1.80
   0  -7  19   52.19    3.30
   0   7  19   51.19    2.70
   0   7 -19   47.10    3.00
   0  -7 -19   49.90    3.00
   0  -7  19   50.69    3.00
  -1  -7 -19    5.50    1.80
   1  -7  19    7.00    1.80
  -1   7  19    5.00    1.50
   1   7 -19    6.10    1.80
   1  -7  19    5.80    1.60
   1   7  19    5.40    1.40
  -1   7 -19    4.40    1.60
  -1  -7  19    7.50    1.80
   1  -7 -19    8.30    1.80
   2  -7  19   -1.50    1.80
   2   7 -19    3.00    1.70
   2   7 -19    1.20    1.80
   2   7  19    0.40    1.40
  -2  -7  19    1.40    1.80
  -2   7 -19    1.60    1.70
   0  -8 -19    3.30    1.80
   0   8  19    2.90    1.50
  -1  -8 -19    2.50    1.90
  -1  -8  19   -0.90    1.80
   1   8  19    2.00    1.40
   0   0  20   55.49    2.60
   0   0 -20   53.09    3.00
   1   0 -20   75.59    3.60
  -1   0 -20   81.79    3.60
   1   0  20   82.39    3.10
  -1   0  20   78.99    3.10
   2   0 -20   93.49    3.90
   2   0  20   86.59    3.30
  -2   0  20   80.49    3.50
  -2   0 -20   90.89    3.80
   3   0  20    1.10    1.30
  -3   0  20   -0.20    1.60
   3   0 -20   -0.30    1.70
   0   1 -20   -2.70    1.30
   0  -1 -20   -2.00    1.50
   0  -1  20   -0.10    1.00
   0   1  20   -0.40    0.90
  -1   1  20   76.39    3.00
   1  -1  20   73.59    2.90
   1   1 -20   72.19    3.40
  -1  -1 -20   70.49    3.60
  -1   1 -20   72.69    3.30
  -1  -1  20   70.39    3.00
   1  -1 -20   65.09    3.30
   1   1  20   70.29    2.80
  -2  -1 -20    4.90    2.00
   2   1 -20    0.10    1.70
  -2   1  20    2.10    1.30
   2  -1  20    4.30    1.10
   2   1  20    2.70    1.10
   2  -1 -20    5.70    1.60
  -2  -1  20    2.60    1.40
  -2   1 -20    2.10    1.70
   3  -1  20    0.40    1.20
   3   1 -20   -2.10    1.90
  -3   1  20   -2.20    1.50
   3   1  20   -2.20    1.20
   3  -1 -20    1.20    1.90
  -3  -1  20    1.00    1.60
   0   2  20    3.00    1.00
   0   2 -20   -1.50    1.30
   0  -2 -20    2.00    1.50
   0  -2  20    3.90    1.10
   1   2 -20   32.30    2.60
  -1   2  20   36.90    2.30
  -1  -2 -20   31.80    2.80
   1  -2  20   33.20    2.10
  -1  -2  20   28.10    2.30
   1  -2 -20   36.70    2.50
   1   2  20   34.90    2.00
  -1   2 -20   35.50    2.50
   2  -2  20   21.30    2.00
  -2  -2 -20   21.00    2.50
   2   2 -20   20.40    2.40
  -2   2  20   21.90    2.40
   2  -2 -20   26.80    2.40
   2   2  20   21.60    1.80
  -2  -2  20   17.40    2.10
  -2   2 -20   25.80    2.60
  -3   2  20   -1.70    1.70
   3  -2  20    0.70    1.30
   3   2 -20   -3.10    1.90
   3  -2 -20    4.10    1.70
  -3  -2  20   -1.10    1.50
  -3   2 -20    3.00    1.90
   3   2  20   -0.40    1.20
   0  -3  20   18.40    1.80
   0   3  20   18.50    1.80
   0   3 -20   16.70    1.90
   0  -3 -20   21.40    2.30
   1   3 -20   -0.30    1.50
  -1   3  20    1.90    1.20
  -1  -3 -20    1.80    1.40
   1  -3  20    2.70    1.10
   1   3  20    3.00    1.10
   1  -3 -20    3.60    1.40
  -1   3 -20    2.00    1.50
  -1  -3  20    2.20    1.20
  -2   3  20    6.30    1.70
  -2  -3 -20    9.30    1.90
   2   3 -20    4.50    1.70
   2  -3  20    6.60    1.50
   2  -3 -20   10.60    1.80
  -2   3 -20    5.70    1.70
   2   3  20    7.50    1.30
  -2  -3  20    4.80    1.40
   3  -3  20    0.90    1.30
  -3   3  20    4.10    1.90
   3   3 -20   -2.10    2.10
  -3   3 -20    3.30    1.90
   3  -3 -20    4.60    1.80
   0   4  20  279.07    6.90
   0  -4  20  278.87    7.00
   0  -4 -20  276.07    7.20
   0   4 -20  269.07    7.20
   1  -4  20   66.29    2.90
  -1   4  20   61.29    2.90
   1   4 -20   57.39    3.10
  -1  -4 -20   61.19    3.20
  -1  -4  20   57.89    3.00
  -1   4 -20   60.99    3.20
   1  -4 -20   63.59    3.10
   1   4  20   57.39    2.70
  -2  -4 -20   10.60    2.10
   2  -4  20   12.20    1.70
  -2   4  20   10.80    1.80
   2   4 -20    8.70    1.90
   2  -4 -20   13.70    1.90
  -2  -4  20    9.10    1.70
   2   4  20   11.10    1.50
  -2   4 -20   13.50    1.90
  -3   4  20    0.50    1.90
   3  -4  20    3.60    1.50
   3   4 -20   -1.10    2.30
  -3   4 -20    2.30    1.90
   0  -5 -20    4.30    1.50
   0   5  20    4.40    1.30
   0   5 -20    2.00    1.50
   0  -5  20    1.10    1.30
  -1  -5 -20   28.30    2.50
   1   5 -20   26.30    2.50
  -1   5  20   23.60    2.30
   1  -5  20   29.20    2.10
  -1  -5  20   25.80    2.30
  -1   5 -20   22.80    2.50
   1  -5 -20   25.50    2.40
   1   5  20   23.40    2.10
  -2   5  20    1.40    1.60
   2  -5  20    0.00    1.40
   2   5 -20   -1.50    1.80
   2  -5 -20    4.20    1.60
  -2  -5  20    0.00    1.60
  -2   5 -20   -1.30    1.60
   2   5  20    1.40    1.30
   0   6 -20   49.99    3.00
   0  -6  20   49.70    3.00
   0  -6 -20   55.09    3.10
   0   6  20   51.89    2.80
   1  -6  20   30.30    2.50
  -1  -6 -20   29.10    2.70
   1   6 -20   25.60    2.80
  -1   6  20   27.00    2.40
   1   6  20   20.30    2.20
   1  -6 -20   21.40    2.50
  -1  -6  20   24.90    2.50
  -1   6 -20   23.10    2.70
   2  -6  20    4.60    1.90
   2   6 -20    2.20    1.90
   2  -6  20    4.20    2.00
  -2   6  20    3.30    1.90
  -2   6 -20   -0.10    1.70
   2   6  20    0.10    1.30
  -2  -6  20    1.30    1.70
   0  -7  20   51.69    3.30
   0   7 -20   50.89    3.40
   0   7  20   58.69    3.00
   0  -7 -20   58.69    3.40
  -1   7  20   26.00    2.60
   1   7 -20   14.40    2.30
  -1  -7 -20   22.20    2.40
   1  -7 -20   21.60    2.60
   1   7  20   18.50    2.30
  -1  -7  20   18.70    2.30
   0   8  20    4.50    1.60
   0  -8 -20    7.20    2.10
   0   0  21    2.20    1.10
   0   0 -21    1.70    1.60
   1   0 -21   17.10    2.30
  -1   0  21   24.00    2.10
  -1   0 -21   21.10    2.30
   1   0  21   25.60    2.00
  -2   0 -21   68.89    3.70
   2   0  21   77.69    3.10
  -2   0  21   69.99    3.40
   2   0 -21   76.99    3.80
   3   0 -21    1.80    1.80
   0  -1  21   -0.10    1.10
   0  -1 -21   -0.80    1.70
   0   1 -21   -1.00    1.40
   0   1  21    0.10    1.00
   1  -1  21   18.20    1.80
  -1  -1 -21   19.00    2.40
  -1   1  21   25.40    2.10
   1   1 -21   21.20    2.40
   1  -1 -21   19.60    2.20
   1   1  21   21.10    1.90
  -1  -1  21   16.20    1.90
  -1   1 -21   17.90    2.00
   2  -1  21    2.10    1.20
  -2  -1 -21    0.70    2.00
  -2   1  21    4.30    1.50
   2   1 -21    0.10    1.90
  -2  -1  21    2.80    1.50
  -2   1 -21    5.20    1.80
   2  -1 -21    6.70    1.70
   2   1  21    1.90    1.30
   3  -1  21    0.10    1.50
   3   1 -21    3.10    2.00
   3  -1 -21    0.70    2.00
   0   2 -21   -1.40    1.40
   0  -2  21    0.40    1.10
   0  -2 -21   -1.60    1.40
   0   2  21    0.40    1.10
  -1   2  21   79.29    3.20
  -1  -2 -21   75.29    3.60
   1   2 -21   72.19    3.70
   1  -2  21   77.79    3.00
  -1   2 -21   73.39    3.50
   1   2  21   74.09    3.10
   1  -2 -21   78.99    3.50
  -1  -2  21   73.99    3.30
   2   2 -21   12.40    2.30
  -2   2  21   16.40    2.00
  -2  -2 -21   14.00    2.30
   2  -2  21   18.70    2.00
   2  -2 -21   14.60    2.10
   2   2  21   12.90    1.70
  -2   2 -21   15.10    2.10
  -2  -2  21    8.20    1.70
   3  -2  21    0.90    1.60
   3   2 -21    1.20    2.20
  -3   2  21    1.80    2.10
   0   3  21    1.90    1.10
   0  -3  21    2.30    1.30
   0  -3 -21    2.30    1.50
   0   3 -21    0.50    1.50
  -1  -3 -21  114.09    4.30
   1   3 -21  112.09    4.30
  -1   3  21  113.39    3.90
   1  -3  21  113.49    3.90
   1  -3 -21  115.79    4.20
  -1  -3  21  113.19    4.10
  -1   3 -21  113.89    4.30
   1   3  21  111.89    3.80
  -2  -3 -21    7.50    2.00
   2  -3  21    4.30    1.40
   2   3 -21    1.80    1.90
  -2   3  21    3.20    1.60
  -2   3 -21    4.60    1.80
   2  -3 -21    7.00    1.80
  -2  -3  21    2.80    1.40
   2   3  21    3.70    1.40
   3   3 -21    1.90    2.80
   3  -3  21   11.20    1.80
  -3   3  21    6.30    2.20
  -3   3 -21   14.80    2.30
   0  -4 -21    4.80    1.60
   0   4 -21    5.80    1.70
   0  -4  21    6.30    1.50
   0   4  21    5.50    1.30
  -1  -4 -21   59.09    3.40
  -1   4  21   63.99    3.00
   1  -4  21   60.49    3.00
   1   4 -21   52.09    3.40
  -1  -4  21   59.29    3.10
   1  -4 -21   64.59    3.20
  -1   4 -21   55.89    3.40
   1   4  21   63.09    2.80
   2   4 -21    8.30    2.10
   2  -4  21   12.40    1.80
  -2   4  21   12.60    2.10
  -2   4 -21    9.30    1.90
  -2  -4  21   12.20    2.00
   2   4  21   17.60    2.10
   2  -4 -21   14.50    2.00
   0  -5  21   39.40    2.70
   0  -5 -21   44.70    2.80
   0   5 -21   36.90    3.00
   0   5  21   40.10    2.50
   1   5 -21    7.80    1.80
  -1   5  21    6.80    1.60
   1  -5  21    7.80    1.50
  -1  -5 -21    6.20    1.90
   1  -5 -21    5.60    1.70
  -1   5 -21    7.60    1.90
   1   5  21    5.10    1.40
  -1  -5  21    8.50    1.80
   2   5 -21    3.60    2.10
   2  -5  21    4.90    1.60
  -2   5  21    1.30    1.90
  -2   5 -21    5.90    1.90
   0   6 -21    1.30    1.80
   0   6  21    0.60    1.40
   0  -6  21   -0.50    1.60
   0  -6 -21    2.70    1.70
   1  -6  21   13.40    2.00
  -1   6  21    8.40    1.80
  -1  -6 -21   12.70    2.10
   1   6 -21    9.60    2.10
   1  -6 -21    8.20    1.90
  -1  -6  21    7.00    1.80
   1   6  21    8.90    1.60
  -1   6 -21    8.90    2.00
   0  -7  21    4.20    2.00
   0  -7 -21    6.60    2.00
   0   7  21    1.70    1.60
  -1  -7 -21    8.10    2.10
  -1   7  21   11.70    2.10
   1   7  21    6.30    1.60
  -1  -7  21    7.50    2.10
   0   0 -22    0.60    1.80
   0   0  22    1.70    1.30
  -1   0  22   13.60    1.80
   1   0  22   11.80    1.50
  -1   0 -22   15.80    2.30
   1   0 -22    6.00    2.00
   2   0 -22   10.90    2.40
  -2   0 -22   13.30    2.50
  -2   0  22   10.60    1.90
   2   0  22   10.50    1.60
   0  -1 -22   22.90    2.50
   0   1 -22   22.40    2.50
   0   1  22   27.60    2.20
   0  -1  22   30.70    2.30
   1   1 -22    1.10    1.80
  -1  -1 -22    1.10    2.00
   1  -1  22    4.50    1.30
  -1   1  22    6.70    1.60
  -1  -1  22    3.50    1.40
   1  -1 -22    2.50    1.80
  -1   1 -22   -1.00    1.60
   1   1  22    1.90    1.20
   2   1 -22   -2.30    1.90
  -2  -1 -22   -0.90    2.20
   2  -1  22    6.50    1.50
  -2   1  22    2.80    1.60
   2  -1 -22    4.60    1.80
  -2  -1  22   -1.20    1.40
   2   1  22    3.70    1.30
  -2   1 -22   -1.70    1.90
   0   2 -22   -1.20    1.50
   0  -2  22    0.30    1.30
   0   2  22    0.70    1.30
   0  -2 -22    1.90    1.80
  -1   2  22   11.10    1.70
   1   2 -22    4.60    1.80
  -1  -2 -22   12.90    2.30
   1  -2  22   11.00    1.70
   1  -2 -22   10.90    1.90
   1   2  22    9.20    1.50
  -1   2 -22    8.60    2.10
  -1  -2  22   10.70    1.70
  -2   2  22    3.60    1.70
  -2  -2 -22    4.90    2.30
   2  -2  22    2.50    1.50
   2   2 -22   -1.30    2.00
  -2   2 -22   -0.30    1.90
   2  -2 -22    5.00    1.70
  -2  -2  22   -0.20    1.50
   2   2  22    2.90    1.30
   0   3  22  134.19    4.40
   0  -3  22  134.59    4.50
   0  -3 -22  131.79    4.70
   0   3 -22  123.29    4.80
  -1  -3 -22   11.90    2.10
  -1   3  22   11.50    1.70
   1  -3  22   10.30    1.70
   1   3 -22    9.40    2.00
   1   3  22   10.60    1.60
  -1   3 -22    8.90    2.00
  -1  -3  22    7.20    1.80
   1  -3 -22   14.00    1.90
  -2   3  22    4.70    1.90
   2   3 -22   -0.20    2.10
   2  -3  22    7.00    1.60
  -2   3 -22    5.30    2.00
   0  -4  22    6.10    1.60
   0   4  22    5.50    1.40
   0   4 -22    7.00    1.90
   0  -4 -22    7.40    1.90
   1  -4  22   94.49    3.70
  -1  -4 -22   98.69    4.10
  -1   4  22   95.39    3.70
   1   4 -22   85.49    4.20
   1  -4 -22   90.19    3.90
  -1   4 -22   92.29    4.00
  -1  -4  22   90.79    3.80
   1   4  22   93.09    3.70
   2  -4  22   24.10    2.50
  -2   4  22   24.20    3.00
  -2   4 -22   20.80    2.60
   0   5  22   29.30    2.40
   0  -5 -22   30.40    2.90
   0  -5  22   21.40    2.50
   0   5 -22   20.80    2.50
   1  -5  22    8.50    1.70
  -1  -5 -22   11.10    2.10
  -1   5  22   10.70    1.80
   1   5  22    8.20    1.70
  -1  -5  22    8.60    1.90
   0  -6 -22    4.90    1.90
   0   6  22   -1.60    1.50
   0  -6  22   -1.40    1.80
  -1  -6 -22   35.00    3.20
   1  -6  22   30.90    3.00
  -1   6  22   38.90    3.10
   0   0 -23   -2.30    1.80
   0   0  23    1.20    1.30
   1   0 -23    4.30    2.00
   1   0  23    8.80    1.60
  -1   0  23    9.80    1.80
  -1   0 -23    9.00    2.40
  -2   0 -23    1.60    2.40
   0  -1 -23   -2.50    1.90
   0  -1  23    0.90    1.40
   0   1 -23   -4.60    1.80
   0   1  23    2.10    1.40
   1   1 -23   -2.30    1.90
  -1   1  23    3.60    1.50
  -1  -1 -23    0.50    2.10
   1  -1  23    2.40    1.30
  -1  -1  23    3.50    1.50
   1  -1 -23    0.00    1.90
  -1   1 -23   -3.40    1.90
   1   1  23    3.10    1.40
  -2  -1 -23    8.30    2.80
  -2   1 -23    6.00    2.30
   0  -2 -23   26.20    3.00
   0  -2  23   27.30    2.30
   0   2  23   27.70    2.40
   0   2 -23   25.30    2.70
  -1  -2 -23    1.00    2.10
   1  -2  23   -0.40    1.30
  -1   2  23    1.60    1.70
   1   2 -23   -3.70    2.00
  -1  -2  23    1.40    1.50
   1  -2 -23    1.10    1.70
   1   2  23    2.10    1.40
  -1   2 -23   -1.60    1.70
  -2  -2 -23    3.60    2.50
  -2   2 -23   -0.50    2.10
   0   3 -23   -4.00    1.80
   0   3  23    0.20    1.40
   0  -3  23    3.90    1.60
   0  -3 -23    2.40    1.60
  -1  -3 -23   11.50    2.20
  -1   3  23   20.20    2.40
   1  -3  23   13.50    1.90
  -1  -3  23    8.50    1.90
  -1   3 -23   12.20    2.30
   0  -4 -23    3.30    1.90
   0   4  23   -0.50    1.50
   0  -4  23    0.60    1.60
   1  -4  23    2.70    1.60
  -1  -4 -23    2.30    2.10
  -1   4  23    8.50    1.90
   0  -5  23    3.10    1.90
   0   0 -24   -4.60    2.00
  -1   0 -24    9.60    2.50
   0  -1 -24  115.79    5.00
  -1  -1 -24   -0.50    2.30
  -1   1 -24   -3.30    2.20
   0  -2 -24   21.10    2.70
  -1  -2 -24    1.20    2.30
  -1  -3 -24    3.90    2.10
   0   0   0    0.00    0.00
_computing_structure_solution     'SHELXT 2018/2 (Sheldrick, 2018)'
;
_shelx_hkl_checksum     73904
_shelx_res_file
;
TITL testo1_a.res in P2(1)2(1)2(1)
    14hm034.res
    created by SHELXL-2018/3 at 16:10:04 on 25-Jun-2020
REM Old TITL testo1 in P2(1)2(1)2(1)
REM SHELXT solution in P2(1)2(1)2(1): R1 0.109, Rweak 0.021, Alpha 0.001
REM <I/s> 1.492 for 16 systematic absences, Orientation as input
REM Flack x = 0.351 ( 0.267 ) from 680 Parsons' quotients
REM Formula found by SHELXT: C11 N O2
CELL 0.71073 4.5999 10.2684 18.711 90 90 90
ZERR 4 0.0005 0.001 0.002 0 0 0
LATT -1
SYMM 0.5-X,-Y,0.5+Z
SYMM -X,0.5+Y,0.5-Z
SYMM 0.5+X,0.5-Y,-Z
SFAC C H N O
UNIT 40 32 8 8
EQIV $1 -X,0.5+Y,1.5-Z
EQIV $2 1-X,0.5+Y,1.5-Z
L.S. 4
PLAN  1
TEMP 100
CONF
HTAB O1 N1
HTAB C7 N2_$1
HTAB C9 N2_$1
HTAB C9 O1_$2
HTAB C10 O1_$1
MPLA 6 C1 C2 C3 C4 C5 C6
MPLA 5 C8 C9 C10 N2 O2
BOND
list 4
MORE -1
BOND $H
fmap 2
acta
REM <olex2.extras>
REM <HklSrc "%.\\14HM034.hkl">
REM </olex2.extras>
WGHT    0.039700    0.129700
FVAR       1.05337
O1    4    0.561888    0.282370    0.620814    11.00000    0.04600    0.03689 =
         0.04833   -0.00767    0.00428    0.00341
H1    2    0.441643    0.299210    0.654381    11.00000    0.07605
O2    4   -0.263412    0.387055    0.840274    11.00000    0.05453    0.03998 =
         0.04276    0.00493    0.01575   -0.00279
N1    3    0.266065    0.427502    0.709359    11.00000    0.03200    0.03321 =
         0.03162   -0.00074   -0.00124    0.00263
N2    3   -0.082769    0.343230    0.784869    11.00000    0.04841    0.03377 =
         0.04257    0.00104    0.00974   -0.00031
C1    1    0.688131    0.393934    0.598577    11.00000    0.02976    0.04451 =
         0.03017   -0.00284   -0.00560    0.00399
C2    1    0.898888    0.386721    0.545309    11.00000    0.03457    0.06354 =
         0.03376   -0.01287   -0.00230    0.00648
AFIX  43
H2    2    0.949799    0.306491    0.525939    11.00000   -1.20000
AFIX   0
C3    1    1.031896    0.498861    0.521358    11.00000    0.03132    0.08604 =
         0.02747   -0.00103   -0.00125    0.00059
AFIX  43
H3    2    1.173469    0.493398    0.486002    11.00000   -1.20000
AFIX   0
C4    1    0.958371    0.619266    0.549011    11.00000    0.03548    0.06551 =
         0.03771    0.01227   -0.00178   -0.00607
AFIX  43
H4    2    1.048691    0.694275    0.532190    11.00000   -1.20000
AFIX   0
C5    1    0.749794    0.627101    0.601783    11.00000    0.03401    0.04415 =
         0.03847    0.00513   -0.00422   -0.00006
AFIX  43
H5    2    0.699931    0.708006    0.620460    11.00000   -1.20000
AFIX   0
C6    1    0.612326    0.515273    0.627591    11.00000    0.02761    0.03973 =
         0.02881    0.00085   -0.00492    0.00241
C7    1    0.397417    0.527441    0.683785    11.00000    0.03087    0.03201 =
         0.03017   -0.00135   -0.00298    0.00496
AFIX  43
H7    2    0.353609    0.609577    0.701746    11.00000   -1.20000
AFIX   0
C8    1    0.065086    0.444843    0.764508    11.00000    0.03236    0.03059 =
         0.02896    0.00216   -0.00283    0.00198
C9    1   -0.010470    0.557394    0.804286    11.00000    0.05314    0.03198 =
         0.03955   -0.00432    0.00972   -0.00413
AFIX  43
H9    2    0.063012    0.641351    0.799683    11.00000   -1.20000
AFIX   0
C10   1   -0.211603    0.514506    0.849823    11.00000    0.05668    0.03957 =
         0.03524   -0.00202    0.01170   -0.00048
AFIX  43
H10   2   -0.303966    0.566124    0.883770    11.00000   -1.20000
AFIX   0
HKLF 4
REM  testo1_a.res in P2(1)2(1)2(1)
REM wR2 = 0.0831, GooF = S = 1.078, Restrained GooF = 1.078 for all data
REM R1 = 0.0321 for 1978 Fo > 4sig(Fo) and 0.0378 for all 2166 data
REM 131 parameters refined using 0 restraints
END
WGHT      0.0397      0.1297
REM Highest difference peak  0.179,  deepest hole -0.141,  1-sigma level  0.033
Q1    1   0.6884  0.4551  0.6219  11.00000  0.05    0.18
;
_shelx_res_checksum     43320
data_2
_audit_creation_method
;
Olex2 1.3
(compiled Nov 21 2019 18:26:39 for OlexSys, GUI svn.r6003)
;
_chemical_name_systematic
;
(<i>E</i>)-2-{[(5-Methylisoxazol-3-yl)imino]methyl}phenol
;
_chemical_name_common     N-(salicylidene)-3-amino-5-methyl-isoxazole
_chemical_formula_moiety     'C11 H10 N2 O2'
_chemical_formula_sum     'C11 H10 N2 O2'
_chemical_formula_iupac     'C11 H10 N2 O2'
_chemical_formula_weight     202.21
_chemical_melting_point     ?
_chemical_absolute_configuration     unk
_space_group_crystal_system     orthorhombic
_space_group_name_H-M_alt     'P n a 21'
_space_group_name_Hall     'P 2c -2n'
loop_
    _space_group_symop_operation_xyz
    'x, y, z'
    '-x, -y, z+1/2'
    '-x+1/2, y+1/2, z+1/2'
    'x+1/2, -y+1/2, z'
_cell_length_a     20.5584(7)
_cell_length_b     10.0468(4)
_cell_length_c     4.6417(2)
_cell_angle_alpha     90
_cell_angle_beta     90
_cell_angle_gamma     90
_cell_volume     958.73(7)
_cell_formula_units_Z     4
_cell_measurement_reflns_used     1956
_cell_measurement_theta_min     2.8293
_cell_measurement_theta_max     30.4005
_cell_measurement_temperature     120(2)
_exptl_crystal_description     plate
_exptl_crystal_colour     yellow
_exptl_crystal_size_max     0.49
_exptl_crystal_size_mid     0.24
_exptl_crystal_size_min     0.09
_exptl_crystal_density_diffrn     1.401
_exptl_crystal_density_meas     ?
_exptl_crystal_density_method     'not measured'
_exptl_crystal_F_000     424
loop_
    _exptl_crystal_face_index_h
    _exptl_crystal_face_index_k
    _exptl_crystal_face_index_l
    _exptl_crystal_face_perp_dist
    0 3 -3 0.1948
    -1 14 0 0.1175
    -1 0 0 0.0445
    1 0 0 0.0445
    1 -14 0 0.1175
    0 -3 3 0.1948
    -5 9 5 0.1726
_exptl_absorpt_coefficient_mu     0.099
_exptl_absorpt_correction_type     analytical
_exptl_absorpt_process_details
;
(CrysAlis PRO; Oxford Diffraction, 2010)
;
_exptl_absorpt_correction_T_min     0.969
_exptl_absorpt_correction_T_max     0.991
_exptl_special_details     ?
_diffrn_ambient_temperature     120(2)
_diffrn_source     'Enhance (Mo) X-ray Source'
_diffrn_radiation_type     'Mo K\a'
_diffrn_radiation_wavelength     0.71073
_diffrn_radiation_monochromator     graphite
_diffrn_measurement_device_type
                         'Oxford Diffraction Xcalibur (Sapphire3, Gemini ultra)'
_diffrn_measurement_method     '\w scans'
_diffrn_detector_area_resol_mean     16.1511
_diffrn_reflns_number     6756
_diffrn_reflns_av_R_equivalents     0.0395
_diffrn_reflns_av_unetI/netI     0.0381
_diffrn_reflns_theta_min     2.835
_diffrn_reflns_theta_max     27.096
_diffrn_reflns_theta_full     27.096
_diffrn_measured_fraction_theta_max     0.998
_diffrn_measured_fraction_theta_full     0.998
_diffrn_reflns_limit_h_min     -26
_diffrn_reflns_limit_h_max     24
_diffrn_reflns_limit_k_min     -7
_diffrn_reflns_limit_k_max     12
_diffrn_reflns_limit_l_min     -5
_diffrn_reflns_limit_l_max     5
_refine_special_details     ?
_reflns_number_total     2021
_reflns_number_gt     1819
_reflns_threshold_expression     'I > 2\s(I)'
_refine_ls_structure_factor_coef     Fsqd
_refine_ls_matrix_type     full
_refine_ls_R_factor_all     0.0428
_refine_ls_R_factor_gt     0.0365
_refine_ls_wR_factor_gt     0.0775
_refine_ls_wR_factor_ref     0.0808
_refine_ls_goodness_of_fit_ref     1.050
_refine_ls_restrained_S_all     1.050
_refine_ls_number_reflns     2021
_refine_ls_number_parameters     141
_refine_ls_number_restraints     1
_refine_ls_hydrogen_treatment     mixed
_refine_ls_weighting_scheme     calc
_refine_ls_weighting_details
              'w=1/[\s^2^(Fo^2^)+(0.0346P)^2^+0.0649P] where P=(Fo^2^+2Fc^2^)/3'
_atom_sites_solution_hydrogens     mixed
_atom_sites_solution_primary     direct
_atom_sites_solution_secondary     ?
_refine_ls_shift/su_max     0.000
_refine_ls_shift/su_mean     0.000
_refine_diff_density_max     0.163
_refine_diff_density_min     -0.170
_refine_ls_extinction_method     none
_refine_ls_extinction_coef     .
loop_
    _atom_type_symbol
    _atom_type_description
    _atom_type_scat_dispersion_real
    _atom_type_scat_dispersion_imag
    _atom_type_scat_source
    'C' 'C' 0.0033 0.0016
                         'International Tables Vol C Tables 4.2.6.8 and 6.1.1.4'
    'H' 'H' 0.0000 0.0000
                         'International Tables Vol C Tables 4.2.6.8 and 6.1.1.4'
    'N' 'N' 0.0061 0.0033
                         'International Tables Vol C Tables 4.2.6.8 and 6.1.1.4'
    'O' 'O' 0.0106 0.0060
                         'International Tables Vol C Tables 4.2.6.8 and 6.1.1.4'
_computing_data_collection
;
CrysAlis PRO (Oxford Diffraction, 2010)
;
_computing_cell_refinement
;
CrysAlis PRO (Oxford Diffraction, 2010)
;
_computing_data_reduction
;
CrysAlis PRO (Oxford Diffraction, 2010)
;
_computing_structure_solution
;
SHELXS97 (Sheldrick, 2008)
;
_computing_structure_refinement
;
SHELXL2018 (Sheldrick, 2015b)
;
_computing_molecular_graphics
;
OLEX2 (Dolomanov <i>et al.</i>,  2009)
;
_computing_publication_material
;
OLEX2 (Dolomanov <i>et al.</i>,  2009)
;
loop_
    _atom_site_type_symbol
    _atom_site_label
    _atom_site_fract_x
    _atom_site_fract_y
    _atom_site_fract_z
    _atom_site_U_iso_or_equiv
    _atom_site_adp_type
    _atom_site_calc_flag
    _atom_site_occupancy
    _atom_site_disorder_assembly
    _atom_site_disorder_group
    N N1 0.81572(8) 0.82495(18) 0.5857(4) 0.0178(4) Uani d 1 . .
    O O2 0.69696(7) 0.88359(16) 1.1087(4) 0.0252(4) Uani d 1 . .
    C C5 0.89944(10) 0.6016(2) 0.0907(6) 0.0230(5) Uani d 1 . .
    H H5 0.876479 0.522402 0.137253 0.028 Uiso calc 1 . .
    C C8 0.76594(9) 0.8126(2) 0.7920(5) 0.0174(5) Uani d 1 . .
    C C7 0.83312(10) 0.7187(2) 0.4495(5) 0.0171(5) Uani d 1 . .
    H H7 0.812090 0.636888 0.492966 0.021 Uiso calc 1 . .
    C C6 0.88369(10) 0.7205(2) 0.2328(4) 0.0185(5) Uani d 1 . .
    C C9 0.73150(10) 0.7000(2) 0.8961(5) 0.0190(5) Uani d 1 . .
    H H9 0.737117 0.609553 0.841572 0.023 Uiso calc 1 . .
    N N2 0.74662(9) 0.9233(2) 0.9160(4) 0.0254(5) Uani d 1 . .
    C C10 0.68911(10) 0.7496(2) 1.0894(5) 0.0187(5) Uani d 1 . .
    C C2 0.96625(11) 0.8330(3) -0.0493(5) 0.0280(6) Uani d 1 . .
    H H2 0.989209 0.911688 -0.099409 0.034 Uiso calc 1 . .
    C C1 0.91752(10) 0.8371(2) 0.1593(5) 0.0212(5) Uani d 1 . .
    C C4 0.94762(11) 0.5978(3) -0.1150(5) 0.0282(6) Uani d 1 . .
    H H4 0.957931 0.516631 -0.209719 0.034 Uiso calc 1 . .
    C C3 0.98101(10) 0.7139(3) -0.1827(5) 0.0294(6) Uani d 1 . .
    H H3 1.014582 0.711294 -0.323261 0.035 Uiso calc 1 . .
    C C11 0.63763(10) 0.6919(2) 1.2750(5) 0.0246(5) Uani d 1 . .
    H H11A 0.649494 0.600596 1.327622 0.037 Uiso calc 1 . .
    H H11B 0.596262 0.691209 1.170093 0.037 Uiso calc 1 . .
    H H11C 0.633106 0.745691 1.449976 0.037 Uiso calc 1 . .
    O O1 0.90403(8) 0.95508(17) 0.2871(4) 0.0271(4) Uani d 1 . .
    H H1 0.8719(16) 0.943(3) 0.431(7) 0.062(10) Uiso d 1 . .
loop_
    _atom_site_aniso_label
    _atom_site_aniso_U_11
    _atom_site_aniso_U_22
    _atom_site_aniso_U_33
    _atom_site_aniso_U_12
    _atom_site_aniso_U_13
    _atom_site_aniso_U_23
    N1 0.0184(9) 0.0183(10) 0.0167(9) -0.0007(7) -0.0013(7) 0.0014(8)
    O2 0.0273(8) 0.0198(8) 0.0286(9) 0.0038(7) 0.0080(7) -0.0025(7)
    C5 0.0234(11) 0.0234(13) 0.0221(12) 0.0041(9) -0.0012(10) 0.0035(10)
    C8 0.0166(10) 0.0172(11) 0.0184(11) 0.0019(8) -0.0032(9) -0.0008(9)
    C7 0.0177(10) 0.0162(11) 0.0175(11) -0.0015(9) -0.0037(8) -0.0005(9)
    C6 0.0166(10) 0.0228(12) 0.0162(12) -0.0011(9) -0.0035(8) 0.0019(9)
    C9 0.0212(11) 0.0143(11) 0.0216(12) -0.0009(9) -0.0004(9) -0.0041(9)
    N2 0.0278(10) 0.0191(10) 0.0293(12) 0.0008(8) 0.0081(9) -0.0017(9)
    C10 0.0178(10) 0.0185(11) 0.0197(12) 0.0004(9) -0.0057(8) -0.0004(10)
    C2 0.0181(11) 0.0425(17) 0.0232(13) -0.0075(10) -0.0040(9) 0.0097(12)
    C1 0.0191(10) 0.0252(13) 0.0194(12) -0.0019(9) -0.0057(9) 0.0019(10)
    C4 0.0264(12) 0.0376(16) 0.0206(12) 0.0107(10) -0.0008(10) 0.0004(11)
    C3 0.0168(11) 0.0502(18) 0.0210(12) 0.0031(11) 0.0009(9) 0.0050(12)
    C11 0.0208(11) 0.0287(14) 0.0243(12) -0.0006(10) 0.0020(10) -0.0030(11)
    O1 0.0297(9) 0.0228(9) 0.0287(9) -0.0084(7) 0.0002(8) 0.0016(8)
_geom_special_details
;
 All esds (except the esd in the dihedral angle between two l.s. planes)
 are estimated using the full covariance matrix.  The cell esds are taken
 into account individually in the estimation of esds in distances, angles
 and torsion angles; correlations between esds in cell parameters are only
 used when they are defined by crystal symmetry.  An approximate (isotropic)
 treatment of cell esds is used for estimating esds involving l.s. planes.
;
loop_
    _geom_bond_atom_site_label_1
    _geom_bond_atom_site_label_2
    _geom_bond_site_symmetry_2
    _geom_bond_distance
    _geom_bond_publ_flag
    N1 C8 . 1.407(3) ?
    N1 C7 . 1.291(3) ?
    O2 N2 . 1.415(2) ?
    O2 C10 . 1.358(3) ?
    C5 H5 . 0.9500 ?
    C5 C6 . 1.402(3) ?
    C5 C4 . 1.377(3) ?
    C8 C9 . 1.420(3) ?
    C8 N2 . 1.314(3) ?
    C7 H7 . 0.9500 ?
    C7 C6 . 1.447(3) ?
    C6 C1 . 1.405(3) ?
    C9 H9 . 0.9500 ?
    C9 C10 . 1.347(3) ?
    C10 C11 . 1.483(3) ?
    C2 H2 . 0.9500 ?
    C2 C1 . 1.394(3) ?
    C2 C3 . 1.381(4) ?
    C1 O1 . 1.354(3) ?
    C4 H4 . 0.9500 ?
    C4 C3 . 1.389(4) ?
    C3 H3 . 0.9500 ?
    C11 H11A . 0.9800 ?
    C11 H11B . 0.9800 ?
    C11 H11C . 0.9800 ?
    O1 H1 . 0.95(3) ?
loop_
    _geom_angle_atom_site_label_1
    _geom_angle_atom_site_label_2
    _geom_angle_atom_site_label_3
    _geom_angle_site_symmetry_1
    _geom_angle_site_symmetry_3
    _geom_angle
    _geom_angle_publ_flag
    C7 N1 C8 . . 117.49(18) ?
    C10 O2 N2 . . 108.88(17) ?
    C6 C5 H5 . . 119.5 ?
    C4 C5 H5 . . 119.5 ?
    C4 C5 C6 . . 121.1(2) ?
    N1 C8 C9 . . 131.7(2) ?
    N2 C8 N1 . . 116.30(19) ?
    N2 C8 C9 . . 112.03(19) ?
    N1 C7 H7 . . 119.0 ?
    N1 C7 C6 . . 121.9(2) ?
    C6 C7 H7 . . 119.0 ?
    C5 C6 C7 . . 118.8(2) ?
    C5 C6 C1 . . 118.8(2) ?
    C1 C6 C7 . . 122.3(2) ?
    C8 C9 H9 . . 127.6 ?
    C10 C9 C8 . . 104.72(19) ?
    C10 C9 H9 . . 127.6 ?
    C8 N2 O2 . . 104.84(18) ?
    O2 C10 C11 . . 115.73(19) ?
    C9 C10 O2 . . 109.53(19) ?
    C9 C10 C11 . . 134.7(2) ?
    C1 C2 H2 . . 120.1 ?
    C3 C2 H2 . . 120.1 ?
    C3 C2 C1 . . 119.7(2) ?
    C2 C1 C6 . . 120.0(2) ?
    O1 C1 C6 . . 121.5(2) ?
    O1 C1 C2 . . 118.6(2) ?
    C5 C4 H4 . . 120.4 ?
    C5 C4 C3 . . 119.3(2) ?
    C3 C4 H4 . . 120.4 ?
    C2 C3 C4 . . 121.2(2) ?
    C2 C3 H3 . . 119.4 ?
    C4 C3 H3 . . 119.4 ?
    C10 C11 H11A . . 109.5 ?
    C10 C11 H11B . . 109.5 ?
    C10 C11 H11C . . 109.5 ?
    H11A C11 H11B . . 109.5 ?
    H11A C11 H11C . . 109.5 ?
    H11B C11 H11C . . 109.5 ?
    C1 O1 H1 . . 110(2) ?
loop_
    _geom_torsion_atom_site_label_1
    _geom_torsion_atom_site_label_2
    _geom_torsion_atom_site_label_3
    _geom_torsion_atom_site_label_4
    _geom_torsion_site_symmetry_1
    _geom_torsion_site_symmetry_2
    _geom_torsion_site_symmetry_3
    _geom_torsion_site_symmetry_4
    _geom_torsion
    _geom_torsion_publ_flag
    N1 C8 C9 C10 . . . . -179.3(2) ?
    N1 C8 N2 O2 . . . . 179.62(17) ?
    N1 C7 C6 C5 . . . . -179.1(2) ?
    N1 C7 C6 C1 . . . . 0.8(3) ?
    C5 C6 C1 C2 . . . . -0.7(3) ?
    C5 C6 C1 O1 . . . . 179.4(2) ?
    C5 C4 C3 C2 . . . . -0.6(3) ?
    C8 N1 C7 C6 . . . . 179.86(18) ?
    C8 C9 C10 O2 . . . . -0.8(2) ?
    C8 C9 C10 C11 . . . . 178.5(2) ?
    C7 N1 C8 C9 . . . . 3.8(3) ?
    C7 N1 C8 N2 . . . . -176.33(19) ?
    C7 C6 C1 C2 . . . . 179.4(2) ?
    C7 C6 C1 O1 . . . . -0.5(3) ?
    C6 C5 C4 C3 . . . . -0.1(3) ?
    C9 C8 N2 O2 . . . . -0.5(2) ?
    N2 O2 C10 C9 . . . . 0.6(2) ?
    N2 O2 C10 C11 . . . . -178.90(17) ?
    N2 C8 C9 C10 . . . . 0.9(2) ?
    C10 O2 N2 C8 . . . . 0.0(2) ?
    C1 C2 C3 C4 . . . . 0.7(4) ?
    C4 C5 C6 C7 . . . . -179.34(19) ?
    C4 C5 C6 C1 . . . . 0.8(3) ?
    C3 C2 C1 C6 . . . . 0.0(3) ?
    C3 C2 C1 O1 . . . . 179.9(2) ?
loop_
    _geom_hbond_atom_site_label_D
    _geom_hbond_atom_site_label_H
    _geom_hbond_atom_site_label_A
    _geom_hbond_site_symmetry_A
    _geom_hbond_distance_DH
    _geom_hbond_distance_HA
    _geom_hbond_distance_DA
    _geom_hbond_angle_DHA
    _geom_hbond_publ_flag
    C7 H7 O2 3_644 0.95 2.61 3.502(3) 157.0 yes
    C7 H7 N2 3_644 0.95 2.49 3.394(3) 159.4 yes
    C9 H9 N2 3_644 0.95 2.74 3.591(3) 149.3 yes
    C2 H2 O1 2_774 0.95 2.62 3.496(3) 152.8 yes
    O1 H1 N1 . 0.95(3) 1.80(3) 2.632(2) 145(3) yes
_shelx_space_group_comment
;
The symmetry employed for this shelxl refinement is uniquely defined
by the following loop, which should always be used as a source of
symmetry information in preference to the above space-group names.
They are only intended as comments.
;
_shelx_estimated_absorpt_T_min     0.953
_shelx_estimated_absorpt_T_max     0.991
_shelx_hkl_file
;
   0   0  -3 25.7366 41.6556   1
   0   0  -2 16557.5 465.417   2
   0   0  -2 14499.6 400.141   1
   0   0  -1 4.43254 44.7963   6
   0   0  -1 35.1690 36.8869   1
   0   0  -1 36.4164 52.4958   3
   0   0  -1-12.8341 29.6370   2
   0   0  -1 88.2159 77.7541   4
   0   0   1 35.1538 35.5780   2
   0   0   1 61.9989 31.1161   1
   0   0   2 15140.7 441.370   2
   0   0   3 2.91839 52.9082   2
   0   0   4 14089.4 547.624   2
   0   0   4 13554.4 965.490   3
   0   0   5-233.990 255.545   3
   0   0   6 25099.4 1673.97   3
   0   1  -4 119.719 81.8934   1
   0  -1  -3 42211.0 976.374   2
   0   1  -3 44200.9 1004.58   1
   0  -1  -2-28.1943 45.5229   2
   0   1  -2-12.2249 75.0652   1
   0  -1  -1 198853. 1463.61   2
   0   1  -1 192045. 1503.17   1
   0  -1  -1 201373. 1811.73   4
   0  -1  -1 197134. 1746.49   6
   0  -1  -1 194627. 1808.83   3
   0   1   1 193235. 1446.95   2
   0  -1   1 193607. 1507.87   1
   0   1   2-7.23348 53.8968   2
   0  -1   2 45.1968 58.4408   1
   0  -1   2 175.034 63.3439   2
   0  -1   3 42495.5 840.725   2
   0   1   3 43163.9 975.808   2
   0  -1   4-44.5447 136.429   3
   0   1   4 12.8546 118.279   3
   0  -1   5 2656.96 500.808   3
   0   1   5 2572.58 490.854   3
   0   1   6 146.232 197.095   3
   0  -1   6-170.922 229.887   3
   0   2  -4 301.539 122.981   1
   0   2  -3-69.6109 93.8270   1
   0   2  -2 2345.32 241.083   1
   0  -2  -2 2890.34 260.908   2
   0  -2  -1 73.3427 68.2644   4
   0  -2  -1 76.8164 73.1537   2
   0  -2  -1 18.8941 34.7317   1
   0   2  -1 0.85771 71.7594   1
   0  -2  -1 116.924 79.1031   3
   0   2   0 371772. 2138.56   1
   0   2   1-5.55322 32.4175   1
   0   2   3-25.5349 98.7979   3
   0  -2   3-58.4679 47.4644   2
   0   2   3-72.7411 96.1834   6
   0  -2   3 130.040 135.388   3
   0  -2   4 137.394 128.557   3
   0   2   4 91.9444 160.715   3
   0   2   5 103.949 197.041   3
   0  -2   5-46.2367 135.781   3
   0   2   6 2466.48 540.399   3
   0  -2   6 2842.78 614.122   3
   0   3  -4-80.9887 109.895   1
   0   3  -3 6431.61 496.781   1
   0  -3  -2 12.1840 22.5691   1
   0   3  -2 10.2357 103.814   1
   0  -3  -1 65020.2 666.000   5
   0  -3  -1 69170.9 955.327   1
   0   3  -1 67472.8 1283.50   1
   0   3   0 23.4895 76.7952   1
   0   3   1 63458.2 1173.94   4
   0   3   1 63447.5 891.143   1
   0   3   2 70.2088 24.1001   1
   0   3   2 119.964 111.851   4
   0   3   3 6246.96 593.766   3
   0   3   3 5630.71 555.362   6
   0   3   4-192.206 178.588   3
   0   3   4-170.072 162.040   6
   0  -3   4-89.8954 158.236   3
   0   3   5 13415.5 1112.12   3
   0  -3   5 12183.5 1092.72   3
   0  -3   6 118.021 218.322   3
   0   3   6 219.817 266.874   3
   0   4  -4 11735.2 778.890   1
   0   4  -3-1.87906 105.296   1
   0  -4  -2 28928.1 610.956   1
   0   4  -2 32297.6 1105.88   1
   0  -4  -1 177.188 97.1675   1
   0   4  -1 131.356 109.937   1
   0   4   0 4629.25 359.426   1
   0   4   1 40.5113 73.4731   4
   0   4   1 13.4995 69.8863   1
   0   4   2 29687.1 1117.90   4
   0   4   2 30556.5 592.268   1
   0   4   3-54.4679 126.277   4
   0   4   3-50.2042 106.647   6
   0   4   3 29.1915 107.512   3
   0   4   4 10861.4 896.826   3
   0  -4   4 9584.36 874.753   3
   0   4   4 9924.53 868.491   6
   0  -4   5-10.2793 194.310   3
   0   4   5-172.428 141.964   3
   0   4   5 79.0096 192.565   6
   0   5  -4-150.395 170.580   1
   0   5  -3 914.312 234.129   1
   0  -5  -2-30.3011 51.0040   5
   0  -5  -2-61.8241 59.1743   1
   0   5  -2 77.6281 144.587   1
   0   5  -1 11642.0 675.307   1
   0   5   0-41.4354 125.748   1
   0   5   1 11157.0 563.100   4
   0   5   1 10763.7 524.788   1
   0   5   2 100.255 95.3226   6
   0   5   2-31.8270 57.2500   1
   0   5   2-58.2377 123.631   4
   0   5   3 888.942 275.791   4
   0   5   3 695.686 221.887   6
   0   5   4 84.4109 144.055   6
   0   5   5 13547.7 1167.06   6
   0  -5   5 12656.0 1147.09   3
   0   6  -4 1591.93 331.605   1
   0   6  -3-201.359 166.103   1
   0   6  -2 6682.25 603.632   1
   0   6  -1 9.65110 126.076   1
   0   6   0 3295.75 363.182   1
   0   6   1-14.6766 86.6933   1
   0   6   1 17.6300 74.3665   4
   0   6   2 6188.85 551.181   4
   0   6   2 7182.09 611.359   6
   0   6   2 6900.20 408.740   1
   0   6   3-52.6581 135.110   4
   0   6   3 174.375 154.334   6
   0   6   4 1878.42 425.987   6
   0  -6   5 183.763 227.223   3
   0   6   5-186.871 143.761   6
   0   7  -5 10437.3 943.832   1
   0   7  -4-231.836 224.480   1
   0   7  -3 26590.4 1363.03   1
   0   7  -2-153.142 176.105   1
   0   7  -1 19895.0 1031.77   1
   0   7   0-19.3526 130.893   1
   0   7   1 20609.7 843.771   4
   0   7   1 20783.9 899.995   1
   0   7   2 29.0257 78.8771   1
   0   7   2-64.6479 134.199   4
   0   7   2 127.990 120.646   6
   0   7   3 24739.7 1314.88   6
   0   7   3 27375.4 1400.19   4
   0   7   4-75.3142 187.996   6
   0  -7   5 10483.0 1101.65   3
   0   7   5 9433.89 1022.08   6
   0   8  -5 31.4805 180.646   1
   0   8  -4 1688.73 386.452   1
   0   8  -3 206.800 196.251   1
   0   8  -2 25261.5 1332.05   1
   0   8  -1-106.967 183.431   1
   0   8   0 16356.9 945.781   1
   0   8   1-80.3498 104.288   1
   0   8   1-71.4053 91.6223   4
   0   8   2 24086.7 1247.22   6
   0   8   2 26644.8 997.610   1
   0   8   2 25511.1 1197.62   4
   0   8   3 46.7472 150.354   6
   0   8   3 165.830 147.595   4
   0   8   4 2063.08 443.592   6
   0   8   5-156.268 150.811   6
   0   9  -5-667.325 303.232   1
   0   9  -4 203.286 189.087   1
   0   9  -3 7435.01 810.345   1
   0   9  -2-148.248 225.460   1
   0   9  -1 16027.2 1060.58   1
   0   9   0 366.327 213.249   1
   0   9   0-52.4059 62.7011   4
   0   9   1 15612.6 803.164   4
   0   9   1 14556.8 886.163   1
   0   9   2 196.164 159.978   6
   0   9   2 13.2412 127.877   4
   0   9   2-75.4781 103.796   1
   0   9   3 7680.74 780.610   4
   0   9   3 7454.76 804.535   6
   0   9   4-82.1751 166.240   6
   0  10  -4 672.966 298.851   1
   0  10  -3-241.707 178.872   1
   0  10  -2 3441.62 563.835   1
   0  10  -1-273.769 237.657   1
   0  10   0 9654.79 827.012   1
   0  10   1 129.175 118.923   1
   0  10   2 2986.53 406.198   1
   0  10   2 3947.92 580.767   6
   0  10   2 3102.89 471.217   4
   0  10   3 183.756 186.297   6
   0  10   3 224.869 182.475   4
   0  10   4-31.6115 190.871   6
   0  11  -3 2114.79 489.093   1
   0  11  -2 210.166 213.589   1
   0  11  -1 282.207 202.073   1
   0  11   0-101.358 152.856   1
   0  11   1-154.682 163.151   1
   0  11   2-235.509 158.994   6
   0  11   3 2042.86 471.854   6
   0  12  -2 6146.42 813.673   1
   0  12  -1-19.4780 223.924   1
   0  12   0 96.0363 142.818   1
   0  12   1 247.402 226.676   1
   0  12   2 6106.77 796.001   6
   0  13  -1 2463.93 532.077   1
   0  13   0 2.96479 120.378   1
   0  13   1 2707.64 496.016   1
   0  14   0 2464.97 533.581   1
  -1   0  -4 21.7470 37.5093   1
  -1   0  -3 34.9108 52.5456   1
   1   0  -3-12.8287 41.4388   1
  -1   0  -2 62.8685 60.8810   1
  -1   0  -2-5.31836 33.7422   2
   1   0  -2-4.02397 44.4781   2
   1   0  -2 73.5034 50.6641   1
  -1   0  -1 179.868 79.2798   4
   1   0  -1-59.2101 54.4491   6
   1   0  -1 52.2612 50.6891   2
   1   0  -1 54.5140 55.7572   3
   1   0  -1 28.4117 36.8974   1
  -1   0  -1 10.2306 36.0984   1
  -1   0  -1 26.9514 53.5014   3
  -1   0  -1-16.3342 56.9434   6
  -1   0   1 24.5117 31.5016   1
  -1   0   1 46.1579 53.1695   2
   1   0   2-1.36064 33.4201   2
  -1   0   2 5.49133 42.9731   1
  -1   0   2-4.54429 62.1175   2
  -1   0   3-13.4906 61.2095   2
  -1   0   3-76.9056 85.3036   3
   1   0   3 9.57129 96.6884   3
   1   0   3 22.8678 43.6825   2
  -1   0   4-16.4401 53.5903   2
   1   0   4 176.830 156.513   3
  -1   0   4 140.636 155.863   3
   1   0   5-45.5839 176.158   3
  -1   0   5-51.5559 186.972   3
   1   0   6-50.9090 137.707   3
  -1   0   6-17.0005 128.291   3
  -1   1  -4 4506.52 356.122   1
   1   1  -4 4226.64 327.072   1
   1   1  -3 1875.41 213.043   1
  -1  -1  -3 1569.84 121.424   1
  -1  -1  -3 1943.21 118.532   1
  -1   1  -3 1866.02 219.078   1
  -1  -1  -3 2047.78 196.342   2
  -1   1  -2 10266.9 439.347   1
  -1  -1  -2 9787.75 237.118   1
   1  -1  -2 10608.4 455.937   2
  -1  -1  -2 9771.37 380.243   2
   1   1  -2 9598.88 412.322   1
  -1  -1  -2 8215.80 243.436   1
   1  -1  -1 7411.37 316.491   2
   1  -1  -1 7484.78 346.973   6
  -1  -1  -1 7084.77 348.310   3
  -1  -1  -1 6998.37 265.779   2
   1   1  -1 6333.74 276.738   1
  -1  -1  -1 7474.12 335.617   6
  -1   1  -1 6751.60 296.881   1
  -1   1  -1 7268.89 319.934   4
   1  -1  -1 7145.61 347.801   3
   1  -1  -1 7299.19 359.047   4
  -1  -1  -1 7405.43 362.237   4
   1  -1   1 7014.12 299.396   1
  -1  -1   1 7079.05 291.577   1
  -1   1   1 6857.96 301.145   2
   1  -1   2 9198.54 283.200   2
  -1   1   2 9979.02 437.300   2
  -1  -1   2 9923.20 407.619   1
   1  -1   2 10362.6 430.902   1
  -1  -1   2 9324.13 387.694   2
  -1  -1   3 67.1107 126.341   3
   1  -1   3 2074.69 332.764   3
  -1   1   3 38.4294 99.7029   3
  -1   1   3 64.2179 108.473   6
  -1  -1   3 1740.26 196.856   2
   1  -1   3 2066.41 161.446   2
  -1   1   3 1967.07 229.439   2
   1   1   3 1565.34 295.733   3
   1   1   4 4200.84 543.404   3
  -1  -1   4 3659.46 517.003   3
   1  -1   4 3393.80 501.446   3
  -1  -1   4 4401.94 321.501   2
  -1   1   4 4185.92 543.222   3
  -1   1   4 4765.59 377.602   2
   1  -1   5 2053.57 457.449   3
  -1   1   5 3022.65 547.566   3
   1   1   5 2414.10 485.489   3
  -1  -1   5 2099.30 448.505   3
   1  -1   6 1330.43 389.285   3
   1   1   6 1677.94 468.994   3
  -1   1   6 1484.12 430.005   3
  -1  -1   6 1742.76 466.308   3
  -1   2  -4 3058.11 332.522   1
   1   2  -4 3492.80 350.040   1
   1   2  -3 22040.9 808.300   1
  -1   2  -3 21538.9 817.275   1
  -1   2  -2 20940.2 727.087   1
  -1  -2  -2 22255.5 674.017   2
   1   2  -2 21412.3 719.536   1
  -1   2  -1 27004.2 700.966   1
   1  -2  -1 28142.4 716.399   4
   1   2  -1 26395.0 692.682   1
  -1  -2  -1 28631.5 747.515   3
  -1  -2  -1 27392.4 477.992   1
   1  -2  -1 26869.7 438.688   1
   1  -2  -1 28953.1 751.116   3
   1   2   0 63607.5 892.193   1
  -1   2   0 63445.1 892.263   1
  -1   2   1 26825.3 711.883   2
  -1   2   1 26194.3 418.357   1
   1   2   1 26866.5 453.725   1
  -1   2   2 21042.2 709.934   2
  -1  -2   3 7497.61 636.156   3
  -1   2   3 15738.1 889.434   6
  -1  -2   3 22506.8 704.689   2
  -1   2   3 23147.3 836.841   2
   1   2   3 12643.4 849.707   4
   1   2   3 19678.3 980.264   6
   1   2   3 21326.7 1021.36   3
   1  -2   3 21004.1 1053.12   3
  -1   2   3 7853.82 616.933   3
   1  -2   3 22130.1 556.646   2
  -1  -2   4 2910.83 266.383   2
   1   2   4 3238.61 480.279   3
   1  -2   4 2881.60 455.995   3
  -1  -2   4 3470.44 506.116   3
  -1   2   4 2554.58 421.282   3
   1  -2   5 5528.62 724.683   3
   1   2   5 5348.40 699.589   3
  -1  -2   5 4925.65 683.667   3
  -1   2   5 5067.54 682.284   3
   1   2   6 1944.20 485.914   3
   1  -2   6 2445.93 554.904   3
  -1   2   6 1534.63 411.172   3
  -1  -2   6 2173.57 512.368   3
  -1   3  -4 3921.75 421.934   1
   1   3  -4 3597.84 393.810   1
  -1   3  -3 9254.73 597.337   1
   1   3  -3 9124.66 581.478   1
   1   3  -2 9396.43 544.246   1
  -1  -3  -2 8696.56 280.536   1
  -1   3  -2 9923.58 558.365   1
  -1   3  -1 29353.2 855.241   1
   1  -3  -1 29295.2 627.684   1
   1   3  -1 28568.7 841.500   1
  -1  -3  -1 30259.7 654.215   1
   1  -3  -1 29292.7 770.250   4
  -1  -3  -1 27897.0 515.763   5
   1   3   0 1672.21 189.619   1
  -1   3   0 1535.57 182.057   1
   1   3   1 27765.3 792.442   4
   1   3   1 27104.9 605.292   1
  -1   3   1 27902.9 778.514   4
  -1   3   1 26944.6 587.449   1
  -1   3   2 9640.70 625.462   4
   1   3   2 9510.75 255.874   1
   1   3   3 9052.39 691.054   3
   1   3   3 9392.77 749.554   4
   1   3   3 8994.19 681.749   6
  -1   3   3 7812.64 649.491   6
  -1   3   3 9800.68 721.900   3
   1  -3   4 3349.48 518.132   3
  -1   3   4 3134.65 498.073   6
   1   3   4 2867.24 460.619   3
  -1  -3   4 2865.39 478.948   3
  -1   3   4 2892.06 461.002   3
   1   3   4 3110.88 472.673   6
  -1  -3   5 12310.4 1094.97   3
  -1   3   5 13454.7 1114.18   3
   1  -3   5 14088.7 1178.17   3
   1   3   5 13784.3 1126.14   3
   1   3   6 422.224 259.354   3
  -1  -3   6 350.176 222.856   3
   1  -3   6-124.327 192.598   3
  -1   3   6 716.823 361.398   3
   1   4  -4 7270.62 610.819   1
  -1   4  -4 8143.89 652.459   1
  -1   4  -3 1287.95 246.253   1
   1   4  -3 1010.63 229.754   1
  -1   4  -2 38407.6 1217.80   1
   1   4  -2 39740.9 1232.92   1
  -1  -4  -2 40530.4 753.816   1
  -1  -4  -1 26778.9 482.244   5
  -1  -4  -1 29743.0 776.550   1
   1   4  -1 28441.2 951.269   1
  -1   4  -1 27958.6 949.213   1
   1  -4  -1 29208.6 762.658   1
  -1   4   0 30527.2 881.748   1
   1   4   0 28750.8 858.921   1
   1   4   1 26592.1 827.662   4
   1   4   1 27380.8 730.461   1
  -1   4   1 27181.9 809.313   4
  -1   4   1 28015.4 726.385   1
  -1   4   2 38373.0 1268.72   4
   1   4   2 39356.4 699.982   1
  -1   4   2 39653.0 659.418   1
   1   4   2 36364.2 1240.07   4
   1   4   3 1116.91 275.813   6
   1   4   3 1149.91 277.258   4
  -1   4   3 1276.72 284.653   6
   1   4   3 1118.97 256.438   3
  -1   4   3 923.718 275.690   3
  -1   4   4 8153.20 790.851   6
  -1   4   4 7378.22 741.311   3
  -1  -4   4 8535.34 835.115   3
   1   4   4 7171.78 732.488   6
   1  -4   4 7732.39 782.128   3
   1   4   4 7342.85 740.665   3
   1  -4   5 4073.04 645.823   3
  -1  -4   5 3080.54 562.009   3
   1   4   5 3777.10 619.512   6
  -1   4   5 4088.97 635.939   6
   1   4   5 3993.87 625.608   3
  -1   4   5 3330.12 569.387   3
   1   5  -4 4451.03 526.604   1
  -1   5  -4 5176.18 568.244   1
   1   5  -3 2618.95 399.045   1
  -1   5  -3 2239.90 362.617   1
   1  -5  -2 5817.01 241.753   5
  -1   5  -2 5927.83 529.295   1
   1   5  -2 6394.63 544.978   1
  -1  -5  -2 5918.73 347.592   1
  -1  -5  -2 5733.13 300.629   5
   1  -5  -2 5652.17 327.938   1
  -1   5  -1 32807.4 1125.33   1
   1   5  -1 30826.6 1095.73   1
  -1   5   0 23188.8 859.811   1
   1   5   0 24336.0 884.586   1
   1   5   1 30362.2 885.013   1
   1   5   1 32786.4 975.975   4
  -1   5   1 32900.8 937.369   4
  -1   5   1 31907.2 901.746   1
   1   5   2 5301.39 493.176   4
  -1   5   2 6058.87 525.264   4
   1   5   2 5625.06 327.395   1
  -1   5   2 5889.64 323.758   1
   1   5   2 5952.28 518.118   6
   1   5   3 2210.83 369.095   6
  -1   5   3 2281.20 375.074   6
   1   5   3 1936.75 362.738   4
  -1   5   4 4634.20 614.309   6
   1   5   4 3671.04 542.315   6
  -1  -5   5 8597.42 963.133   3
   1   5   5 7536.00 868.236   6
   1  -5   5 8044.85 924.781   3
  -1   5   5 9149.80 969.013   6
  -1   6  -4 3818.90 528.798   1
   1   6  -4 5021.70 590.767   1
   1   6  -3 4399.57 525.519   1
  -1   6  -3 3976.57 513.408   1
  -1  -6  -3 4673.08 337.661   5
  -1  -6  -2 2099.73 161.004   5
   1   6  -2 1536.36 319.348   1
  -1   6  -2 2043.08 348.819   1
  -1   6  -1 9918.45 672.501   1
   1   6  -1 10200.3 687.544   1
   1   6   0 9015.26 598.919   1
  -1   6   0 8524.88 580.106   1
   1   6   1 9653.24 563.756   4
  -1   6   1 9595.87 556.217   1
  -1   6   1 9623.89 536.796   4
   1   6   1 9977.73 572.617   1
   1   6   2 2133.13 329.640   4
   1   6   2 2312.81 242.344   1
  -1   6   2 2256.81 341.330   6
  -1   6   2 1534.89 281.359   4
   1   6   2 2421.71 369.121   6
  -1   6   2 1805.17 213.281   1
  -1   6   3 4520.95 546.268   6
   1   6   3 3637.17 480.729   6
   1   6   3 4115.80 552.358   4
  -1   6   4 3820.13 574.545   6
   1   6   4 4232.04 593.460   6
   1   6   5 6305.77 810.992   6
  -1   6   5 5999.86 799.493   6
  -1  -6   5 5660.14 800.520   3
   1  -6   5 5896.32 804.710   3
   1   7  -5 1296.38 359.483   1
  -1   7  -5 1467.95 370.834   1
  -1   7  -4 652.167 229.732   1
   1   7  -4 427.645 229.132   1
   1   7  -3 1809.89 370.122   1
  -1   7  -3 1973.58 375.846   1
  -1   7  -2 246.020 187.606   1
   1   7  -2-3.60821 146.468   1
  -1   7  -1 7670.77 644.378   1
   1   7  -1 6996.73 619.171   1
   1   7   0 8143.83 623.005   1
  -1   7   0 8171.96 405.514   4
  -1   7   0 8399.78 627.673   1
  -1   7   1 6364.94 461.446   4
  -1   7   1 7380.32 539.312   1
   1   7   1 7241.04 518.892   4
   1   7   1 7558.58 540.577   1
   1   7   2 297.745 155.200   6
   1   7   2 300.811 123.897   1
  -1   7   2 103.660 86.6160   1
   1   7   2 412.520 194.992   4
  -1   7   2 179.218 113.761   6
  -1   7   2 181.642 110.596   4
   1   7   3 1449.42 340.293   6
   1   7   3 1534.32 363.421   4
  -1   7   3 2103.15 391.487   6
  -1   7   4 65.6984 179.325   6
   1   7   4 1107.01 336.144   6
  -1  -7   5 1599.83 490.045   3
  -1   7   5 1296.46 413.949   6
   1   7   5 1646.93 461.048   6
   1  -7   5 1741.48 455.820   3
  -1   8  -5 275.717 237.026   1
   1   8  -5 8.74723 155.258   1
   1   8  -4 277.940 170.637   1
  -1   8  -4-109.221 227.923   1
  -1   8  -3 2305.96 439.276   1
   1   8  -3 1842.34 389.695   1
  -1   8  -2 806.190 272.557   1
   1   8  -2 322.145 167.172   1
  -1   8  -1 6860.78 660.388   1
   1   8  -1 6099.42 626.634   1
  -1   8   0 23199.0 1114.52   1
   1   8   0 22522.3 1095.07   1
  -1   8   0 21918.3 707.557   4
   1   8   1 6430.94 556.545   1
   1   8   1 6129.11 500.725   4
  -1   8   1 6553.08 556.057   1
  -1   8   1 6283.52 479.732   4
  -1   8   2 698.623 234.763   4
   1   8   2 654.455 221.785   4
   1   8   2 479.305 152.062   1
  -1   8   2 527.061 214.620   6
   1   8   2 754.074 246.766   6
  -1   8   2 355.903 116.351   1
   1   8   3 2301.58 443.484   4
   1   8   3 1828.05 387.205   6
  -1   8   3 1692.19 389.459   6
  -1   8   4-228.995 207.912   6
   1   8   4 261.507 192.014   6
  -1   8   5 306.407 228.229   6
   1   8   5 363.929 294.027   6
   1   9  -5 564.879 300.284   1
  -1   9  -5 614.088 284.649   1
  -1   9  -4 138.477 156.039   1
   1   9  -4-363.116 248.008   1
  -1   9  -3 4043.03 613.198   1
   1   9  -3 4135.62 608.577   1
   1   9  -2 287.552 223.054   1
  -1   9  -2 13.1817 156.279   1
  -1   9  -1 1346.06 343.100   1
   1   9  -1 1025.19 302.742   1
  -1   9   0 46212.2 1688.49   1
   1   9   0 46886.7 1700.73   1
   1   9   1 1812.71 289.142   4
  -1   9   1 1423.07 248.634   4
  -1   9   1 1721.17 325.510   1
   1   9   1 1524.35 299.166   1
  -1   9   2 333.253 190.558   6
  -1   9   2 549.679 186.518   1
  -1   9   2 437.700 187.278   4
   1   9   2 758.890 194.669   1
   1   9   2 348.314 202.056   4
   1   9   2 828.051 284.006   6
  -1   9   3 3255.39 538.867   6
   1   9   3 4887.10 646.065   4
   1   9   3 4310.03 614.393   6
  -1   9   4-145.932 200.327   6
   1   9   4-205.161 187.380   6
  -1  10  -4 982.813 327.396   1
   1  10  -4 868.272 326.280   1
   1  10  -3 840.887 345.572   1
  -1  10  -3 1379.44 407.831   1
   1  10  -2 1670.64 403.885   1
  -1  10  -2 748.788 241.414   1
   1  10  -1 767.120 269.334   1
  -1  10  -1 540.429 194.512   1
   1  10   0 12383.6 932.344   1
  -1  10   0 11209.8 882.301   1
   1  10   1 784.619 200.874   4
   1  10   1 363.853 178.772   1
  -1  10   1 773.220 250.043   1
  -1  10   2 1497.11 319.859   4
  -1  10   2 1295.25 275.628   1
   1  10   2 1115.84 236.179   1
   1  10   2 1688.75 334.916   4
   1  10   2 1526.65 359.865   6
  -1  10   2 1651.00 386.543   6
   1  10   3 960.291 335.476   6
  -1  10   3 1385.98 400.235   6
   1  10   3 1082.54 330.810   4
   1  10   4 678.505 297.246   6
  -1  10   4 1004.61 366.324   6
  -1  11  -3 1079.77 391.345   1
   1  11  -3 1034.80 364.387   1
   1  11  -2 80.5323 179.441   1
  -1  11  -2 117.572 196.967   1
   1  11  -1 4551.21 647.431   1
  -1  11  -1 4304.01 616.738   1
   1  11   0 576.814 252.037   1
  -1  11   0-114.657 204.020   1
   1  11   1 4601.99 578.304   1
  -1  11   1 3494.39 504.385   1
   1  11   2 49.5128 175.797   6
  -1  11   2-34.9018 141.173   6
   1  11   3 711.349 289.439   6
  -1  11   3 981.096 321.770   6
   1  12  -2 1062.03 366.318   1
  -1  12  -2 1635.48 418.867   1
  -1  12  -1 2268.24 500.393   1
   1  12  -1 1086.48 349.720   1
   1  12   0 300.763 207.065   1
  -1  12   0 686.106 265.728   1
   1  12   1 1366.33 342.920   1
  -1  12   1 1329.73 335.453   1
  -1  12   2 799.616 316.418   6
   1  12   2 1074.05 348.381   6
  -1  13  -1 1673.21 433.907   1
   1  13  -1 2143.53 494.253   1
  -1  13   0 416.267 232.690   1
   1  13   0 235.130 133.940   1
  -1  13   1 1578.56 384.974   1
   1  13   1 1409.80 358.383   1
  -1  14   0 371.663 244.582   1
  -2   0  -4 4798.00 314.357   1
  -2   0  -3 17391.6 570.965   1
   2   0  -3 18117.8 495.991   1
   2   0  -2 33362.4 814.966   2
  -2   0  -2 32749.1 681.495   1
   2   0  -2 34403.1 599.629   1
  -2   0  -1 16997.0 514.367   4
   2   0  -1 16627.2 517.533   3
   2   0  -1 15747.7 454.539   2
  -2   0  -1 15792.5 505.199   3
   2   0  -1 16558.4 515.523   6
   2   0  -1 16544.1 334.450   1
  -2   0  -1 16626.9 478.648   6
  -2   0   1 14614.1 431.333   2
  -2   0   1 14562.6 323.951   1
  -2   0   2 32397.5 791.734   2
  -2   0   2 32127.3 579.891   1
   2   0   3 17276.3 925.811   3
  -2   0   3 17383.7 663.641   2
  -2   0   3 17369.5 499.354   1
  -2   0   4 4705.70 377.698   2
   2   0   4 4641.08 571.671   3
  -2   0   4 5046.99 601.344   3
  -2   0   5 3625.12 573.464   3
   2   0   5 2480.03 447.753   3
   2   0   6 6370.44 866.283   3
  -2   0   6 6711.02 881.750   3
  -2   1  -4 3878.88 342.757   1
   2   1  -4 4359.88 331.756   1
   2   1  -3 3856.63 297.041   1
  -2  -1  -3 3676.04 211.598   1
  -2  -1  -3 3634.07 243.438   2
  -2  -1  -3 3704.66 193.366   1
  -2   1  -3 3644.03 306.960   1
  -2   1  -2 351.052 111.200   1
  -2  -1  -2 298.997 61.8239   1
   2   1  -2 165.847 83.2119   1
   2  -1  -2 214.982 92.9480   2
  -2  -1  -2 246.929 68.2846   2
  -2  -1  -1 3466.24 223.390   6
   2  -1  -1 2885.50 225.042   3
  -2   1  -1 3126.01 217.495   1
   2  -1  -1 3084.68 233.968   6
  -2  -1  -1 2926.14 146.650   1
  -2  -1  -1 3027.57 232.993   3
   2   1  -1 3032.15 201.529   1
  -2   1  -1 2634.44 195.107   4
   2   1   0 141828. 1089.32   1
   2   1   0 142917. 1013.97   5
  -2   1   0 141068. 1125.56   2
   2   1   1 3537.90 164.846   1
   2  -1   1 2757.55 201.802   4
  -2  -1   1 2878.79 194.297   1
  -2   1   1 2616.50 213.266   2
   2   1   2 232.614 114.418   6
  -2  -1   2 264.130 79.0814   1
  -2   1   2 264.760 91.9941   2
  -2  -1   2 224.800 80.6692   2
   2  -1   3 3264.99 421.359   3
  -2   1   3 1888.91 308.036   3
  -2  -1   3 3439.55 298.355   2
   2   1   3 1476.22 305.041   4
   2   1   3 3621.52 425.193   3
  -2   1   3 10.7836 76.4771   6
  -2  -1   3 1957.09 327.557   3
   2  -1   3 3284.46 149.427   2
  -2   1   3 3449.42 316.741   2
  -2   1   4 3901.33 522.888   3
   2   1   4 3637.64 504.104   3
  -2  -1   4 4034.82 550.230   3
  -2   1   4 3551.69 348.844   2
   2  -1   4 3165.66 468.335   3
  -2  -1   4 3311.96 310.609   2
   2  -1   5 1084.64 370.074   3
   2   1   5 1363.92 359.856   3
  -2   1   5 1165.38 329.367   3
   2  -1   6 522.800 272.475   3
   2   1   6 31.5431 175.974   3
  -2  -1   6 15.9537 194.113   3
  -2   1   6-245.641 260.328   3
   2   2  -4 3059.75 330.345   1
  -2   2  -4 3448.51 372.591   1
  -2   2  -3 8994.05 545.262   1
   2   2  -3 9154.44 525.698   1
   2   2  -2 339.724 116.220   1
  -2  -2  -2 452.199 69.1908   1
  -2  -2  -2 768.350 127.463   2
  -2   2  -2 482.116 133.212   1
  -2  -2  -1 43100.3 909.708   3
   2   2  -1 38584.3 849.874   1
   2  -2  -1 41420.6 882.710   4
   2  -2  -1 42234.7 903.855   3
  -2   2  -1 39830.7 884.116   1
  -2  -2  -1 41614.5 647.187   1
  -2   2  -1 42088.9 689.411   4
   2   2   0 36650.0 712.052   1
  -2   2   0 38565.2 727.735   1
  -2   2   1 38614.3 880.176   2
   2   2   1 38922.0 605.431   1
  -2   2   1 38240.6 556.392   1
  -2   2   2 366.707 117.973   2
  -2   2   3 8748.38 531.155   2
  -2  -2   3 8773.89 683.469   3
  -2   2   3 7773.08 625.894   3
   2   2   3 5297.13 556.367   4
   2   2   3 8354.63 642.983   3
  -2   2   3 4838.14 499.843   6
   2   2   3 8248.81 638.381   6
   2  -2   3 7935.49 273.247   2
  -2  -2   3 8258.45 468.066   2
   2  -2   3 8025.03 661.189   3
  -2  -2   4 2850.33 294.176   2
   2  -2   4 3208.36 498.934   3
  -2   2   4 2981.15 470.858   3
  -2   2   4 3051.68 347.729   2
  -2  -2   4 2531.82 434.628   3
   2   2   4 3118.99 472.295   3
  -2  -2   5 9518.92 953.961   3
   2  -2   5 9903.50 959.982   3
   2   2   5 11253.8 1004.57   3
  -2   2   5 9533.39 925.128   3
  -2   2   6 3520.47 652.141   3
  -2  -2   6 2132.94 526.391   3
   2  -2   6 1728.96 489.764   3
   2   2   6 2007.87 529.395   3
  -2   3  -4 7310.04 578.088   1
   2   3  -4 7370.94 563.204   1
  -2   3  -3 148.337 115.661   1
   2   3  -3 118.542 123.466   1
   2   3  -2 264.657 104.456   1
  -2  -3  -2 351.691 73.1012   1
  -2   3  -2 517.275 157.191   1
   2   3  -1 5005.31 364.592   1
  -2   3  -1 5249.97 236.519   4
  -2  -3  -1 4968.43 254.750   5
  -2  -3  -1 5514.96 293.521   1
  -2   3  -1 4543.66 348.154   1
   2  -3  -1 5699.89 338.328   4
   2  -3  -1 5384.19 276.853   1
  -2   3   0 22232.6 356.511   4
   2   3   0 22471.6 669.150   1
  -2   3   0 23645.7 678.227   1
   2   3   1 4912.51 272.634   1
  -2   3   1 5013.19 264.511   1
  -2   3   1 5386.81 344.311   4
  -2   3   2 269.676 124.645   2
  -2   3   2 236.884 38.6196   1
   2   3   2 400.951 70.3626   1
   2   3   3 38.5462 104.958   6
   2   3   3-125.326 149.975   4
   2   3   3 56.2161 180.856   3
  -2   3   3 176.274 131.077   3
  -2   3   3 261.342 158.895   6
   2   3   4 6544.29 694.526   3
  -2   3   4 5524.06 632.284   3
   2   3   4 5777.04 664.138   6
  -2  -3   4 7752.21 493.473   2
  -2  -3   4 7457.77 755.996   3
  -2   3   4 5850.13 660.955   6
   2  -3   4 7940.36 770.675   3
   2  -3   5 1625.78 408.050   3
   2   3   5 1461.59 380.337   3
  -2  -3   5 2375.91 497.845   3
  -2   3   5 2230.82 473.203   3
  -2  -3   6-61.0050 160.350   3
  -2   3   6-245.521 257.138   3
   2  -3   6 97.4661 197.813   3
   2   4  -4 1968.88 323.678   1
  -2   4  -4 2014.10 330.390   1
   2   4  -3 348.108 138.419   1
  -2   4  -3 598.286 188.483   1
  -2  -4  -2 6810.31 332.899   1
   2   4  -2 6119.27 486.400   1
  -2   4  -2 6262.03 500.982   1
   2  -4  -1 23733.1 690.778   1
   2   4  -1 23327.5 865.824   1
  -2   4  -1 21850.0 833.583   1
  -2  -4  -1 21120.4 503.695   5
   2   4   0 522.497 161.802   1
  -2   4   0 279.978 115.258   1
  -2   4   0 211.980 49.1991   4
  -2   4   1 22127.7 660.746   1
   2   4   1 21585.3 663.343   1
  -2   4   1 21194.9 713.656   4
  -2   4   2 6066.04 268.195   1
   2   4   2 6650.47 529.373   4
   2   4   2 6926.07 314.642   1
   2   4   3 557.111 213.891   6
  -2   4   3 186.340 133.962   6
   2   4   3 524.506 207.035   4
   2   4   4 1924.66 398.745   3
  -2  -4   4 2154.40 430.640   3
   2  -4   4 2209.14 430.105   3
  -2   4   4 2639.53 461.939   3
  -2   4   4 2619.37 462.678   6
   2   4   4 1657.39 365.595   6
  -2  -4   5 1103.40 342.766   3
   2   4   5 1100.44 347.010   6
   2  -4   5 1619.20 434.516   3
  -2   4   5 1263.57 389.348   6
   2   4   5 1151.08 356.380   3
  -2   4   5 1570.32 403.654   3
   2   5  -4 4673.03 536.739   1
  -2   5  -4 5218.50 579.204   1
   2   5  -3 9.98978 113.652   1
  -2   5  -3 172.936 152.708   1
  -2  -5  -2 24918.9 684.829   5
   2   5  -2 25058.0 1066.70   1
  -2   5  -2 26196.4 1099.75   1
   2   5  -1 16851.2 812.244   1
  -2   5  -1 16182.9 810.406   1
  -2   5   0 3395.19 343.231   1
  -2   5   0 2803.06 181.132   4
   2   5   0 3452.25 352.269   1
  -2   5   1 16301.1 658.539   4
  -2   5   1 16611.6 655.892   1
   2   5   1 16488.2 662.640   1
   2   5   2 25574.7 710.838   1
  -2   5   2 25180.9 672.681   1
   2   5   2 23793.4 1035.77   4
  -2   5   2 25366.1 1057.58   4
   2   5   2 23840.7 1018.89   6
  -2   5   3 238.786 151.629   6
   2   5   3 205.480 148.225   4
   2   5   3 274.927 161.422   6
   2   5   3 183.555 49.4779   1
  -2   5   4 3812.68 565.703   6
   2   5   4 3709.63 536.852   6
   2   5   4 4598.46 649.146   4
   2   5   5 1522.15 410.246   6
  -2  -5   5 1328.87 405.600   3
  -2   5   5 1062.59 390.991   6
  -2   6  -4 6100.38 657.411   1
   2   6  -4 5464.35 619.385   1
   2   6  -3 1182.61 285.018   1
  -2   6  -3 648.785 225.937   1
  -2  -6  -3 844.750 156.449   5
  -2   6  -2 6999.59 617.411   1
   2   6  -2 6221.60 574.704   1
  -2  -6  -2 6405.30 320.560   5
   2   6  -1 1936.51 319.181   1
  -2   6  -1 1344.07 250.028   1
  -2   6   0 2768.51 341.457   1
   2   6   0 2437.27 317.724   1
  -2   6   0 2605.49 194.031   4
   2   6   1 1253.09 203.625   1
  -2   6   1 1592.74 238.044   1
   2   6   1 1631.02 248.089   4
  -2   6   1 1046.53 185.594   4
  -2   6   2 5807.73 560.966   6
   2   6   2 6101.06 550.259   4
   2   6   2 6290.08 406.473   1
  -2   6   2 6358.97 396.175   1
   2   6   2 6013.08 543.950   6
  -2   6   2 6037.42 538.791   4
  -2   6   3 570.412 225.672   6
   2   6   3 765.921 244.549   6
   2   6   3 648.078 269.681   4
   2   6   4 5551.79 730.237   4
   2   6   4 4647.31 619.044   6
  -2   6   4 6189.49 732.183   6
   2   6   5 4363.38 667.990   6
   2  -6   5 5571.75 800.253   3
  -2   6   5 4824.44 722.226   6
  -2  -6   5 5696.84 805.697   3
   2   7  -5 2019.79 418.905   1
  -2   7  -5 2420.40 467.242   1
   2   7  -4 1601.77 375.051   1
  -2   7  -4 1628.13 359.438   1
  -2   7  -3 4308.71 563.303   1
   2   7  -3 4445.89 564.379   1
  -2   7  -2 6421.32 634.968   1
   2   7  -2 6561.86 634.924   1
   2   7  -1 24606.9 1141.84   1
  -2   7  -1 25175.2 1168.22   1
  -2   7   0 14762.4 830.712   1
  -2   7   0 15769.0 514.510   4
   2   7   0 14852.7 829.515   1
   2   7   1 26554.0 1031.27   1
   2   7   1 25946.1 1001.20   4
  -2   7   1 26810.4 1026.72   1
  -2   7   1 26026.7 913.950   4
  -2   7   2 5734.71 543.259   4
   2   7   2 5755.53 552.184   4
  -2   7   2 5366.79 568.422   6
   2   7   2 6533.88 463.607   1
  -2   7   2 5399.48 415.537   1
   2   7   2 6019.34 589.740   6
   2   7   3 3507.92 500.183   6
   2   7   3 3819.55 548.406   4
  -2   7   3 4015.29 548.716   6
  -2   7   4 2061.84 467.557   6
   2   7   4 1630.04 397.390   4
   2   7   4 1840.33 417.217   6
   2  -7   5 2455.86 538.794   3
  -2  -7   5 2368.27 542.085   3
   2   7   5 1570.57 421.326   6
  -2   7   5 1890.82 473.216   6
  -2   8  -5 691.624 290.348   1
   2   8  -5 127.822 159.303   1
   2   8  -4-59.4169 175.955   1
  -2   8  -4-113.233 208.793   1
   2   8  -3 885.610 295.962   1
  -2   8  -3 940.682 285.949   1
   2   8  -2 9442.99 814.190   1
  -2   8  -2 8369.64 766.468   1
  -2   8  -1 562.521 227.669   1
   2   8  -1 205.570 197.144   1
  -2   8   0 542.810 206.256   1
   2   8   0 1169.30 278.464   1
  -2   8   0 946.671 141.869   4
  -2   8   1 159.769 98.4153   4
   2   8   1 224.802 157.661   1
  -2   8   1 178.590 107.943   1
   2   8   1 387.997 155.899   4
   2   8   2 8519.46 739.532   6
   2   8   2 7809.66 675.119   4
  -2   8   2 9091.89 699.142   4
  -2   8   2 8557.58 763.091   6
  -2   8   2 8411.19 564.061   1
   2   8   2 9054.43 602.340   1
  -2   8   3 1103.90 314.465   6
   2   8   3 845.998 286.836   6
   2   8   3 911.442 299.021   4
   2   8   4 51.3705 133.952   6
   2   8   4 35.9913 151.136   4
  -2   8   4-63.7176 171.989   6
   2   8   5 447.546 270.949   6
  -2   9  -5 246.779 218.193   1
   2   9  -5 95.3149 155.359   1
   2   9  -4 2377.46 502.032   1
  -2   9  -4 2385.26 515.875   1
   2   9  -3 3764.76 582.979   1
  -2   9  -3 4495.41 641.507   1
  -2   9  -2 7383.27 776.731   1
   2   9  -2 7338.39 786.614   1
  -2   9  -1 3297.26 495.502   1
   2   9  -1 3510.30 518.095   1
   2   9   0 768.902 232.319   1
  -2   9   0 597.325 211.805   1
  -2   9   1 3197.86 353.045   4
   2   9   1 3900.44 435.814   4
  -2   9   1 3382.28 432.264   1
   2   9   1 3946.98 460.116   1
  -2   9   2 7458.63 655.030   4
   2   9   2 6765.70 657.276   4
   2   9   2 6776.07 565.602   1
  -2   9   2 6298.78 533.401   1
   2   9   2 5870.90 664.664   6
  -2   9   2 6049.26 677.224   6
   2   9   3 4302.63 602.473   6
   2   9   3 4464.54 615.637   4
  -2   9   3 4658.62 643.216   6
   2   9   4 2024.59 465.267   6
  -2   9   4 1347.45 391.798   6
   2  10  -4 203.163 168.230   1
  -2  10  -4 678.662 277.305   1
   2  10  -3 6161.55 781.888   1
  -2  10  -3 5362.96 728.236   1
  -2  10  -2 1541.40 396.009   1
   2  10  -2 890.587 312.137   1
   2  10  -1 3151.85 504.706   1
  -2  10  -1 3543.64 538.256   1
   2  10   0 4416.52 569.209   1
  -2  10   0 3654.39 509.515   1
  -2  10   1 2974.74 436.612   1
   2  10   1 2890.27 447.985   1
   2  10   1 2872.02 384.614   4
  -2  10   2 1643.39 387.484   6
   2  10   2 1200.23 349.551   6
   2  10   2 1604.79 337.453   4
   2  10   2 1120.39 259.654   1
   2  10   3 4302.71 629.735   6
   2  10   3 4114.92 609.905   4
  -2  10   3 4428.23 657.263   6
  -2  10   4 1318.09 397.366   6
   2  10   4 435.404 256.931   6
  -2  11  -3 790.656 328.609   1
   2  11  -3 20.8818 171.731   1
   2  11  -2 1151.50 360.577   1
  -2  11  -2 728.436 271.465   1
  -2  11  -1 396.656 236.514   1
   2  11  -1 929.993 323.133   1
  -2  11   0-104.108 145.479   1
   2  11   0 209.336 139.252   1
  -2  11   1 686.865 256.233   1
   2  11   1 390.932 198.548   1
  -2  11   2 808.359 331.775   6
   2  11   2 164.057 171.060   6
   2  11   3 120.948 193.440   6
  -2  11   3 514.091 240.365   6
   2  12  -2-82.9556 190.179   1
  -2  12  -2 40.3717 163.707   1
  -2  12  -1 2138.94 494.763   1
   2  12  -1 2503.45 500.312   1
  -2  12   0 213.580 207.970   1
   2  12   0-3.21409 169.015   1
  -2  12   1 1774.86 386.841   1
   2  12   1 2192.21 431.883   1
   2  12   2 255.117 207.374   6
  -2  12   2 53.0119 162.431   6
  -2  13  -1 814.449 331.579   1
   2  13  -1 281.369 177.316   1
  -2  13   0-173.923 208.452   1
   2  13   0-377.329 237.341   1
   2  13   1 545.798 229.863   1
  -2  13   1 87.2960 131.629   1
  -2  14   0-390.739 248.182   1
  -3   0  -4-55.1684 62.2376   1
   3   0  -3-59.4659 44.9417   1
  -3   0  -3 130.446 71.4305   1
   3   0  -2-67.5928 61.0152   1
  -3   0  -2-21.7234 61.1105   1
   3   0  -1 82.6963 80.1971   6
  -3   0  -1 51.5500 66.4292   3
  -3   0  -1 14.5549 69.0454   6
   3   0  -1 42.5901 69.5372   3
   3   0  -1 11.8563 39.9599   1
  -3   0   0-2.20304 44.1911   2
   3   0   0 41.4192 44.6677   1
   3   0   0 7.25032 34.1925   5
  -3   0   1 82.3852 85.4605   2
  -3   0   1 90.5937 51.0313   1
  -3   0   2 27.9032 73.2725   2
   3   0   2 80.4427 130.030   4
  -3   0   2-7.91587 39.4838   1
  -3   0   3-176.917 145.334   3
  -3   0   3 30.9109 79.0462   2
  -3   0   3-37.1398 35.8619   1
   3   0   3 164.152 152.789   4
   3   0   4 75.9419 140.640   3
  -3   0   4-21.8732 128.412   3
  -3   0   4-14.3640 65.8481   2
   3   0   5 45.4239 159.860   3
  -3   0   5-121.197 153.105   3
  -3   0   6-156.170 203.703   3
   3   0   6-86.1564 227.841   3
  -3   1  -4 1743.94 237.768   1
   3   1  -4 2219.23 238.198   1
  -3  -1  -3 8775.17 346.691   2
   3   1  -3 9172.30 456.078   1
  -3   1  -3 9281.48 499.906   1
  -3  -1  -3 9306.59 377.422   1
  -3  -1  -3 9674.24 354.828   1
   3   1  -2 24652.7 670.683   1
  -3  -1  -2 24811.5 533.857   2
  -3  -1  -2 25659.4 540.316   1
  -3   1  -2 25294.4 735.697   1
   3  -1  -2 24280.6 383.382   1
   3  -1  -1 104478. 1325.35   3
  -3  -1  -1 104957. 1185.49   6
   3  -1  -1 105195. 1343.18   6
  -3  -1  -1 103260. 1007.06   1
  -3  -1  -1 103635. 1313.69   3
   3   1  -1 100384. 1182.18   1
   3   1   0 540.750 86.3456   1
  -3   1   0 681.372 102.620   2
   3   1   0 623.010 86.0592   5
  -3   1   1 100913. 827.458   1
   3   1   1 96775.7 1151.25   6
  -3   1   1 93804.3 1307.11   2
   3  -1   1 98077.6 1152.89   4
  -3  -1   1 100050. 1173.74   1
   3   1   1 99513.3 1015.79   1
  -3  -1   2 26196.2 683.997   1
  -3   1   2 21824.0 386.815   1
   3   1   2 24217.2 844.514   6
   3  -1   2 23798.4 858.234   4
  -3  -1   2 24818.2 760.610   2
  -3   1   2 24001.8 776.545   2
   3   1   3 10020.3 739.610   4
   3  -1   3 8350.02 652.815   3
  -3  -1   3 8478.23 662.136   3
  -3   1   3 8866.38 660.365   3
  -3   1   3 5026.05 517.414   6
  -3  -1   3 9573.04 522.759   2
   3   1   3 7804.34 629.411   3
  -3   1   3 8763.81 521.017   2
  -3  -1   4 1332.94 218.659   2
   3   1   4 1970.09 384.404   3
  -3   1   4 2438.84 419.170   3
  -3  -1   4 1568.49 347.150   3
  -3   1   4 1681.72 255.935   2
   3  -1   4 1741.70 366.143   3
  -3  -1   5 465.681 218.591   3
  -3   1   5 449.595 277.545   3
   3   1   5 551.457 254.155   3
   3  -1   5 844.448 291.687   3
  -3   1   6 229.145 167.306   3
   3   1   6 81.8880 180.680   3
   3  -1   6 80.7832 168.846   3
  -3  -1   6 340.516 241.502   3
  -3   2  -4 6911.75 526.043   1
   3   2  -4 8217.32 528.737   1
  -3   2  -3 18665.0 784.079   1
  -3  -2  -3 19918.5 651.748   2
   3   2  -3 19409.4 762.721   1
  -3  -2  -3 17950.1 420.278   1
  -3  -2  -3 17571.5 436.609   1
  -3  -2  -2 1474.76 176.105   2
  -3  -2  -2 1720.22 142.641   1
   3   2  -2 1464.31 205.101   1
  -3   2  -2 1807.36 230.338   1
   3  -2  -1 77957.3 1227.40   4
   3  -2  -1 76349.3 1216.73   3
  -3   2  -1 73561.6 1238.68   1
  -3   2  -1 76404.4 908.766   4
   3   2  -1 71588.6 1189.83   1
  -3  -2  -1 75425.6 971.235   1
  -3  -2  -1 73919.5 1199.57   3
  -3   2   0 82644.6 1159.09   2
  -3   2   0 82306.3 1119.78   1
   3   2   0 84878.4 1002.98   5
   3   2   0 82812.7 1123.49   1
  -3   2   1 71541.6 843.494   1
   3  -2   1 70384.7 916.277   4
   3  -2   1 74648.6 924.081   2
   3   2   1 71503.8 908.568   1
  -3   2   1 70375.0 1254.48   2
   3   2   1 69298.7 1081.07   6
  -3   2   2 1777.90 239.198   2
  -3  -2   3 17388.0 965.183   3
  -3   2   3 18201.1 950.176   3
  -3   2   3 17357.9 959.203   6
   3  -2   3 16849.0 948.195   3
   3   2   3 16841.7 915.344   3
  -3  -2   3 19334.0 759.384   2
  -3   2   3 19374.8 829.088   2
   3   2   3 18312.3 930.787   6
   3   2   3 14473.6 898.509   4
  -3   2   4 6516.35 519.165   2
  -3  -2   4 6023.41 673.727   3
  -3  -2   4 7127.99 489.791   2
  -3   2   4 7094.82 693.422   3
   3   2   4 5509.15 628.885   3
   3  -2   4 6089.13 672.375   3
   3  -2   5 1718.22 427.677   3
  -3  -2   5 2076.29 481.483   3
  -3   2   5 1219.80 374.578   3
   3   2   5 1172.76 358.138   3
   3   2   6 4862.45 760.552   3
   3  -2   6 3866.81 681.658   3
  -3  -2   6 3482.90 648.241   3
  -3   2   6 4276.54 713.500   3
  -3   3  -4 9670.03 672.383   1
   3   3  -4 10888.0 678.854   1
  -3   3  -3 730.178 178.499   1
   3   3  -3 705.405 174.646   1
  -3  -3  -3 531.632 76.0361   1
  -3   3  -2 10037.0 578.464   1
  -3  -3  -2 10018.7 373.667   1
   3   3  -2 9857.50 558.949   1
  -3   3  -1 25618.2 477.529   4
  -3   3  -1 26028.6 843.051   1
   3  -3  -1 26351.6 721.449   4
  -3  -3  -1 26345.4 670.948   1
  -3  -3  -1 23099.0 606.926   5
   3   3  -1 24823.6 801.091   1
  -3   3   0 2717.40 243.768   1
   3   3   0 2920.66 207.848   5
   3   3   0 2507.98 235.155   1
   3   3   1 24057.4 623.271   1
  -3   3   1 24106.6 827.720   2
  -3   3   1 24112.1 601.735   1
  -3   3   2 8495.99 262.356   1
  -3   3   2 10678.2 271.248   1
   3   3   2 10625.7 626.717   3
   3   3   2 10252.3 355.712   1
  -3   3   2 9991.59 585.931   2
   3   3   3 664.370 208.540   6
  -3   3   3 681.769 205.377   6
   3   3   3 649.704 236.519   4
   3   3   3 1039.69 244.896   3
  -3   3   3 776.140 193.944   2
  -3   3   3 770.101 250.652   3
   3  -3   4 8772.99 817.810   3
  -3  -3   4 9162.99 577.517   2
  -3   3   4 9262.79 836.888   6
   3   3   4 9284.66 802.167   6
   3   3   4 9942.87 896.397   4
  -3   3   4 7936.43 752.722   3
   3   3   4 8899.98 793.119   3
  -3  -3   4 7710.70 774.765   3
  -3  -3   5 2372.03 482.494   3
  -3   3   5 3293.82 552.777   3
   3  -3   5 3489.93 585.193   3
   3   3   5 2799.16 520.373   3
  -3   3   6 308.587 200.962   3
   3  -3   6 419.175 300.298   3
   3   3   6 435.487 284.518   3
  -3  -3   6 215.440 248.596   3
  -3   4  -4 38866.4 1451.70   1
   3   4  -4 40552.5 1441.73   1
   3   4  -3 1391.41 268.052   1
  -3  -4  -3 996.875 110.479   1
  -3   4  -3 1453.08 286.606   1
  -3   4  -2 60597.9 1539.69   1
   3   4  -2 57316.5 1490.31   1
  -3  -4  -2 61513.4 1062.32   1
  -3  -4  -1 9554.47 384.363   5
  -3   4  -1 10919.4 601.938   1
   3  -4  -1 11766.7 500.615   4
  -3   4  -1 10407.8 282.152   4
   3   4  -1 10181.3 583.260   1
   3   4   0 1585.18 227.911   1
  -3   4   0 1517.38 212.817   1
  -3   4   1 10755.2 468.258   1
   3   4   1 10252.4 474.705   1
  -3   4   2 60797.2 883.312   1
   3   4   2 58241.9 1579.16   4
   3   4   2 59384.0 969.262   1
   3   4   3 1057.80 277.214   4
   3   4   3 1795.28 313.821   6
  -3   4   3 1110.30 268.940   6
   3  -4   4 34329.6 1643.23   3
   3   4   4 36694.7 1605.59   6
  -3  -4   4 34756.6 1664.12   3
  -3   4   4 37358.7 1652.46   3
   3   4   4 37586.4 1652.18   3
   3   4   4 38532.0 1796.73   4
  -3  -4   4 40549.1 1279.57   2
  -3   4   4 33640.8 1612.44   6
  -3  -4   5 560.461 297.499   3
   3  -4   5 220.726 185.033   3
  -3   4   5 896.871 323.445   3
  -3   4   5 839.137 329.137   6
   3   4   5 346.135 263.570   3
  -3   5  -4 18196.7 1067.47   1
   3   5  -4 16390.0 989.855   1
   3   5  -3 809.575 239.144   1
  -3   5  -3 423.257 170.998   1
  -3   5  -2 12729.0 526.507   4
   3   5  -2 13161.0 792.004   1
  -3   5  -2 14576.5 831.465   1
  -3  -5  -2 12901.4 536.516   5
  -3   5  -1 55022.0 1466.36   1
  -3   5  -1 52289.7 600.415   4
   3   5  -1 55361.9 1475.55   1
   3   5   0 33417.4 1049.65   1
  -3   5   0 30652.9 531.526   4
  -3   5   0 32884.7 1037.11   1
   3   5   1 54429.6 1222.47   1
  -3   5   1 54664.3 1210.92   1
  -3   5   1 53245.3 1165.52   4
   3   5   2 13305.4 530.986   1
  -3   5   2 11095.0 727.833   6
  -3   5   2 13165.7 501.374   1
   3   5   2 12566.5 734.581   6
   3   5   2 12966.7 777.384   4
   3   5   3 613.512 192.657   6
   3   5   3 481.570 225.279   4
  -3   5   3 809.775 244.284   6
   3   5   3 591.401 95.3106   1
  -3   5   4 14384.5 1083.18   6
   3   5   4 16729.5 1213.92   4
   3   5   4 13668.9 1010.44   6
   3  -5   5 16399.4 1318.05   3
  -3   5   5 15236.9 1262.44   6
   3   5   5 14359.2 1183.84   6
  -3  -5   5 16426.4 1327.27   3
  -3   6  -5 516.645 215.733   1
  -3   6  -4 4972.33 595.289   1
   3   6  -4 4738.52 599.042   1
   3   6  -3-23.3203 124.811   1
  -3  -6  -3 59.7471 78.7634   5
  -3   6  -3-8.93211 141.201   1
  -3   6  -2 2634.39 229.663   4
  -3  -6  -2 2568.83 226.621   5
   3   6  -2 2695.92 390.290   1
  -3   6  -2 3236.57 439.531   1
  -3   6  -1 6887.42 203.469   4
   3   6  -1 8402.62 630.957   1
  -3   6  -1 8580.34 640.165   1
  -3   6   0 6328.04 512.915   1
   3   6   0 6810.69 529.562   1
  -3   6   0 5849.78 261.123   4
  -3   6   1 7888.04 471.529   4
  -3   6   1 8055.30 519.933   1
   3   6   1 7923.87 520.051   1
   3   6   2 2708.39 374.561   6
  -3   6   2 2639.90 390.026   6
   3   6   2 2605.22 370.682   4
  -3   6   2 2962.46 278.822   1
   3   6   2 2701.67 274.556   1
   3   6   3 210.025 146.276   4
   3   6   3 59.9240 128.625   6
  -3   6   3 218.151 177.150   6
   3   6   4 4619.24 616.303   6
   3   6   4 4880.63 681.322   4
  -3   6   4 5229.16 684.195   6
  -3   6   5 609.014 286.989   6
   3  -6   5 756.008 316.688   3
  -3  -6   5 769.610 308.528   3
   3   6   5 846.561 315.291   6
  -3   7  -5 876.689 287.921   1
   3   7  -4 2979.61 506.022   1
  -3   7  -4 2812.00 479.897   1
   3   7  -3 2301.69 417.718   1
  -3   7  -3 2098.24 388.390   1
   3   7  -2 1693.66 338.806   1
  -3   7  -2 1355.45 313.777   1
  -3   7  -1 3500.54 452.916   1
   3   7  -1 4332.66 491.154   1
  -3   7   0 2056.81 316.136   1
   3   7   0 2154.78 342.543   1
  -3   7   0 2191.02 176.709   4
  -3   7   1 4895.47 390.499   4
   3   7   1 4131.53 422.435   1
  -3   7   1 4606.53 437.450   1
  -3   7   2 985.939 258.967   6
   3   7   2 1320.30 294.401   4
  -3   7   2 1304.70 210.819   1
   3   7   2 1210.58 207.013   1
   3   7   2 1420.63 307.216   6
   3   7   3 1638.17 351.828   4
   3   7   3 1438.59 336.567   6
  -3   7   3 1780.67 388.736   6
   3   7   4 2211.85 481.802   4
  -3   7   4 2612.38 492.183   6
   3   7   4 1987.80 429.677   6
  -3  -7   5 233.655 238.865   3
   3  -7   5 1270.83 441.892   3
   3   7   5 477.639 318.647   6
  -3   7   5 383.852 249.606   6
  -3   8  -5 810.797 287.986   1
   3   8  -5 460.982 242.767   1
   3   8  -4-99.9972 205.688   1
  -3   8  -4 47.1330 156.100   1
   3   8  -3 673.283 273.124   1
  -3   8  -3 1630.32 380.209   1
  -3   8  -2 1520.67 356.277   1
   3   8  -2 1663.32 366.505   1
   3   8  -1 10993.8 838.105   1
  -3   8  -1 12599.6 897.775   1
  -3   8   0 41613.8 806.494   4
   3   8   0 39611.4 1469.44   1
  -3   8   0 41267.6 1493.32   1
  -3   8   1 12023.2 632.432   4
   3   8   1 11180.2 728.139   1
  -3   8   1 11095.9 720.898   1
   3   8   1 11198.2 712.000   4
  -3   8   2 1662.18 362.446   6
  -3   8   2 1492.75 243.355   1
   3   8   2 1599.99 323.341   4
   3   8   2 1451.88 324.225   6
   3   8   2 1619.70 275.289   1
   3   8   3 425.436 219.828   6
   3   8   3 294.839 168.833   4
  -3   8   3 855.525 284.801   6
  -3   8   4 12.9015 130.967   6
   3   8   4 307.959 203.667   4
   3   8   4-164.431 172.932   6
   3   8   5 422.156 244.103   6
  -3   9  -5 1810.47 496.671   1
   3   9  -5-232.580 210.393   1
   3   9  -4-59.1849 188.855   1
  -3   9  -4 80.9351 158.027   1
   3   9  -3 219.984 216.366   1
  -3   9  -3 332.710 176.663   1
  -3   9  -2 6759.74 734.565   1
   3   9  -2 5717.61 680.788   1
  -3   9  -1 20129.2 1193.42   1
   3   9  -1 19154.4 1168.80   1
  -3   9   0 9729.55 780.928   1
   3   9   0 8665.49 739.295   1
  -3   9   1 19048.8 1025.35   1
   3   9   1 19844.6 980.507   4
   3   9   1 19679.6 1039.59   1
   3   9   2 4974.19 597.916   6
   3   9   2 6003.80 531.535   1
  -3   9   2 6096.89 680.754   6
   3   9   2 5586.63 600.081   4
  -3   9   2 5310.09 494.319   1
  -3   9   3 375.156 266.455   6
   3   9   3 95.3726 126.081   4
   3   9   3 149.963 198.051   6
   3   9   4 647.361 298.743   4
  -3   9   4 78.1204 143.408   6
   3   9   4 656.826 298.445   6
   3  10  -4 261.761 236.670   1
  -3  10  -4 411.957 244.557   1
  -3  10  -3 495.762 274.982   1
   3  10  -3 676.200 282.814   1
   3  10  -2 4784.19 671.354   1
  -3  10  -2 4909.22 676.471   1
   3  10  -1 3876.89 577.661   1
  -3  10  -1 4597.83 604.349   1
  -3  10   0 208.056 156.205   1
   3  10   0-14.4567 132.301   1
  -3  10   1 4270.48 523.435   1
   3  10   1 4314.98 483.353   4
   3  10   1 3906.88 516.606   1
  -3  10   2 3301.82 539.228   6
   3  10   2 3623.05 500.844   4
   3  10   2 3246.25 516.900   6
   3  10   2 4622.33 502.682   1
   3  10   3 486.225 259.322   4
   3  10   3 356.549 182.038   6
  -3  10   3 91.2800 148.371   6
  -3  10   4 629.999 281.695   6
   3  10   4 274.049 175.880   6
   3  10   4 882.210 353.725   4
   3  11  -3 130.627 172.344   1
  -3  11  -3-231.935 243.866   1
   3  11  -2-302.723 208.548   1
  -3  11  -2 10.7285 134.419   1
   3  11  -1 98.5026 153.516   1
  -3  11  -1 147.891 202.921   1
   3  11   0 4726.26 635.811   1
  -3  11   0 4173.07 592.603   1
   3  11   1 631.302 258.636   1
  -3  11   1-32.4736 145.036   1
  -3  11   2 450.499 253.985   6
   3  11   2 21.9185 147.320   6
   3  11   3 92.0014 188.608   4
   3  11   3-154.459 198.457   6
  -3  11   3 131.183 250.220   6
  -3  12  -2 2301.01 502.894   1
   3  12  -2 1693.97 451.375   1
  -3  12  -1 1580.15 418.745   1
   3  12  -1 1426.94 390.581   1
   3  12   0 2618.61 502.770   1
  -3  12   0 2997.95 528.520   1
  -3  12   1 689.618 255.868   1
   3  12   1 1800.65 403.341   1
  -3  12   2 2260.67 489.169   6
   3  12   2 979.060 320.477   6
  -3  13  -1-315.506 268.236   1
   3  13  -1-276.790 177.990   1
   3  13   0 1469.30 388.885   1
  -3  13   0 1459.95 376.953   1
  -3  13   1-320.793 167.879   1
   3  13   1 107.763 116.275   1
  -4   0  -4 11651.3 560.054   1
   4   0  -3 3103.50 218.644   1
  -4   0  -3 2516.11 250.014   1
   4   0  -2 118014. 1249.85   1
  -4   0  -1 667442. 3251.00   3
  -4   0  -1 666691. 2891.85   6
   4   0  -1 644457. 3217.53   3
   4   0  -1 669537. 3381.03   6
   4   0   0 459.323 83.8090   5
  -4   0   0 486.818 94.1220   2
   4   0   0 426.775 85.3282   1
   4   0   1 624549. 3092.79   3
  -4   0   1 622490. 3152.20   3
  -4   0   1 607237. 3426.50   2
   4   0   2 114294. 1900.49   3
  -4   0   2 118396. 1279.95   1
  -4   0   2 109295. 1702.65   2
  -4   0   3 2539.03 206.497   1
   4   0   3 2732.13 375.182   3
  -4   0   3 2421.69 349.017   3
  -4   0   3 2729.23 309.056   2
   4   0   3 2741.83 400.104   4
   4   0   4 10377.2 843.550   3
  -4   0   4 11463.8 883.913   3
  -4   0   4 10576.9 637.939   2
  -4   0   5 19809.2 1333.94   3
   4   0   5 18420.1 1284.05   3
   4   0   6 443.054 257.846   3
  -4   0   6 322.841 253.964   3
   4   1  -4 6777.49 411.075   1
  -4   1  -4 6667.06 477.015   1
  -4  -1  -3 2924.62 218.784   1
   4  -1  -3 2683.19 143.923   1
  -4   1  -3 2807.65 292.554   1
  -4  -1  -3 2760.97 229.796   1
   4   1  -3 2422.85 244.396   1
  -4  -1  -3 2539.76 168.463   2
  -4  -1  -2 4751.57 231.715   2
   4   1  -2 5423.39 327.867   1
  -4  -1  -2 5393.40 278.747   1
  -4   1  -2 4753.75 340.077   1
   4  -1  -2 5258.14 218.977   1
   4   1  -1 479383. 2732.59   1
   4  -1  -1 494376. 2888.05   3
  -4   1  -1 460033. 1816.11   2
   4  -1  -1 504028. 2983.42   6
  -4  -1  -1 496560. 2890.91   3
  -4  -1  -1 511190. 2552.56   6
  -4  -1  -1 516908. 2554.78   1
   4   1   0 185959. 1542.67   1
   4   1   0 190299. 1559.49   5
  -4   1   0 187816. 1638.25   2
   4   1   1 493665. 2570.44   1
   4  -1   1 475409. 2634.58   4
   4   1   1 469660. 2727.86   3
   4   1   1 466237. 2454.66   6
  -4   1   1 448967. 2702.46   3
  -4  -1   1 492401. 2765.63   1
  -4   1   1 492326. 2202.29   1
   4  -1   1 470306. 1856.47   2
  -4   1   1 471147. 3159.68   2
   4  -1   2 4466.05 379.340   4
   4   1   2 5221.80 391.367   6
  -4  -1   2 5372.45 381.107   2
   4  -1   2 4536.46 401.728   3
  -4  -1   2 4943.41 312.317   1
   4   1   2 4588.91 392.239   3
  -4   1   2 4989.54 217.255   1
  -4   1   2 5386.87 394.785   2
   4  -1   3 2588.60 376.768   3
   4   1   3 2669.68 385.760   4
  -4   1   3 1846.50 135.226   1
  -4  -1   3 2533.37 373.109   3
  -4   1   3 2397.97 373.732   6
  -4  -1   3 2587.68 299.108   2
   4   1   3 2402.13 359.694   3
  -4   1   3 2556.59 375.359   3
  -4   1   3 2680.88 308.745   2
   4  -1   4 5417.08 621.569   3
   4   1   4 5955.11 641.833   3
  -4  -1   4 7232.62 526.317   2
  -4   1   4 6350.50 514.536   2
  -4  -1   4 5488.30 630.626   3
  -4   1   4 6167.33 660.807   3
   4   1   5 3603.91 582.991   3
  -4   1   5 3217.22 542.169   3
  -4  -1   5 3463.87 568.146   3
   4  -1   5 2802.82 505.533   3
   4  -1   6 46.9614 176.904   3
  -4   1   6 99.9277 144.529   3
   4   1   6-158.495 267.738   3
  -4  -1   6-227.761 219.439   3
   4   2  -4 9857.39 582.513   1
  -4   2  -4 11557.2 689.801   1
  -4  -2  -3 1273.11 164.886   2
   4   2  -3 1434.65 224.566   1
  -4   2  -3 1090.61 218.014   1
  -4  -2  -3 1171.81 127.792   1
  -4   2  -2 6939.45 450.570   1
  -4  -2  -2 7600.31 328.365   1
   4   2  -2 7499.03 445.868   1
  -4   2  -1 75989.4 1306.72   1
  -4  -2  -1 77739.1 1091.72   1
   4  -2  -1 77542.1 1237.80   3
  -4  -2  -1 78308.4 1232.87   3
   4   2  -1 74881.2 1254.36   1
  -4   2   0 3841.76 274.029   2
   4   2   0 4005.89 247.385   5
   4   2   0 3928.47 267.596   1
  -4   2   1 71204.5 1307.21   2
   4   2   1 73294.6 1089.13   6
   4  -2   1 75630.9 946.819   4
   4  -2   1 78241.8 978.863   2
   4   2   1 73506.0 1023.41   1
   4   2   2 6401.47 444.704   6
  -4   2   2 6807.34 221.458   1
   4  -2   2 6501.43 207.731   2
   4   2   2 6060.57 453.632   3
   4  -2   2 7131.00 457.267   4
  -4   2   2 6592.83 453.523   2
  -4   2   3 1247.97 297.405   6
  -4  -2   3 1221.57 215.618   2
   4   2   3 1448.97 270.379   6
   4  -2   3 1164.87 260.566   3
  -4  -2   3 906.633 244.182   3
  -4   2   3 1246.37 221.876   2
  -4   2   3 1282.53 266.800   3
   4   2   3 1494.59 310.891   4
   4   2   3 1190.27 262.183   3
   4  -2   4 9936.85 846.422   3
   4   2   4 8892.05 848.544   4
  -4  -2   4 9424.90 837.234   3
   4   2   4 9225.82 796.047   3
  -4   2   4 9143.52 790.609   3
  -4  -2   4 10094.1 623.068   2
  -4   2   4 9002.17 635.047   2
  -4  -2   5 582.641 279.192   3
   4   2   5 396.087 252.393   3
  -4   2   5 645.812 260.865   3
   4  -2   5 1153.53 332.439   3
   4   2   6 1485.68 446.070   3
   4  -2   6 2246.07 541.488   3
  -4   2   6 1394.87 434.672   3
  -4  -2   6 2294.60 531.343   3
   4   3  -4 1224.80 250.109   1
  -4   3  -4 1455.06 279.431   1
   4   3  -3 8999.38 585.294   1
  -4   3  -3 8675.72 596.590   1
  -4  -3  -3 9144.05 351.357   1
   4   3  -2 1150.03 212.408   1
  -4  -3  -2 939.028 134.897   1
  -4   3  -2 999.459 211.891   1
  -4  -3  -1 2781.09 238.284   1
  -4  -3  -1 2490.77 224.766   5
   4  -3  -1 2560.87 129.967   5
   4  -3  -1 3079.59 257.597   4
  -4   3  -1 2629.81 284.736   1
   4   3  -1 2354.66 267.115   1
   4  -3   0 79349.8 644.850   4
  -4   3   0 81825.6 1345.75   1
  -4   3   0 78366.2 1377.50   2
   4   3   0 80355.2 1155.12   5
   4   3   0 77410.6 1324.27   1
   4   3   1 2372.49 215.677   1
  -4   3   1 2496.31 211.827   1
  -4   3   1 2336.50 278.351   2
   4  -3   1 2634.06 234.843   2
  -4   3   2 993.031 97.3862   1
   4  -3   2 859.980 121.903   2
  -4   3   2 758.934 93.1923   1
  -4   3   2 803.543 191.442   2
   4   3   2 1063.59 132.175   1
   4   3   2 1078.13 228.988   3
  -4   3   3 9761.25 716.453   3
   4   3   3 8279.23 706.090   4
   4  -3   3 8757.35 256.932   2
  -4   3   3 9863.51 653.308   2
   4   3   3 9298.94 702.205   3
   4  -3   3 8685.31 255.522   2
  -4  -3   3 9446.27 590.398   2
  -4   3   3 8822.01 706.998   6
   4   3   3 9111.81 670.450   6
   4  -3   4 1635.07 378.431   3
   4   3   4 1166.81 321.954   3
  -4  -3   4 1236.31 333.754   3
   4   3   4 1081.17 322.524   4
  -4   3   4 1156.11 255.840   2
  -4  -3   4 1257.30 229.257   2
  -4   3   4 712.412 266.215   3
  -4   3   4 1132.53 319.799   6
   4   3   4 1040.57 297.742   6
  -4   3   5 346.134 252.678   3
   4   3   5 3.81080 180.899   3
  -4  -3   5 147.400 254.429   3
   4  -3   5-93.9270 181.751   3
   4  -3   6 800.653 379.293   3
   4   3   6 337.222 259.052   3
  -4   4  -4 4813.62 520.023   1
   4   4  -4 5055.41 516.070   1
  -4   4  -3 5196.10 507.485   1
   4   4  -3 5523.17 508.493   1
  -4  -4  -2 3268.10 265.121   1
   4   4  -2 3378.15 374.514   1
  -4   4  -2 4035.36 417.177   1
   4  -4  -1 18247.0 622.018   4
   4   4  -1 17469.6 775.048   1
  -4   4  -1 16800.1 761.720   1
  -4  -4  -1 15903.1 542.140   5
  -4   4   0 13809.3 625.061   1
   4   4   0 13013.3 610.993   1
  -4   4   1 17270.2 799.109   2
   4   4   1 16363.7 618.779   1
  -4   4   1 17136.6 616.273   1
  -4   4   2 3502.97 231.798   1
  -4   4   2 2888.48 353.023   2
   4   4   2 3514.12 409.803   4
   4   4   2 3113.64 249.504   1
   4   4   3 5348.50 580.386   4
   4   4   3 4382.25 484.184   6
  -4   4   3 5568.84 583.421   6
  -4   4   3 6272.19 560.659   2
   4  -4   4 4549.48 610.460   3
  -4  -4   4 5144.83 650.161   3
   4   4   4 4393.02 560.097   6
   4   4   4 4473.27 632.886   4
   4   4   4 4008.00 557.704   3
  -4   4   4 5380.40 631.090   3
  -4   4   4 4120.89 588.541   6
  -4  -4   4 4511.93 449.621   2
   4   4   5 313.466 190.643   3
  -4   4   5 1613.18 433.600   6
  -4   4   5 719.091 306.785   3
  -4  -4   5 423.997 188.347   3
   4  -4   5 1236.76 360.208   3
   4   5  -4 11620.6 833.129   1
  -4   5  -4 11505.1 862.438   1
  -4   5  -3 1422.75 295.789   1
   4   5  -3 1047.94 261.061   1
  -4   5  -2 2163.54 324.230   1
  -4  -5  -2 2493.21 255.050   5
   4   5  -2 2385.70 349.337   1
  -4   5  -2 2274.77 212.344   4
  -4   5  -1 15643.1 803.272   1
   4   5  -1 14802.9 775.051   1
  -4   5   0 4850.33 417.898   1
   4   5   0 4302.67 392.654   1
   4   5   1 15417.9 667.286   1
  -4   5   1 15713.9 657.759   1
   4   5   2 1972.32 314.977   4
  -4   5   2 2295.07 350.050   6
  -4   5   2 2185.45 213.979   1
   4   5   2 2437.76 244.152   1
   4   5   2 2747.20 344.380   6
   4   5   3 993.728 249.683   6
  -4   5   3 1244.88 286.366   6
   4   5   3 1390.08 343.291   4
   4   5   3 1537.36 163.482   1
  -4  -5   4 11055.4 967.696   3
   4   5   4 11304.4 1003.90   4
  -4   5   4 11829.2 988.938   6
   4   5   4 8705.47 805.473   6
  -4  -5   4 11667.6 756.017   2
   4  -5   4 12162.2 1002.15   3
  -4   5   5 138.137 153.159   6
   4   5   5 381.880 213.313   6
   4  -5   5 34.1245 179.478   3
  -4  -5   5 672.995 350.790   3
  -4   6  -5 2092.98 410.873   1
   4   6  -4 1405.77 333.129   1
  -4   6  -4 1141.79 296.592   1
   4   6  -3 108.400 126.553   1
  -4   6  -3 220.313 121.207   1
  -4  -6  -3 212.484 102.459   5
  -4  -6  -2 150.624 76.8889   5
   4   6  -2 105.944 112.532   1
  -4   6  -2 90.4823 57.5626   4
  -4   6  -2 294.172 191.720   1
   4   6  -1 2282.37 357.745   1
  -4   6  -1 2166.60 330.703   1
   4   6   0 30.3949 107.024   1
  -4   6   0-28.4618 113.561   1
   4   6   1 2394.79 301.864   1
  -4   6   1 2167.88 287.966   1
   4   6   2 82.3531 140.992   4
  -4   6   2 163.110 132.036   6
  -4   6   2 9.31022 59.4665   1
   4   6   2 223.884 95.7027   1
   4   6   2 55.8644 87.9126   6
   4   6   3 82.2614 127.030   6
  -4   6   3 315.217 177.556   6
   4   6   3 248.498 173.684   4
  -4   6   4 1773.01 401.142   6
   4   6   4 1564.98 410.155   4
   4   6   4 2221.59 440.811   6
  -4   6   5 1435.65 421.521   6
   4   6   5 1391.81 387.759   6
  -4  -6   5 1457.33 431.851   3
   4  -6   5 1444.89 448.488   3
  -4   7  -5 700.178 296.111   1
  -4   7  -4 14158.3 1075.59   1
   4   7  -4 13266.3 1031.76   1
  -4   7  -3 4618.17 583.661   1
   4   7  -3 4218.55 563.537   1
  -4   7  -2 19890.6 1131.78   1
   4   7  -2 20595.1 1134.00   1
   4   7  -1 14755.0 902.656   1
  -4   7  -1 13704.6 876.414   1
   4   7   0 15367.5 863.730   1
  -4   7   0 15055.8 851.596   1
  -4   7   1 12735.5 723.591   1
   4   7   1 13745.5 759.515   1
   4   7   2 19399.6 823.635   1
   4   7   2 18557.5 997.691   6
   4   7   2 18452.9 1019.17   4
  -4   7   2 20657.8 1119.41   6
  -4   7   2 19535.2 798.063   1
   4   7   3 3274.77 473.019   6
   4   7   3 4649.86 603.853   4
  -4   7   3 4272.06 567.708   6
  -4   7   4 13290.8 1108.04   6
   4   7   4 13187.5 1048.09   6
   4   7   4 13729.2 1159.57   4
   4  -7   5 318.383 243.613   3
   4   7   5 933.538 356.550   6
  -4   7   5 1727.42 461.871   6
  -4  -7   5 1623.21 471.771   3
   4   8  -5-14.5569 186.117   1
  -4   8  -5 97.4780 188.958   1
   4   8  -4 1087.58 328.225   1
  -4   8  -4 889.089 323.350   1
  -4   8  -3 7146.10 758.283   1
   4   8  -3 7507.04 778.993   1
  -4   8  -2 6068.94 664.581   1
   4   8  -2 4962.11 603.903   1
   4   8  -1 873.940 250.524   1
  -4   8  -1 965.919 274.173   1
   4   8   0 2091.11 359.455   1
  -4   8   0 2160.81 353.178   1
   4   8   1 851.795 224.236   1
  -4   8   1 1296.81 254.342   1
   4   8   2 5276.68 574.074   6
   4   8   2 4743.27 538.992   4
  -4   8   2 3688.43 517.834   6
  -4   8   2 5986.49 487.163   1
   4   8   2 5829.34 493.376   1
   4   8   3 6552.66 696.663   6
  -4   8   3 6095.23 703.071   6
   4   8   3 6317.62 711.244   4
  -4   8   4 1447.67 392.924   6
   4   8   4 1528.82 436.544   4
   4   8   4 858.707 291.840   6
   4   8   5 735.910 360.396   6
   4   9  -5 1425.69 412.494   1
  -4   9  -5 1145.77 396.071   1
   4   9  -4 899.455 324.657   1
  -4   9  -4 1142.97 363.906   1
   4   9  -3 2876.83 510.058   1
  -4   9  -3 1845.48 421.985   1
   4   9  -2 6099.18 712.603   1
  -4   9  -2 5691.47 684.035   1
   4   9  -1 10563.0 883.370   1
  -4   9  -1 11220.5 899.681   1
  -4   9   0 2138.75 368.895   1
   4   9   0 2688.41 433.860   1
   4   9   1 10169.8 731.490   4
   4   9   1 11507.1 803.568   1
  -4   9   1 11224.3 788.210   1
  -4   9   2 6093.38 684.575   6
   4   9   2 5208.93 608.259   6
   4   9   2 4842.80 563.729   4
   4   9   2 5211.31 508.668   1
  -4   9   2 5135.97 491.131   1
   4   9   3 2480.55 457.885   6
  -4   9   3 2488.93 488.530   6
   4   9   3 1928.29 415.107   4
   4   9   4 866.208 304.954   6
   4   9   4 1129.61 391.263   4
  -4   9   4 568.248 297.024   6
  -4  10  -4 22.0601 177.927   1
   4  10  -4 406.815 199.079   1
   4  10  -3 743.190 281.076   1
  -4  10  -3 583.024 264.264   1
   4  10  -2 4457.70 644.882   1
  -4  10  -2 3758.42 595.364   1
   4  10  -1 2706.88 495.207   1
  -4  10  -1 2382.54 449.248   1
  -4  10   0 2600.58 437.435   1
   4  10   0 2352.19 418.828   1
   4  10   1 3439.16 448.853   4
   4  10   1 3031.28 456.454   1
  -4  10   1 3076.21 445.903   1
  -4  10   2 3522.99 550.224   6
   4  10   2 4009.33 572.777   6
   4  10   2 3734.52 510.636   4
   4  10   2 4247.18 494.384   1
   4  10   3 670.235 275.022   4
  -4  10   3 964.749 339.792   6
   4  10   3 286.469 194.339   6
   4  10   4 336.852 220.354   6
  -4  10   4 48.1784 190.653   6
   4  11  -3 1673.72 439.056   1
  -4  11  -3 1995.78 478.873   1
   4  11  -2 362.166 242.485   1
  -4  11  -2-44.4801 179.698   1
   4  11  -1 2128.19 453.097   1
  -4  11  -1 1913.94 402.329   1
   4  11   0 120.207 177.136   1
  -4  11   0-139.489 212.393   1
   4  11   1 1979.00 412.270   1
  -4  11   1 1756.50 355.639   1
  -4  11   2 322.928 213.200   6
   4  11   2-72.0879 199.327   6
   4  11   2 371.734 193.750   4
   4  11   3 1987.21 449.157   4
  -4  11   3 1856.56 456.040   6
   4  11   3 2017.62 455.596   6
   4  11   4 1794.48 475.128   4
  -4  12  -2 1476.45 407.891   1
   4  12  -2 956.159 338.655   1
   4  12  -1 1003.05 338.025   1
  -4  12  -1 527.443 261.145   1
   4  12   0 1129.60 321.148   1
  -4  12   0 1082.33 336.547   1
  -4  12   1 730.443 279.183   1
   4  12   1 729.597 270.178   1
   4  12   2 641.801 282.576   6
  -4  12   2 563.638 281.199   6
   4  13  -1 626.677 299.996   1
  -4  13  -1 878.931 336.117   1
   4  13   0 594.167 266.740   1
  -4  13   0 405.373 211.241   1
  -4  13   1 486.774 222.595   1
   4  13   1 846.135 290.008   1
  -5   0  -4 95.3936 89.9613   1
  -5   0  -3 81.3647 79.5451   1
   5   0  -3 43.0273 55.7697   1
   5   0  -2-19.8993 59.1534   1
   5   0  -1 24.2587 60.0136   6
  -5   0  -1 5.01743 40.4015   6
  -5   0  -1 25.3199 44.9814   2
   5   0  -1-16.3995 62.7219   1
   5   0   0-24.7418 43.9094   5
   5   0   0-91.0020 72.6083   1
  -5   0   0-50.3371 71.3482   2
  -5   0   1 103.893 126.663   6
   5   0   1-11.7396 58.6671   3
  -5   0   1 131.921 79.7729   3
  -5   0   1 49.4587 62.3046   1
  -5   0   2 93.5903 116.323   2
  -5   0   2 134.847 81.2440   1
   5   0   2 25.9001 96.1153   3
   5   0   3-81.5887 111.882   4
  -5   0   3-76.8841 82.9604   2
  -5   0   3-3.42318 44.9702   1
   5   0   3 110.249 125.032   3
  -5   0   3 158.423 118.472   3
  -5   0   4 108.011 114.603   2
   5   0   4 57.3691 139.917   3
  -5   0   4-94.7905 175.933   3
  -5   0   5-23.1896 145.508   3
   5   0   5-129.144 197.684   3
   5   0   6-103.577 243.513   3
  -5   0   6-234.184 215.115   3
  -5   1  -4 516.667 136.820   1
   5   1  -4 340.273 104.405   1
  -5  -1  -3 1375.26 183.268   1
  -5  -1  -3 1533.11 118.041   2
   5  -1  -3 1670.75 136.716   1
   5   1  -3 1537.52 201.356   1
[truncated: 853,066 more chars]
