# Supplementary material for: Synthesis and structures of three isoxazole-containing Schiff bases
Source: Acta Crystallogr C Struct Chem. 2020 Aug 29;76(Pt 9):927–31. doi: 10.1107/S2053229620010530 (PMC7474185; doi:10.1107/S2053229620010530)
Supplement: Supplementary file 2 [file c-76-00927-1sup2.hkl]

data_1                                                                 
_shelx_title ' testo1_a.res in P2(1)2(1)2(1)'                                   
_shelx_refln_list_code          4                                               
_shelx_F_calc_maximum       95.20                                               
_exptl_crystal_F_000       392.00                                               
_reflns_d_resolution_high  0.7495                                               
                                                                                
loop_                                                                           
 _space_group_symop_operation_xyz                                               
 'x, y, z'                                                                      
 '-x+1/2, -y, z+1/2'                                                            
 '-x, y+1/2, -z+1/2'                                                            
 'x+1/2, -y+1/2, -z'                                                            
                                                                                
_cell_length_a     4.5999                                                       
_cell_length_b    10.2684                                                       
_cell_length_c    18.7110                                                       
_cell_angle_alpha  90.000                                                       
_cell_angle_beta   90.000                                                       
_cell_angle_gamma  90.000                                                       
                                                                                
_shelx_F_squared_multiplier     1.000                                           
                                                                                
loop_                                                                           
 _refln_index_h                                                                 
 _refln_index_k                                                                 
 _refln_index_l                                                                 
 _refln_F_squared_calc                                                          
 _refln_F_squared_meas                                                          
 _refln_F_squared_sigma                                                         
 _refln_observed_status                                                         
   2   0   0         59.97         63.84         0.91 o                         
   4   0   0        100.04        101.08         2.33 o                         
   6   0   0         92.46        104.90         3.97 o                         
   1   1   0       2773.32       2634.05        14.87 o                         
   2   1   0         26.25         20.88         0.36 o                         
   3   1   0         42.23         39.97         0.62 o                         
   4   1   0          2.94          3.49         0.40 o                         
   5   1   0          2.67          2.68         0.65 o                         
   6   1   0         19.03         23.24         1.72 o                         
   0   2   0       9062.75       8452.93        86.08 o                         
   1   2   0          0.18         -0.05         0.05 o                         
   2   2   0         84.42         72.25         1.77 o                         
   3   2   0          5.39          5.99         0.37 o                         
   4   2   0          6.86          6.73         0.49 o                         
   5   2   0        176.29        198.96         2.83 o                         
   6   2   0          3.61          5.59         1.53 o                         
   1   3   0       1754.96       1700.20        10.30 o                         
   2   3   0         11.16         12.32         0.29 o                         
   3   3   0        199.12        209.11         2.23 o                         
   4   3   0          6.25          5.68         0.47 o                         
   5   3   0        105.55        111.85         2.42 o                         
   0   4   0        352.40        333.74         2.74 o                         
   1   4   0        109.45        105.85         0.90 o                         
   2   4   0        674.60        742.60         4.85 o                         
   3   4   0          4.99          5.25         0.49 o                         
   4   4   0         60.81         58.41         1.29 o                         
   5   4   0         89.11         90.96         2.37 o                         
   1   5   0        116.54        120.53         1.32 o                         
   2   5   0        309.49        301.71         2.23 o                         
   3   5   0         10.74          8.47         0.44 o                         
   4   5   0        122.22        119.80         1.64 o                         
   5   5   0          3.14          0.84         0.88 o                         
   0   6   0          7.66         23.86         1.63 o                         
   1   6   0          4.00          3.07         0.29 o                         
   2   6   0         77.48         83.80         1.11 o                         
   3   6   0         25.04         25.61         0.65 o                         
   4   6   0         72.30         75.62         1.55 o                         
   5   6   0          1.17          1.17         0.94 o                         
   1   7   0        396.25        384.75         4.56 o                         
   2   7   0          1.57          0.89         0.55 o                         
   3   7   0         45.31         42.48         1.42 o                         
   4   7   0         16.94         15.40         0.91 o                         
   5   7   0          9.63          7.16         1.23 o                         
   0   8   0        193.98        202.69         2.24 o                         
   1   8   0        372.98        352.39         4.02 o                         
   2   8   0         82.40         78.69         1.07 o                         
   3   8   0          5.52          5.41         0.61 o                         
   4   8   0          1.81          1.26         0.64 o                         
   1   9   0        410.25        412.20         3.99 o                         
   2   9   0          0.05          0.30         0.38 o                         
   3   9   0          2.53          4.21         0.60 o                         
   4   9   0          0.90          0.61         0.74 o                         
   0  10   0         12.55          9.27         0.86 o                         
   1  10   0          1.69          1.26         0.46 o                         
   2  10   0         57.58         55.61         1.18 o                         
   3  10   0          7.34          5.49         0.65 o                         
   4  10   0          0.01          0.08         1.01 o                         
   1  11   0          0.02          1.09         0.52 o                         
   2  11   0         26.11         25.89         1.21 o                         
   3  11   0          2.85          2.80         0.82 o                         
   0  12   0         26.68         31.14         1.77 o                         
   1  12   0          8.41          8.18         0.84 o                         
   2  12   0          3.76          3.31         0.81 o                         
   1  13   0          9.87         11.16         2.43 o                         
   1   0   1        332.90        337.01         1.89 o                         
   2   0   1        114.25        113.44         0.93 o                         
   3   0   1        366.46        378.06         2.75 o                         
   4   0   1          6.09          7.97         0.72 o                         
   5   0   1          0.52         -0.57         1.05 o                         
   6   0   1          6.05          6.23         1.08 o                         
  -6   1   1          0.97         -0.68         1.31 o                         
  -5   1   1          0.94          0.21         0.63 o                         
  -4   1   1         32.80         32.60         0.76 o                         
  -3   1   1        349.41        362.89         3.11 o                         
  -2   1   1        147.70        134.94         1.08 o                         
  -1   1   1        302.05        294.03         1.62 o                         
   1   1   1        302.58        292.77         1.63 o                         
   2   1   1        147.81        133.76         1.07 o                         
   3   1   1        349.71        357.06         2.85 o                         
   4   1   1         32.81         31.64         0.78 o                         
   5   1   1          0.95         -0.15         0.61 o                         
   6   1   1          0.97          2.39         1.22 o                         
  -6   2   1          8.62         10.54         1.62 o                         
  -5   2   1         64.11         70.20         1.57 o                         
  -4   2   1         10.64         11.14         0.57 o                         
  -3   2   1        331.65        340.72         3.35 o                         
  -2   2   1        215.85        219.03         2.84 o                         
  -1   2   1        265.24        261.37         1.42 o                         
   0   2   1       2603.49       2569.64        12.21 o                         
   1   2   1        265.45        260.78         1.41 o                         
   2   2   1        215.47        215.32         2.05 o                         
   3   2   1        331.46        341.33         4.33 o                         
   4   2   1         10.59         10.31         0.56 o                         
   5   2   1         64.19         69.69         1.55 o                         
   6   2   1          8.59          6.94         1.71 o                         
  -5   3   1         69.80         75.31         3.61 o                         
  -4   3   1         73.29         76.69         1.21 o                         
  -3   3   1         48.64         49.28         0.82 o                         
  -2   3   1         76.36         80.57         0.70 o                         
  -1   3   1         66.03         76.21         0.52 o                         
   0   3   1        219.51        194.16         1.03 o                         
   1   3   1         66.17         76.18         0.51 o                         
   2   3   1         76.39         79.43         0.92 o                         
   3   3   1         48.51         48.85         0.83 o                         
   4   3   1         73.34         76.60         1.22 o                         
   5   3   1         69.72         75.27         2.11 o                         
  -5   4   1         86.01         94.78         2.26 o                         
  -4   4   1        122.20        124.97         2.90 o                         
  -3   4   1         20.38         16.68         0.65 o                         
  -2   4   1        907.34        964.81         6.25 o                         
  -1   4   1        600.85        599.74         4.85 o                         
   0   4   1        154.19        150.10         0.96 o                         
   1   4   1        600.27        599.05         4.50 o                         
   2   4   1        906.81        965.47         6.27 o                         
   3   4   1         20.38         17.13         0.67 o                         
   4   4   1        122.33        126.26         2.37 o                         
   5   4   1         86.11         93.68         2.24 o                         
  -5   5   1         49.83         47.32         1.81 o                         
  -4   5   1        107.30        114.52         1.58 o                         
  -3   5   1          2.87          3.58         0.52 o                         
  -2   5   1          4.00          4.49         0.21 o                         
  -1   5   1        702.17        757.71         6.20 o                         
   0   5   1        408.22        435.11         3.47 o                         
   1   5   1        701.88        753.20         6.84 o                         
   2   5   1          3.98          4.41         0.39 o                         
   3   5   1          2.89          3.41         0.37 o                         
   4   5   1        107.41        114.44         1.61 o                         
   5   5   1         49.79         47.12         1.80 o                         
  -5   6   1         61.83         62.36         2.36 o                         
  -4   6   1         16.59         18.98         1.11 o                         
  -3   6   1         22.43         23.04         0.63 o                         
  -2   6   1         72.72         69.23         0.97 o                         
  -1   6   1         94.60         95.42         1.21 o                         
   0   6   1        108.11        114.12         0.80 o                         
   1   6   1         94.79         95.33         1.15 o                         
   2   6   1         72.93         70.19         0.99 o                         
   3   6   1         22.46         22.96         0.63 o                         
   4   6   1         16.58         18.41         1.07 o                         
   5   6   1         61.77         62.92         2.70 o                         
  -5   7   1          3.03          2.81         1.27 o                         
  -4   7   1         94.81         96.68         1.80 o                         
  -3   7   1         57.22         57.98         1.65 o                         
  -2   7   1         98.56         98.56         1.86 o                         
  -1   7   1        194.45        199.50         2.98 o                         
   0   7   1          0.42         -0.05         0.12 o                         
   1   7   1        194.47        197.44         2.95 o                         
   2   7   1         98.46         99.29         1.30 o                         
   3   7   1         57.33         55.62         1.33 o                         
   4   7   1         94.64         93.70         1.80 o                         
   5   7   1          3.01          3.57         1.20 o                         
  -4   8   1          7.69          7.68         0.79 o                         
  -3   8   1         38.50         37.39         1.08 o                         
  -2   8   1         37.10         34.96         0.74 o                         
  -1   8   1         86.84         78.92         1.02 o                         
   0   8   1        312.45        322.49         2.81 o                         
   1   8   1         86.85         77.37         1.01 o                         
   2   8   1         37.13         34.19         0.75 o                         
   3   8   1         38.43         37.22         1.08 o                         
   4   8   1          7.72          7.65         0.81 o                         
  -4   9   1          0.32          0.26         0.72 o                         
  -3   9   1         23.00         19.07         0.92 o                         
  -2   9   1         22.27         21.98         0.69 o                         
  -1   9   1         10.03          8.66         0.46 o                         
   0   9   1         87.34         82.14         1.46 o                         
   1   9   1         10.10          9.31         0.86 o                         
   2   9   1         22.27         22.33         1.02 o                         
   3   9   1         22.97         19.89         0.87 o                         
   4   9   1          0.32          0.59         0.75 o                         
  -4  10   1          1.22         -1.06         1.06 o                         
  -3  10   1          8.71          7.13         0.69 o                         
  -2  10   1         22.70         24.32         0.79 o                         
  -1  10   1        118.76        121.73         1.69 o                         
   0  10   1         70.36         70.57         1.36 o                         
   1  10   1        118.77        121.03         2.06 o                         
   2  10   1         22.71         23.34         0.84 o                         
   3  10   1          8.74          8.08         0.67 o                         
   4  10   1          1.22          0.41         1.02 o                         
  -3  11   1          8.86          8.81         0.91 o                         
  -2  11   1          1.43          1.62         0.68 o                         
  -1  11   1         34.51         33.28         1.02 o                         
   0  11   1          2.97          3.01         0.57 o                         
   1  11   1         34.52         33.86         1.03 o                         
   2  11   1          1.44          0.80         0.66 o                         
   3  11   1          8.80          9.57         0.95 o                         
  -2  12   1          3.94          5.85         0.85 o                         
  -1  12   1          4.22          5.23         0.80 o                         
   0  12   1         49.23         54.29         1.45 o                         
   1  12   1          4.26          4.97         0.98 o                         
   2  12   1          3.90          5.25         0.85 o                         
  -1  13   1          7.02          7.69         2.03 o                         
   0  13   1          1.63          1.89         0.91 o                         
   1  13   1          7.03          6.39         1.21 o                         
   1   0   2          1.13         -0.10         0.10 o                         
   2   0   2        207.44        203.72         1.44 o                         
   3   0   2        392.12        387.61         2.67 o                         
   4   0   2          0.51          0.77         0.34 o                         
   5   0   2          0.09         -0.79         0.79 o                         
   6   0   2         20.25         19.04         2.61 o                         
  -6   1   2         11.97         11.27         1.53 o                         
  -5   1   2          5.76          5.23         0.71 o                         
  -4   1   2         67.39         68.96         1.35 o                         
  -3   1   2         37.93         38.59         0.54 o                         
  -2   1   2         48.40         37.79         0.45 o                         
  -1   1   2       1429.00       1427.82         7.92 o                         
   0   1   2       1972.27       1948.06        10.86 o                         
   1   1   2       1430.50       1419.92         7.97 o                         
   2   1   2         48.43         37.58         0.43 o                         
   3   1   2         38.04         38.17         0.51 o                         
   4   1   2         67.31         68.34         1.32 o                         
   5   1   2          5.74          4.83         0.71 o                         
   6   1   2         11.96         12.17         1.80 o                         
  -6   2   2         12.87         12.71         1.71 o                         
  -5   2   2         32.27         36.05         1.31 o                         
  -4   2   2          4.88          4.80         0.44 o                         
  -3   2   2         20.78         20.61         0.48 o                         
  -2   2   2        132.99        125.70         1.13 o                         
  -1   2   2       1022.01        989.11         5.31 o                         
   0   2   2        838.45        797.61         5.13 o                         
   1   2   2       1021.88        986.97         5.32 o                         
   2   2   2        133.08        125.67         1.18 o                         
   3   2   2         20.68         20.25         0.49 o                         
   4   2   2          4.87          4.71         0.43 o                         
   5   2   2         32.24         34.11         1.40 o                         
   6   2   2         12.88         10.72         1.71 o                         
  -5   3   2         26.69         24.07         1.98 o                         
  -4   3   2        103.60        107.62         1.48 o                         
  -3   3   2         36.88         39.21         0.73 o                         
  -2   3   2         95.36         94.46         1.06 o                         
  -1   3   2        593.36        567.86         4.23 o                         
   0   3   2        272.41        275.32         1.41 o                         
   1   3   2        593.92        581.03         3.56 o                         
   2   3   2         95.05         93.21         0.91 o                         
   3   3   2         36.87         38.56         0.75 o                         
   4   3   2        103.67        105.45         1.49 o                         
   5   3   2         26.65         23.87         1.78 o                         
  -5   4   2          7.98          9.66         1.06 o                         
  -4   4   2         40.35         38.78         0.94 o                         
  -3   4   2         32.25         34.65         0.85 o                         
  -2   4   2         87.20         79.14         0.63 o                         
  -1   4   2         52.67         55.46         0.75 o                         
   0   4   2          3.55          4.74         0.13 o                         
   1   4   2         52.34         56.63         0.56 o                         
   2   4   2         87.28         79.86         0.65 o                         
   3   4   2         32.23         32.84         0.85 o                         
   4   4   2         40.38         38.18         0.90 o                         
   5   4   2          7.91          8.06         1.39 o                         
  -5   5   2         22.36         17.83         1.31 o                         
  -4   5   2        109.70        108.38         1.54 o                         
  -3   5   2          8.52          8.03         0.38 o                         
  -2   5   2        398.34        425.89         3.09 o                         
  -1   5   2        294.11        325.01         2.82 o                         
   0   5   2        114.93         95.34         0.83 o                         
   1   5   2        293.99        324.77         2.60 o                         
   2   5   2        398.18        435.10         2.91 o                         
   3   5   2          8.51          8.98         0.46 o                         
   4   5   2        109.88        107.69         1.56 o                         
   5   5   2         22.35         21.44         1.40 o                         
  -5   6   2         29.58         29.85         2.18 o                         
  -4   6   2         84.45         89.58         1.67 o                         
  -3   6   2         30.06         29.18         0.59 o                         
  -2   6   2          5.60          5.52         0.33 o                         
  -1   6   2          1.68          4.19         0.32 o                         
   0   6   2         36.47         25.00         0.29 o                         
   1   6   2          1.69          4.28         0.26 o                         
   2   6   2          5.65          5.50         0.37 o                         
   3   6   2         30.14         29.13         0.84 o                         
   4   6   2         84.39         91.18         1.69 o                         
   5   6   2         29.57         31.70         1.68 o                         
  -5   7   2         20.21         20.14         1.96 o                         
  -4   7   2          9.24          9.03         0.98 o                         
  -3   7   2          5.39          5.18         0.77 o                         
  -2   7   2         14.12         15.32         0.52 o                         
  -1   7   2        209.01        194.29         2.08 o                         
   0   7   2         42.95         41.60         0.43 o                         
   1   7   2        208.82        191.56         2.09 o                         
   2   7   2         14.13         14.99         0.57 o                         
   3   7   2          5.39          4.09         0.60 o                         
   4   7   2          9.23          9.23         0.81 o                         
   5   7   2         20.19         17.62         1.29 o                         
  -4   8   2         15.42         13.62         0.91 o                         
  -3   8   2          6.66          8.07         0.68 o                         
  -2   8   2         61.54         55.41         0.90 o                         
  -1   8   2         70.99         65.50         0.92 o                         
   0   8   2        348.52        335.11         2.92 o                         
   1   8   2         70.79         65.64         0.92 o                         
   2   8   2         61.63         55.22         0.90 o                         
   3   8   2          6.65          8.59         0.66 o                         
   4   8   2         15.50         15.04         0.95 o                         
  -4   9   2          8.55          9.20         0.89 o                         
  -3   9   2         31.10         29.33         1.13 o                         
  -2   9   2        127.58        129.45         1.53 o                         
  -1   9   2         33.47         32.34         0.71 o                         
   0   9   2        199.63        195.67         2.47 o                         
   1   9   2         33.40         32.21         0.70 o                         
   2   9   2        127.65        131.34         1.68 o                         
   3   9   2         31.01         28.56         0.98 o                         
   4   9   2          8.57          8.55         0.85 o                         
  -4  10   2          5.92          2.75         1.62 o                         
  -3  10   2         27.08         29.05         1.08 o                         
  -2  10   2         69.89         64.66         1.09 o                         
  -1  10   2          3.45          4.55         0.51 o                         
   0  10   2        174.07        166.14         2.32 o                         
   1  10   2          3.44          4.11         0.52 o                         
   2  10   2         69.80         63.72         1.25 o                         
   3  10   2         27.09         30.98         1.07 o                         
   4  10   2          5.91          4.34         1.10 o                         
  -3  11   2         19.56         17.30         1.27 o                         
  -2  11   2         12.68         10.15         0.85 o                         
  -1  11   2          3.83          5.43         0.76 o                         
   0  11   2          4.65          5.29         0.63 o                         
   1  11   2          3.83          3.87         0.59 o                         
   2  11   2         12.62         12.04         0.87 o                         
   3  11   2         19.55         20.44         1.39 o                         
  -2  12   2          6.43          6.81         0.90 o                         
  -1  12   2         10.20         10.11         0.77 o                         
   0  12   2          2.57          3.47         0.72 o                         
   1  12   2         10.19          9.45         0.87 o                         
   2  12   2          6.46          6.30         0.85 o                         
  -1  13   2          9.96         15.50         2.07 o                         
   0  13   2          0.24         -0.18         1.08 o                         
   1  13   2         10.00         12.43         2.16 o                         
   1   0   3       1115.01       1155.79         8.62 o                         
   2   0   3        241.84        254.85         1.86 o                         
   3   0   3          2.30          3.25         0.19 o                         
   4   0   3         16.75         15.14         0.62 o                         
   5   0   3          3.14          3.72         0.91 o                         
   6   0   3          1.20         -0.15         1.89 o                         
  -6   1   3          4.54          7.12         1.53 o                         
  -5   1   3          4.16          4.98         0.69 o                         
  -4   1   3         41.50         39.89         0.82 o                         
  -3   1   3         16.70         14.01         0.35 o                         
  -2   1   3        379.15        369.89         3.07 o                         
  -1   1   3       7638.72       7609.22        41.95 o                         
   0   1   3         16.99         18.61         0.19 o                         
   1   1   3       7640.81       7667.32        42.57 o                         
   2   1   3        379.31        374.38         3.35 o                         
   3   1   3         16.69         13.55         0.56 o                         
   4   1   3         41.54         40.71         1.06 o                         
   5   1   3          4.12          4.15         0.66 o                         
   6   1   3          4.53          3.60         1.62 o                         
  -6   2   3         25.48         25.51         2.34 o                         
  -5   2   3          8.27          8.07         0.88 o                         
  -4   2   3        120.93        122.62         1.60 o                         
  -3   2   3        143.72        146.86         1.24 o                         
  -2   2   3        160.62        159.22         1.35 o                         
  -1   2   3       1231.56       1249.05         6.47 o                         
   0   2   3        561.74        561.55         3.07 o                         
   1   2   3       1232.55       1257.55         6.71 o                         
   2   2   3        160.60        158.64         1.89 o                         
   3   2   3        143.68        144.69         1.61 o                         
   4   2   3        121.06        123.37         1.61 o                         
   5   2   3          8.24          7.46         0.74 o                         
   6   2   3         25.45         26.41         2.52 o                         
  -5   3   3          1.84          2.64         0.77 o                         
  -4   3   3         46.18         43.74         0.92 o                         
  -3   3   3         45.67         43.92         0.56 o                         
  -2   3   3          9.78          7.95         0.23 o                         
  -1   3   3        220.19        241.99         1.52 o                         
   0   3   3        406.62        369.06         2.07 o                         
   1   3   3        220.43        248.11         1.68 o                         
   2   3   3          9.76          8.20         0.29 o                         
   3   3   3         45.75         44.60         0.73 o                         
   4   3   3         46.32         42.96         0.94 o                         
   5   3   3          1.84          2.18         0.66 o                         
  -5   4   3         21.17         22.68         1.42 o                         
  -4   4   3         56.90         58.47         1.08 o                         
  -3   4   3         87.48         89.11         1.18 o                         
  -2   4   3         26.73         22.02         0.38 o                         
  -1   4   3        166.01        194.74         1.68 o                         
   0   4   3        155.06        159.41         1.15 o                         
   1   4   3        166.42        195.13         1.47 o                         
   2   4   3         26.72         21.64         0.35 o                         
   3   4   3         87.52         89.25         1.12 o                         
   4   4   3         56.83         58.22         1.46 o                         
   5   4   3         21.09         20.69         1.35 o                         
  -5   5   3         75.44         77.98         2.82 o                         
  -4   5   3        220.19        222.91         2.54 o                         
  -3   5   3         17.88         16.56         0.46 o                         
  -2   5   3        183.69        188.54         1.38 o                         
  -1   5   3        526.39        560.07         4.28 o                         
   0   5   3        646.31        636.55         4.45 o                         
   1   5   3        526.45        559.45         3.75 o                         
   2   5   3        183.75        187.67         1.32 o                         
   3   5   3         17.85         15.16         0.59 o                         
   4   5   3        220.18        224.09         2.55 o                         
   5   5   3         75.43         78.00         2.10 o                         
  -5   6   3         23.29         23.01         2.32 o                         
  -4   6   3         41.90         46.87         1.27 o                         
  -3   6   3          9.77          9.42         0.44 o                         
  -2   6   3         76.12         75.02         1.03 o                         
  -1   6   3        315.38        316.78         3.08 o                         
   0   6   3          6.67          8.87         0.43 o                         
   1   6   3        315.46        309.42         2.77 o                         
   2   6   3         76.11         76.59         0.81 o                         
   3   6   3          9.75          9.64         0.51 o                         
   4   6   3         41.83         44.71         1.50 o                         
   5   6   3         23.36         22.03         1.26 o                         
  -5   7   3         17.02         12.53         2.97 o                         
  -4   7   3         46.07         47.37         1.32 o                         
  -3   7   3         20.98         20.45         0.95 o                         
  -2   7   3        119.85        117.15         1.48 o                         
  -1   7   3         60.99         59.52         0.93 o                         
   0   7   3          5.46          9.69         0.24 o                         
   1   7   3         60.85         59.54         0.98 o                         
   2   7   3        119.68        117.52         1.46 o                         
   3   7   3         20.99         20.51         0.95 o                         
   4   7   3         46.17         48.28         1.33 o                         
   5   7   3         17.04         16.00         1.58 o                         
  -4   8   3          7.94          6.94         0.81 o                         
  -3   8   3         65.01         64.39         1.41 o                         
  -2   8   3         29.08         25.61         0.61 o                         
  -1   8   3        130.35        132.17         1.46 o                         
   0   8   3        267.87        261.59         2.35 o                         
   1   8   3        130.43        133.78         1.45 o                         
   2   8   3         29.18         26.74         0.69 o                         
   3   8   3         64.80         66.94         1.69 o                         
   4   8   3          7.95          6.10         0.74 o                         
  -4   9   3          4.49          5.94         0.85 o                         
  -3   9   3          3.35          1.46         0.55 o                         
  -2   9   3          8.78          8.55         0.45 o                         
  -1   9   3        122.47        122.09         1.43 o                         
   0   9   3        117.76        115.46         1.71 o                         
   1   9   3        122.52        121.57         1.41 o                         
   2   9   3          8.80          8.62         0.50 o                         
   3   9   3          3.36          1.94         0.54 o                         
   4   9   3          4.46          4.97         0.80 o                         
  -4  10   3          1.19         -0.20         1.10 o                         
  -3  10   3         20.16         16.49         0.87 o                         
  -2  10   3          7.12          5.61         0.51 o                         
  -1  10   3         39.66         38.03         0.97 o                         
   0  10   3         23.72         24.07         1.80 o                         
   1  10   3         39.65         37.45         1.01 o                         
   2  10   3          7.11          6.15         0.52 o                         
   3  10   3         20.24         16.67         0.86 o                         
   4  10   3          1.19          2.61         1.35 o                         
  -3  11   3          7.71          5.54         0.90 o                         
  -2  11   3         11.10         10.23         0.83 o                         
  -1  11   3         15.12         16.13         0.96 o                         
   0  11   3         39.93         40.25         1.23 o                         
   1  11   3         15.07         15.82         0.78 o                         
   2  11   3         11.18          9.07         0.81 o                         
   3  11   3          7.68          4.56         1.13 o                         
  -2  12   3          7.25          7.38         0.91 o                         
  -1  12   3          2.54          2.95         0.68 o                         
   0  12   3         16.86         20.73         1.76 o                         
   1  12   3          2.52          3.36         0.79 o                         
   2  12   3          7.28          8.58         0.93 o                         
  -1  13   3          2.48          6.31         1.80 o                         
   0  13   3         21.58         25.59         1.61 o                         
   1  13   3          2.49          2.03         1.31 o                         
   0   0   4        975.26       1032.98         9.82 o                         
   1   0   4       8328.29       8315.69        46.32 o                         
   2   0   4       1491.65       1542.44        11.93 o                         
   3   0   4          5.46          5.94         0.23 o                         
   4   0   4          0.02          0.06         0.34 o                         
   5   0   4         47.47         46.34         1.33 o                         
   6   0   4          0.10         -1.22         1.22 o                         
  -6   1   4          3.36          1.98         1.26 o                         
  -5   1   4         56.56         60.61         1.49 o                         
  -4   1   4         79.77         81.61         1.21 o                         
  -3   1   4         55.59         51.23         0.67 o                         
  -2   1   4        558.63        602.27         5.31 o                         
  -1   1   4       4465.09       4493.26        25.97 o                         
   0   1   4       5327.38       5494.90        34.89 o                         
   1   1   4       4465.57       4502.28        27.12 o                         
   2   1   4        557.85        596.03         5.28 o                         
   3   1   4         55.53         51.73         0.76 o                         
   4   1   4         79.54         81.31         1.14 o                         
   5   1   4         56.59         59.91         1.49 o                         
   6   1   4          3.34          1.53         1.71 o                         
  -5   2   4          1.93          0.94         0.62 o                         
  -4   2   4         90.22         92.08         1.32 o                         
  -3   2   4         64.38         65.53         0.71 o                         
  -2   2   4        561.29        561.61         3.97 o                         
  -1   2   4       1229.77       1218.42         7.09 o                         
   0   2   4        391.34        361.40         2.29 o                         
   1   2   4       1230.20       1218.83         9.79 o                         
   2   2   4        561.02        557.59         4.28 o                         
   3   2   4         64.30         65.94         0.80 o                         
   4   2   4         90.30         88.80         1.33 o                         
   5   2   4          1.94          0.94         0.60 o                         
  -5   3   4         17.17         18.26         0.98 o                         
  -4   3   4        160.24        167.08         2.50 o                         
  -3   3   4        209.44        215.93         1.74 o                         
  -2   3   4         44.93         47.26         0.55 o                         
  -1   3   4        279.51        287.29         1.90 o                         
   0   3   4       1874.57       1895.22        10.24 o                         
   1   3   4        279.28        290.65         1.97 o                         
   2   3   4         44.90         46.69         0.71 o                         
   3   3   4        209.48        215.73         2.10 o                         
   4   3   4        160.46        163.05         2.53 o                         
   5   3   4         17.12         18.36         1.11 o                         
  -5   4   4         37.95         40.68         1.68 o                         
  -4   4   4        105.50        105.05         1.49 o                         
  -3   4   4          4.61          5.30         0.32 o                         
  -2   4   4        296.57        295.22         2.18 o                         
  -1   4   4        811.32        913.06         6.72 o                         
   0   4   4         94.20         96.68         0.75 o                         
   1   4   4        811.82        909.03         6.58 o                         
   2   4   4        296.49        293.39         2.05 o                         
   3   4   4          4.65          5.51         0.37 o                         
   4   4   4        105.53        106.73         1.66 o                         
   5   4   4         37.93         39.91         1.66 o                         
  -5   5   4         11.20         11.35         1.14 o                         
  -4   5   4         21.22         20.24         0.77 o                         
  -3   5   4        328.48        329.35         3.29 o                         
  -2   5   4         69.27         71.33         0.69 o                         
  -1   5   4        212.20        214.01         1.64 o                         
   0   5   4        421.05        476.47         3.61 o                         
   1   5   4        211.98        213.68         1.64 o                         
   2   5   4         69.10         71.56         0.63 o                         
   3   5   4        328.43        327.78         3.37 o                         
   4   5   4         21.23         19.43         0.79 o                         
   5   5   4         11.20         11.23         1.35 o                         
  -5   6   4          5.89          4.40         1.12 o                         
  -4   6   4          3.97          4.30         0.62 o                         
  -3   6   4        108.78        108.62         1.44 o                         
  -2   6   4         25.19         23.24         0.35 o                         
  -1   6   4         94.22         93.31         1.28 o                         
   0   6   4          0.00          0.80         0.13 o                         
   1   6   4         94.19         93.65         0.90 o                         
   2   6   4         25.19         23.63         0.36 o                         
   3   6   4        108.65        112.38         1.45 o                         
   4   6   4          3.96          2.69         0.57 o                         
   5   6   4          5.91          5.35         1.05 o                         
  -5   7   4         19.92         14.96         2.97 o                         
  -4   7   4         12.29         12.29         0.85 o                         
  -3   7   4         43.44         41.27         1.23 o                         
  -2   7   4        139.10        136.89         1.51 o                         
  -1   7   4          2.78          3.97         0.31 o                         
   0   7   4        185.38        173.51         1.24 o                         
   1   7   4          2.75          3.62         0.32 o                         
   2   7   4        139.20        138.39         1.51 o                         
   3   7   4         43.47         41.29         1.18 o                         
   4   7   4         12.28         12.50         0.85 o                         
   5   7   4         19.98         19.01         2.39 o                         
  -4   8   4          7.22          8.43         0.81 o                         
  -3   8   4          2.12          1.19         0.62 o                         
  -2   8   4        127.43        126.09         1.34 o                         
  -1   8   4         96.72         96.15         1.18 o                         
   0   8   4        350.52        340.23         2.98 o                         
   1   8   4         96.56         96.33         1.17 o                         
   2   8   4        127.40        126.05         1.47 o                         
   3   8   4          2.12          1.52         0.89 o                         
   4   8   4          7.23          7.35         0.88 o                         
  -4   9   4          7.38          6.78         0.88 o                         
  -3   9   4          2.52          1.34         0.57 o                         
  -2   9   4        109.80        114.45         1.31 o                         
  -1   9   4        121.99        114.48         1.38 o                         
   0   9   4         64.92         64.32         1.23 o                         
   1   9   4        122.13        113.02         1.35 o                         
   2   9   4        109.81        113.63         1.43 o                         
   3   9   4          2.49          1.11         0.55 o                         
   4   9   4          7.38          8.31         0.87 o                         
  -4  10   4          1.48          2.46         1.19 o                         
  -3  10   4          5.51          7.23         0.71 o                         
  -2  10   4          5.34          4.68         0.66 o                         
  -1  10   4         14.06         12.82         0.68 o                         
   0  10   4        169.98        172.09         2.38 o                         
   1  10   4         14.13         11.69         0.80 o                         
   2  10   4          5.33          5.16         0.53 o                         
   3  10   4          5.49          7.93         0.70 o                         
   4  10   4          1.48          3.79         1.35 o                         
  -3  11   4         13.06         13.41         1.04 o                         
  -2  11   4          3.41          3.26         0.64 o                         
  -1  11   4         21.13         21.86         0.94 o                         
   0  11   4          9.26         10.52         0.91 o                         
   1  11   4         21.11         20.14         1.04 o                         
   2  11   4          3.42          2.64         0.63 o                         
   3  11   4         13.10         14.02         2.27 o                         
  -2  12   4          3.68          2.37         0.85 o                         
  -1  12   4         17.86         22.11         1.34 o                         
   0  12   4         18.31         24.25         1.51 o                         
   1  12   4         17.86         20.13         1.10 o                         
   2  12   4          3.69          3.25         1.25 o                         
  -1  13   4          0.82          2.25         1.71 o                         
   0  13   4          6.94          5.41         1.13 o                         
   1  13   4          0.82          2.07         1.71 o                         
   1   0   5       6740.32       6887.45        41.38 o                         
   2   0   5        746.81        817.11         7.74 o                         
   3   0   5         56.51         61.22         0.65 o                         
   4   0   5         20.62         19.03         0.63 o                         
   5   0   5         82.53         87.64         1.74 o                         
  -5   1   5         34.75         35.91         1.24 o                         
  -4   1   5         42.01         40.72         0.94 o                         
  -3   1   5         32.94         33.40         0.54 o                         
  -2   1   5        289.13        315.99         2.42 o                         
  -1   1   5        197.85        202.61         1.33 o                         
   0   1   5        546.80        552.30         3.37 o                         
   1   1   5        198.34        201.72         1.48 o                         
   2   1   5        289.07        312.08         2.66 o                         
   3   1   5         32.91         34.13         0.55 o                         
   4   1   5         42.01         42.47         0.82 o                         
   5   1   5         34.69         34.97         1.38 o                         
  -5   2   5         21.19         21.82         1.04 o                         
  -4   2   5         87.24         88.83         1.19 o                         
  -3   2   5          7.78          9.65         0.46 o                         
  -2   2   5        147.54        155.39         1.25 o                         
  -1   2   5        453.31        443.12         3.60 o                         
   0   2   5         21.08         20.11         0.24 o                         
   1   2   5        454.09        442.18         3.43 o                         
   2   2   5        147.14        155.01         1.46 o                         
   3   2   5          7.78         10.39         0.42 o                         
   4   2   5         87.37         88.81         1.21 o                         
   5   2   5         21.10         19.93         1.01 o                         
  -5   3   5         26.27         25.31         1.81 o                         
  -4   3   5        113.75        118.68         1.44 o                         
  -3   3   5         49.38         45.90         0.66 o                         
  -2   3   5        361.38        370.41         3.08 o                         
  -1   3   5        131.91        133.33         1.13 o                         
   0   3   5        343.47        389.76         4.02 o                         
   1   3   5        131.80        132.73         1.06 o                         
   2   3   5        361.28        369.74         3.12 o                         
   3   3   5         49.49         46.32         0.85 o                         
   4   3   5        113.79        115.40         1.48 o                         
   5   3   5         26.25         25.40         1.14 o                         
  -5   4   5          6.27          5.45         0.94 o                         
  -4   4   5         69.86         73.31         1.29 o                         
  -3   4   5        473.56        469.18         3.72 o                         
  -2   4   5        116.28        122.55         1.05 o                         
  -1   4   5         19.06         20.64         0.40 o                         
   0   4   5        660.55        725.51         5.08 o                         
   1   4   5         19.02         20.94         0.35 o                         
   2   4   5        116.32        123.05         1.07 o                         
   3   4   5        473.66        462.71         4.10 o                         
   4   4   5         69.83         73.85         1.26 o                         
   5   4   5          6.28          5.07         0.90 o                         
  -5   5   5          3.95          0.99         0.95 o                         
  -4   5   5          5.95          5.13         0.50 o                         
  -3   5   5        164.28        156.64         2.61 o                         
  -2   5   5         23.04         24.34         0.43 o                         
  -1   5   5        137.98        135.94         1.20 o                         
   0   5   5         97.77         94.99         0.83 o                         
   1   5   5        138.03        135.70         1.21 o                         
   2   5   5         23.13         24.59         0.39 o                         
   3   5   5        164.24        159.40         1.87 o                         
   4   5   5          5.91          6.07         0.57 o                         
   5   5   5          3.94          3.48         0.92 o                         
  -5   6   5         14.84         17.92         1.46 o                         
  -4   6   5         17.69         19.64         1.35 o                         
  -3   6   5         49.31         47.13         0.79 o                         
  -2   6   5         65.35         61.07         0.67 o                         
  -1   6   5          5.37          5.86         0.27 o                         
   0   6   5        355.75        382.99         2.51 o                         
   1   6   5          5.36          5.99         0.22 o                         
   2   6   5         65.19         61.72         0.64 o                         
   3   6   5         49.30         46.68         1.04 o                         
   4   6   5         17.67         17.48         0.94 o                         
   5   6   5         14.83         17.92         1.96 o                         
  -5   7   5         12.20         13.43         3.06 o                         
  -4   7   5         14.18         13.88         0.95 o                         
  -3   7   5         43.33         44.04         1.01 o                         
  -2   7   5         12.66         13.93         0.54 o                         
  -1   7   5         80.91         80.28         0.79 o                         
   0   7   5          0.39          0.48         0.17 o                         
   1   7   5         81.16         80.69         0.86 o                         
   2   7   5         12.62         14.55         0.53 o                         
   3   7   5         43.23         44.75         1.48 o                         
   4   7   5         14.23         15.87         0.94 o                         
   5   7   5         12.22         12.23         1.49 o                         
  -4   8   5          3.57          4.05         0.75 o                         
  -3   8   5          0.35          0.44         0.52 o                         
  -2   8   5          8.25          8.76         0.43 o                         
  -1   8   5        116.73        108.69         1.29 o                         
   0   8   5        352.40        348.78         2.65 o                         
   1   8   5        116.70        109.32         1.17 o                         
   2   8   5          8.24          8.02         0.43 o                         
   3   8   5          0.35         -0.18         0.52 o                         
   4   8   5          3.58          3.04         0.72 o                         
  -4   9   5         24.81         25.87         1.20 o                         
  -3   9   5          3.24          3.55         0.60 o                         
  -2   9   5         40.63         43.33         0.82 o                         
  -1   9   5        303.82        290.65         3.04 o                         
   0   9   5         12.20         12.85         0.72 o                         
   1   9   5        303.77        292.94         2.79 o                         
   2   9   5         40.71         43.20         0.90 o                         
   3   9   5          3.25          3.65         0.75 o                         
   4   9   5         24.77         23.67         1.78 o                         
  -4  10   5         14.78         13.34         1.89 o                         
  -3  10   5          5.07          4.27         0.69 o                         
  -2  10   5         25.71         26.04         0.82 o                         
  -1  10   5         44.90         39.87         1.22 o                         
   0  10   5          6.31          5.38         0.71 o                         
   1  10   5         44.92         42.01         1.03 o                         
   2  10   5         25.65         24.98         0.82 o                         
   3  10   5          5.08          4.62         0.93 o                         
   4  10   5         14.74         13.43         1.71 o                         
  -3  11   5          0.21          0.20         1.04 o                         
  -2  11   5          2.90          3.32         0.69 o                         
  -1  11   5         17.77         18.77         0.91 o                         
   0  11   5         33.85         36.95         2.24 o                         
   1  11   5         17.67         19.24         1.07 o                         
   2  11   5          2.91          4.71         0.69 o                         
   3  11   5          0.21          0.72         1.71 o                         
  -2  12   5         10.85         11.92         1.23 o                         
  -1  12   5         11.28         11.13         0.81 o                         
   0  12   5          0.10          0.92         0.75 o                         
   1  12   5         11.29         11.28         0.92 o                         
   2  12   5         10.91         11.90         1.35 o                         
  -1  13   5          7.87         10.09         1.89 o                         
   0  13   5         10.26          8.95         1.17 o                         
   1  13   5          7.88          8.38         1.98 o                         
   0   0   6        382.98        396.84         5.88 o                         
   1   0   6       1392.97       1567.38        10.54 o                         
   2   0   6          6.11          7.40         0.23 o                         
   3   0   6         28.00         23.90         0.38 o                         
   4   0   6          8.58         10.46         0.53 o                         
   5   0   6         11.51         12.83         1.65 o                         
  -5   1   6          2.45          2.00         0.64 o                         
  -4   1   6         32.79         32.51         0.74 o                         
  -3   1   6         65.03         64.46         0.87 o                         
  -2   1   6        154.22        148.59         1.27 o                         
  -1   1   6        106.67         97.10         0.84 o                         
   0   1   6        129.72        123.79         1.23 o                         
   1   1   6        107.03         95.03         1.37 o                         
   2   1   6        154.07        145.77         1.74 o                         
   3   1   6         65.15         63.34         0.79 o                         
   4   1   6         32.77         31.87         0.77 o                         
   5   1   6          2.45          2.95         0.68 o                         
  -5   2   6          6.09          6.08         0.71 o                         
  -4   2   6         20.76         20.11         0.92 o                         
  -3   2   6         14.99         14.86         0.48 o                         
  -2   2   6          9.91         14.26         0.56 o                         
  -1   2   6         34.91         32.52         0.41 o                         
   0   2   6        951.40       1004.77         7.59 o                         
   1   2   6         34.95         31.53         0.41 o                         
   2   2   6          9.90         12.94         0.34 o                         
   3   2   6         15.14         14.32         0.48 o                         
   4   2   6         20.77         20.64         0.75 o                         
   5   2   6          6.06          4.39         0.70 o                         
  -5   3   6          1.26          0.17         0.65 o                         
  -4   3   6         17.95         16.19         0.69 o                         
  -3   3   6         24.40         27.08         0.72 o                         
  -2   3   6         21.63         18.65         0.32 o                         
  -1   3   6        135.87        139.95         1.38 o                         
   0   3   6        481.01        451.64         3.46 o                         
   1   3   6        136.35        137.95         1.46 o                         
   2   3   6         21.62         19.35         0.44 o                         
   3   3   6         24.30         27.21         0.62 o                         
   4   3   6         17.93         17.41         0.67 o                         
   5   3   6          1.25          1.24         0.65 o                         
  -5   4   6          3.66          4.18         0.98 o                         
  -4   4   6          1.83          1.90         0.39 o                         
  -3   4   6        415.39        419.03         3.68 o                         
  -2   4   6          8.16          8.55         0.30 o                         
  -1   4   6         37.35         37.94         0.55 o                         
   0   4   6        645.19        694.34         5.92 o                         
   1   4   6         37.29         37.70         0.60 o                         
   2   4   6          8.08          8.83         0.36 o                         
   3   4   6        415.35        416.31         3.73 o                         
   4   4   6          1.80          1.66         0.40 o                         
   5   4   6          3.65          3.32         0.90 o                         
  -5   5   6          3.47          3.26         1.47 o                         
  -4   5   6         17.19         17.63         0.77 o                         
  -3   5   6        106.33        103.27         1.12 o                         
  -2   5   6         22.57         23.83         0.47 o                         
  -1   5   6        229.78        221.67         1.60 o                         
   0   5   6        471.41        504.43         4.19 o                         
   1   5   6        229.24        216.26         1.60 o                         
   2   5   6         22.59         23.17         0.57 o                         
   3   5   6        106.57        102.62         1.27 o                         
   4   5   6         17.16         17.35         0.75 o                         
   5   5   6          3.46          2.65         0.77 o                         
  -5   6   6          9.69          7.06         1.33 o                         
  -4   6   6         39.33         41.27         1.26 o                         
  -3   6   6        196.70        204.01         2.06 o                         
  -2   6   6          1.19          1.85         0.20 o                         
  -1   6   6         11.09         12.39         0.30 o                         
   0   6   6        114.58        130.35         1.20 o                         
   1   6   6         11.12         12.39         0.28 o                         
   2   6   6          1.21          2.04         0.24 o                         
   3   6   6        196.74        202.11         2.11 o                         
   4   6   6         39.36         38.60         1.20 o                         
   5   6   6          9.71          8.74         0.96 o                         
  -5   7   6          7.05          7.48         2.88 o                         
  -4   7   6          5.16          6.35         0.78 o                         
  -3   7   6         70.57         68.66         1.22 o                         
  -2   7   6        214.49        204.24         1.71 o                         
  -1   7   6         28.02         26.19         0.54 o                         
   0   7   6         14.88         15.02         0.37 o                         
   1   7   6         27.96         25.58         0.52 o                         
   2   7   6        214.32        203.04         2.04 o                         
   3   7   6         70.53         70.68         1.63 o                         
   4   7   6          5.15          5.78         0.70 o                         
   5   7   6          7.07          5.10         1.45 o                         
  -4   8   6         11.68         12.72         0.96 o                         
  -3   8   6          7.91          9.97         0.67 o                         
  -2   8   6        201.71        191.07         2.13 o                         
  -1   8   6         12.66         13.24         0.49 o                         
   0   8   6         44.08         42.39         0.62 o                         
   1   8   6         12.67         13.27         0.48 o                         
   2   8   6        201.46        190.15         2.16 o                         
   3   8   6          7.93          7.23         0.66 o                         
   4   8   6         11.73         11.51         0.87 o                         
  -4   9   6          0.54          0.40         0.85 o                         
  -3   9   6         16.90         17.62         0.88 o                         
  -2   9   6         76.96         67.47         1.06 o                         
  -1   9   6         18.56         21.64         0.67 o                         
   0   9   6         25.16         23.49         0.89 o                         
   1   9   6         18.45         22.56         1.52 o                         
   2   9   6         77.04         68.17         1.20 o                         
   3   9   6         16.89         19.51         0.96 o                         
   4   9   6          0.54          0.09         0.81 o                         
  -3  10   6          2.14          2.43         0.69 o                         
  -2  10   6          4.15          4.39         0.52 o                         
  -1  10   6         21.65         23.78         0.90 o                         
   0  10   6         20.99         22.04         0.96 o                         
   1  10   6         21.61         23.02         1.32 o                         
   2  10   6          4.10          3.52         0.49 o                         
   3  10   6          2.14          1.53         0.62 o                         
  -3  11   6          6.07          5.50         1.54 o                         
  -2  11   6          5.57          5.52         0.71 o                         
  -1  11   6         12.46         12.32         0.69 o                         
   0  11   6         53.92         50.18         1.34 o                         
   1  11   6         12.43         12.20         0.87 o                         
   2  11   6          5.55          4.64         0.70 o                         
   3  11   6          6.07          6.85         1.80 o                         
  -2  12   6          9.33         10.25         1.51 o                         
  -1  12   6         20.39         24.79         1.03 o                         
   0  12   6          1.56          1.34         0.92 o                         
   1  12   6         20.42         24.60         1.87 o                         
   2  12   6          9.37          9.18         2.03 o                         
  -1  13   6          7.10         13.07         1.98 o                         
   0  13   6          4.79          6.54         1.19 o                         
   1  13   6          7.15          4.87         1.98 o                         
   1   0   7       1843.03       2046.33        19.43 o                         
   2   0   7        407.65        436.73         5.33 o                         
   3   0   7         60.54         60.23         0.63 o                         
   4   0   7         19.77         17.52         0.63 o                         
   5   0   7         16.69         14.23         1.59 o                         
  -5   1   7         11.79          9.94         0.80 o                         
  -4   1   7         36.13         34.94         0.85 o                         
  -3   1   7         81.59         79.26         0.82 o                         
  -2   1   7       1294.52       1386.34        10.93 o                         
  -1   1   7        341.54        346.26         3.14 o                         
   0   1   7         93.56         83.75         0.92 o                         
   1   1   7        341.49        346.76         3.25 o                         
   2   1   7       1295.95       1395.44        12.09 o                         
   3   1   7         81.33         79.31         0.98 o                         
   4   1   7         36.07         35.35         0.86 o                         
   5   1   7         11.76         10.05         1.37 o                         
  -5   2   7         30.12         28.15         1.25 o                         
  -4   2   7          5.42          6.89         0.40 o                         
  -3   2   7          9.14          8.70         0.38 o                         
  -2   2   7        822.29        832.95         6.63 o                         
  -1   2   7         34.93         29.85         0.44 o                         
   0   2   7         24.83         27.02         0.43 o                         
   1   2   7         34.86         28.52         0.81 o                         
   2   2   7        821.53        817.23         7.62 o                         
   3   2   7          9.07          9.42         0.39 o                         
   4   2   7          5.46          5.97         0.49 o                         
   5   2   7         30.12         27.69         1.17 o                         
  -5   3   7         17.87         19.21         1.02 o                         
  -4   3   7         29.96         32.09         0.78 o                         
  -3   3   7        153.33        144.16         1.42 o                         
  -2   3   7        125.62        133.24         1.41 o                         
  -1   3   7        286.03        277.67         2.58 o                         
   0   3   7        817.02        864.08         9.66 o                         
   1   3   7        286.13        274.69         3.41 o                         
   2   3   7        125.79        132.52         1.46 o                         
   3   3   7        153.36        143.62         1.57 o                         
   4   3   7         29.93         32.71         0.73 o                         
   5   3   7         17.89         18.43         1.02 o                         
  -5   4   7          4.52          2.51         0.93 o                         
  -4   4   7          2.86          3.34         0.43 o                         
  -3   4   7        272.55        261.75         2.27 o                         
  -2   4   7        233.63        223.43         1.90 o                         
  -1   4   7          6.65          6.01         0.34 o                         
   0   4   7         57.02         59.73         0.65 o                         
   1   4   7          6.59          6.59         0.36 o                         
   2   4   7        233.84        224.43         2.27 o                         
   3   4   7        272.66        259.44         2.52 o                         
   4   4   7          2.88          2.42         0.43 o                         
   5   4   7          4.52          4.58         0.91 o                         
  -5   5   7          4.48          4.71         1.13 o                         
  -4   5   7          4.18          4.70         0.57 o                         
  -3   5   7        157.88        154.41         1.50 o                         
  -2   5   7          3.52          4.18         0.25 o                         
  -1   5   7         30.82         26.83         0.53 o                         
   0   5   7         81.32         87.79         0.89 o                         
   1   5   7         30.84         27.37         0.50 o                         
   2   5   7          3.55          3.66         0.29 o                         
   3   5   7        157.88        152.64         1.69 o                         
   4   5   7          4.20          4.02         0.57 o                         
   5   5   7          4.49          4.20         0.82 o                         
  -5   6   7          0.00         -2.52         2.52 o                         
  -4   6   7         11.51         12.31         1.06 o                         
  -3   6   7         81.29         78.06         1.18 o                         
  -2   6   7          5.23          5.09         0.26 o                         
  -1   6   7         71.93         68.47         0.69 o                         
   0   6   7        652.47        644.05         4.96 o                         
   1   6   7         71.92         69.30         0.74 o                         
   2   6   7          5.19          5.27         0.36 o                         
   3   6   7         81.38         79.09         1.12 o                         
   4   6   7         11.52         10.45         0.70 o                         
   5   6   7          0.00         -0.14         1.19 o                         
  -4   7   7         10.84         11.70         0.86 o                         
  -3   7   7         78.23         77.76         1.61 o                         
  -2   7   7         47.71         50.47         0.69 o                         
  -1   7   7          0.24          0.31         0.21 o                         
   0   7   7        116.82        114.29         1.19 o                         
   1   7   7          0.26          0.08         0.24 o                         
   2   7   7         47.63         50.16         0.85 o                         
   3   7   7         78.19         77.89         1.31 o                         
   4   7   7         10.81          9.27         0.79 o                         
  -4   8   7          5.41          7.87         0.90 o                         
  -3   8   7          6.65          8.63         0.65 o                         
  -2   8   7         15.50         17.65         0.65 o                         
  -1   8   7         49.52         47.60         0.78 o                         
   0   8   7          1.42          1.45         0.28 o                         
   1   8   7         49.48         48.06         0.75 o                         
   2   8   7         15.61         18.76         0.64 o                         
   3   8   7          6.63          7.49         0.63 o                         
   4   8   7          5.40          7.59         0.82 o                         
  -4   9   7         10.94         13.83         1.07 o                         
  -3   9   7          4.19          3.88         0.63 o                         
  -2   9   7         35.20         32.77         1.10 o                         
  -1   9   7        200.31        198.90         2.07 o                         
   0   9   7         67.70         67.41         1.31 o                         
   1   9   7        200.37        199.28         2.04 o                         
   2   9   7         35.21         31.21         0.90 o                         
   3   9   7          4.20          4.00         0.61 o                         
   4   9   7         10.88         12.13         1.09 o                         
  -3  10   7          3.51          3.76         0.88 o                         
  -2  10   7         21.21         22.94         0.91 o                         
  -1  10   7         57.43         53.20         1.14 o                         
   0  10   7          0.64          0.10         0.88 o                         
   1  10   7         57.51         53.66         1.33 o                         
   2  10   7         21.18         22.41         0.91 o                         
   3  10   7          3.54          4.04         0.68 o                         
  -3  11   7          0.20          0.00         1.49 o                         
  -2  11   7          7.86         10.97         0.81 o                         
  -1  11   7         12.65         10.77         0.67 o                         
   0  11   7          0.01          0.64         1.11 o                         
   1  11   7         12.61          9.87         0.85 o                         
   2  11   7          7.83          9.92         0.78 o                         
   3  11   7          0.20          0.00         1.80 o                         
  -2  12   7         18.06         20.72         2.84 o                         
  -1  12   7         16.74         19.57         0.98 o                         
   0  12   7          4.80          6.52         0.88 o                         
   1  12   7         16.77         19.55         1.76 o                         
   2  12   7         18.10         22.44         2.70 o                         
   0  13   7          0.00         -1.62         1.62 o                         
   0   0   8         31.78         32.09         0.76 o                         
   1   0   8        575.74        533.39        10.36 o                         
   2   0   8          1.27          1.67         0.28 o                         
   3   0   8        238.62        236.30         2.21 o                         
   4   0   8          5.29          7.00         0.48 o                         
   5   0   8          8.81          8.38         0.87 o                         
  -5   1   8         19.47         18.77         0.91 o                         
  -4   1   8        100.29         95.00         1.43 o                         
  -3   1   8         57.23         52.92         0.77 o                         
  -2   1   8       2714.46       2970.14        21.08 o                         
  -1   1   8        511.66        582.90         8.00 o                         
   0   1   8         53.17         49.85         0.90 o                         
   1   1   8        511.21        577.37        11.27 o                         
   2   1   8       2715.50       2895.94        22.85 o                         
   3   1   8         57.22         53.13         0.88 o                         
   4   1   8        100.16         90.46         2.56 o                         
   5   1   8         19.47         20.26         0.95 o                         
  -5   2   8         18.50         18.86         0.90 o                         
  -4   2   8         17.06         17.78         0.63 o                         
  -3   2   8         36.47         34.05         0.61 o                         
  -2   2   8        241.76        228.18         1.86 o                         
  -1   2   8         92.36         91.77         1.37 o                         
   0   2   8        115.14        104.28         1.46 o                         
   1   2   8         92.50         92.68         1.37 o                         
   2   2   8        241.96        222.67         2.10 o                         
   3   2   8         36.53         34.58         0.65 o                         
   4   2   8         17.04         16.50         0.65 o                         
   5   2   8         18.46         19.15         0.90 o                         
  -5   3   8         10.07          9.27         1.00 o                         
  -4   3   8         42.89         42.42         0.87 o                         
  -3   3   8        143.99        138.83         1.39 o                         
  -2   3   8         36.24         35.83         0.52 o                         
  -1   3   8        132.48        133.83         1.67 o                         
   0   3   8          7.77         13.26         0.39 o                         
   1   3   8        132.49        131.32         1.43 o                         
   2   3   8         36.22         36.90         0.58 o                         
   3   3   8        144.24        137.25         1.40 o                         
   4   3   8         42.85         42.66         0.89 o                         
   5   3   8         10.09         10.44         0.76 o                         
  -5   4   8          5.26          6.90         1.18 o                         
  -4   4   8         45.21         45.70         0.93 o                         
  -3   4   8        331.00        330.97         2.80 o                         
  -2   4   8        162.97        149.99         1.35 o                         
  -1   4   8        353.05        387.08         5.68 o                         
   0   4   8        838.88        933.60         8.18 o                         
   1   4   8        352.73        378.06         3.55 o                         
   2   4   8        162.94        147.59         1.90 o                         
   3   4   8        331.13        333.30         3.08 o                         
   4   4   8         45.25         44.96         0.87 o                         
   5   4   8          5.25          6.09         0.94 o                         
  -5   5   8          1.47          1.54         1.00 o                         
  -4   5   8         36.93         35.77         1.03 o                         
  -3   5   8        191.18        182.38         1.73 o                         
  -2   5   8        177.97        172.42         1.58 o                         
  -1   5   8         90.59         98.25         0.98 o                         
   0   5   8        332.15        390.82         3.69 o                         
   1   5   8         90.67         96.95         1.02 o                         
   2   5   8        177.72        170.10         2.10 o                         
   3   5   8        191.18        181.58         1.93 o                         
   4   5   8         36.94         35.99         0.96 o                         
   5   5   8          1.48          1.31         0.86 o                         
  -5   6   8          4.93          2.88         2.88 o                         
  -4   6   8          3.89          5.69         0.74 o                         
  -3   6   8         15.04         16.27         0.90 o                         
  -2   6   8         62.49         58.69         0.79 o                         
  -1   6   8          6.07          5.70         0.27 o                         
   0   6   8         38.44         42.82         0.61 o                         
   1   6   8          6.15          5.75         0.35 o                         
   2   6   8         62.37         58.88         0.89 o                         
   3   6   8         15.03         16.01         0.93 o                         
   4   6   8          3.90          5.33         0.66 o                         
   5   6   8          4.93          5.87         2.61 o                         
  -4   7   8          2.11          3.29         0.77 o                         
  -3   7   8         16.12         17.98         0.76 o                         
  -2   7   8         44.58         43.35         0.67 o                         
  -1   7   8         14.94         15.48         0.39 o                         
   0   7   8         12.10         15.42         0.48 o                         
   1   7   8         14.87         14.66         0.47 o                         
   2   7   8         44.62         43.21         0.80 o                         
   3   7   8         16.05         15.42         0.76 o                         
   4   7   8          2.12          2.71         0.61 o                         
  -4   8   8          9.14          9.27         0.92 o                         
  -3   8   8        136.78        143.54         2.37 o                         
  -2   8   8          6.27          4.94         0.41 o                         
  -1   8   8        203.47        201.58         1.89 o                         
   0   8   8          8.63          6.08         0.31 o                         
   1   8   8        203.32        201.26         1.88 o                         
   2   8   8          6.26          5.20         0.41 o                         
   3   8   8        136.86        145.33         2.13 o                         
   4   8   8          9.15          8.25         0.83 o                         
  -4   9   8          6.21          5.16         0.99 o                         
  -3   9   8         20.65         23.28         1.04 o                         
  -2   9   8         50.52         48.73         1.09 o                         
  -1   9   8         14.90         15.98         0.61 o                         
   0   9   8        163.32        154.72         2.17 o                         
   1   9   8         14.91         16.68         0.73 o                         
   2   9   8         50.54         49.51         0.98 o                         
   3   9   8         20.65         21.38         1.08 o                         
   4   9   8          6.20          5.92         0.95 o                         
  -3  10   8          7.31          5.68         0.77 o                         
  -2  10   8          7.67         10.50         0.65 o                         
  -1  10   8         67.48         68.66         1.18 o                         
   0  10   8         26.67         24.23         1.04 o                         
   1  10   8         67.47         69.92         1.50 o                         
   2  10   8          7.66          9.78         0.56 o                         
   3  10   8          7.28          5.39         0.73 o                         
  -3  11   8          4.11          3.85         1.60 o                         
  -2  11   8         10.97         10.53         1.02 o                         
  -1  11   8          0.64          1.00         0.58 o                         
   0  11   8         10.53          9.42         0.83 o                         
   1  11   8          0.64          0.38         0.91 o                         
   2  11   8         10.99         12.77         1.28 o                         
   3  11   8          4.14          4.42         1.89 o                         
  -2  12   8          7.23          8.29         2.16 o                         
  -1  12   8         25.94         31.10         1.13 o                         
   0  12   8          0.31          0.68         0.72 o                         
   1  12   8         26.05         30.12         1.52 o                         
   1   0   9         73.67         75.71         1.02 o                         
   2   0   9        978.46       1021.03         8.99 o                         
   3   0   9         41.04         39.81         0.69 o                         
   4   0   9         67.61         63.50         1.14 o                         
   5   0   9          8.26          6.80         0.74 o                         
  -5   1   9          5.30          5.75         0.67 o                         
  -4   1   9        126.34        119.09         2.14 o                         
  -3   1   9         23.22         19.63         0.48 o                         
  -2   1   9        149.02        149.57         1.61 o                         
  -1   1   9        592.46        660.88         7.38 o                         
   1   1   9        591.99        663.43         7.58 o                         
   2   1   9        149.14        145.92         1.83 o                         
   3   1   9         23.24         19.74         0.53 o                         
   4   1   9        126.14        121.36         1.66 o                         
   5   1   9          5.32          5.62         0.66 o                         
  -5   2   9          1.03          0.62         0.59 o                         
  -4   2   9          2.79          3.95         0.44 o                         
  -3   2   9          0.51          0.52         0.24 o                         
  -2   2   9         51.17         49.33         0.69 o                         
  -1   2   9        268.11        273.05         2.69 o                         
   0   2   9        107.75        112.14         2.18 o                         
   1   2   9        267.67        273.39         2.92 o                         
   2   2   9         51.34         47.35         0.77 o                         
   3   2   9          0.49          0.39         0.26 o                         
   4   2   9          2.78          3.48         0.45 o                         
   5   2   9          1.02          0.95         0.62 o                         
  -5   3   9          1.45          0.22         0.81 o                         
  -4   3   9         57.44         57.16         1.01 o                         
  -3   3   9        142.74        149.53         1.61 o                         
  -2   3   9        361.87        346.57         2.96 o                         
  -1   3   9        496.04        520.62         5.27 o                         
   0   3   9         30.16         27.68         0.52 o                         
   1   3   9        496.41        515.12         4.67 o                         
   2   3   9        362.57        337.28         3.32 o                         
   3   3   9        142.80        151.90         1.63 o                         
   4   3   9         57.25         56.33         0.98 o                         
   5   3   9          1.46          0.65         0.62 o                         
  -5   4   9          1.41          0.75         0.98 o                         
  -4   4   9          7.05          7.94         0.54 o                         
  -3   4   9         16.37         15.58         0.91 o                         
  -2   4   9        203.85        199.30         1.73 o                         
  -1   4   9          6.83          7.51         0.36 o                         
   0   4   9         19.04         19.27         0.46 o                         
   1   4   9          6.84          7.08         0.36 o                         
   2   4   9        203.89        196.50         2.13 o                         
   3   4   9         16.38         15.47         0.57 o                         
   4   4   9          7.06          6.87         0.59 o                         
   5   4   9          1.43          0.15         0.75 o                         
  -5   5   9         12.99         14.74         1.86 o                         
  -4   5   9         28.46         30.56         1.01 o                         
  -3   5   9         20.88         21.59         0.62 o                         
  -2   5   9        144.15        140.83         1.45 o                         
  -1   5   9         41.18         43.30         0.73 o                         
   0   5   9         92.52         91.38         0.94 o                         
   1   5   9         41.14         43.28         0.63 o                         
   2   5   9        143.88        137.71         1.84 o                         
   3   5   9         20.80         20.75         0.65 o                         
   4   5   9         28.48         28.45         0.79 o                         
   5   5   9         13.01         15.05         2.19 o                         
  -5   6   9          7.52          2.79         2.97 o                         
  -4   6   9         15.87         17.94         1.02 o                         
  -3   6   9         69.03         70.32         1.09 o                         
  -2   6   9        222.29        210.55         1.76 o                         
  -1   6   9         27.11         25.02         0.58 o                         
   0   6   9         38.99         38.54         0.56 o                         
   1   6   9         27.11         26.01         0.54 o                         
   2   6   9        222.37        211.70         2.54 o                         
   3   6   9         68.87         69.59         1.14 o                         
   4   6   9         15.83         17.91         0.79 o                         
   5   6   9          7.52          8.86         1.60 o                         
  -4   7   9          8.60          9.23         1.26 o                         
  -3   7   9         21.55         24.77         0.87 o                         
  -2   7   9          4.65          5.92         0.38 o                         
  -1   7   9         85.32         81.33         0.99 o                         
   0   7   9        182.40        160.97         1.43 o                         
   1   7   9         85.45         83.44         1.07 o                         
   2   7   9          4.64          4.90         0.54 o                         
   3   7   9         21.59         24.22         0.86 o                         
   4   7   9          8.62          9.47         0.73 o                         
  -4   8   9          3.08          3.29         0.79 o                         
  -3   8   9         17.58         18.82         0.92 o                         
  -2   8   9         59.80         58.73         0.93 o                         
  -1   8   9        103.90         95.90         1.23 o                         
   0   8   9          2.98          5.03         0.34 o                         
   1   8   9        104.00         97.24         1.23 o                         
   2   8   9         59.73         59.68         1.00 o                         
   3   8   9         17.61         18.37         0.85 o                         
   4   8   9          3.09          3.10         0.68 o                         
  -4   9   9          3.61          4.05         0.99 o                         
  -3   9   9         12.94         13.13         0.83 o                         
  -2   9   9         28.46         31.03         0.96 o                         
  -1   9   9         41.75         40.14         0.85 o                         
   0   9   9         67.76         63.29         1.19 o                         
   1   9   9         41.69         40.68         0.86 o                         
   2   9   9         28.48         30.99         0.93 o                         
   3   9   9         12.93         13.35         0.74 o                         
   4   9   9          3.59          2.78         1.09 o                         
  -3  10   9          2.89          2.62         0.77 o                         
  -2  10   9         15.19         15.46         0.85 o                         
  -1  10   9         11.95         11.36         0.70 o                         
   0  10   9         10.09          8.74         0.66 o                         
   1  10   9         11.84          9.83         0.81 o                         
   2  10   9         15.19         14.76         0.94 o                         
   3  10   9          2.89          2.69         0.72 o                         
  -2  11   9         20.36         19.40         1.05 o                         
  -1  11   9         19.68         21.37         0.90 o                         
   0  11   9         22.59         25.41         1.03 o                         
   1  11   9         19.74         20.67         1.15 o                         
   2  11   9         20.34         20.21         1.25 o                         
  -1  12   9          1.94          3.12         0.89 o                         
   0  12   9         12.18         14.12         0.92 o                         
   1  12   9          1.95          3.31         0.91 o                         
   0   0  10        116.54        129.16         2.34 o                         
   1   0  10        215.12        228.46         2.51 o                         
   2   0  10         15.30         18.57         0.59 o                         
   3   0  10        127.24        115.27         1.48 o                         
   4   0  10         21.91         19.23         0.74 o                         
   5   0  10          0.14         -0.03         0.84 o                         
  -5   1  10          5.59          6.89         1.22 o                         
  -4   1  10         41.39         42.68         0.97 o                         
  -3   1  10          7.06          7.32         0.36 o                         
  -2   1  10         15.58         19.18         0.47 o                         
  -1   1  10        652.19        692.44         6.84 o                         
   0   1  10        295.65        309.97         3.26 o                         
   1   1  10        651.98        692.48         6.85 o                         
   2   1  10         15.64         18.53         0.51 o                         
   3   1  10          7.00          8.11         0.41 o                         
   4   1  10         41.45         41.07         0.98 o                         
   5   1  10          5.58          5.14         0.68 o                         
  -5   2  10         14.72         15.61         0.95 o                         
  -4   2  10          1.73          1.10         0.52 o                         
  -3   2  10         68.89         64.50         0.84 o                         
  -2   2  10          2.66          2.25         0.28 o                         
  -1   2  10         35.00         38.33         0.69 o                         
   0   2  10          0.70          0.37         0.22 o                         
   1   2  10         34.95         38.11         0.72 o                         
   2   2  10          2.61          1.53         0.31 o                         
   3   2  10         68.99         62.14         0.94 o                         
   4   2  10          1.72          1.81         0.49 o                         
   5   2  10         14.71         16.14         1.30 o                         
  -5   3  10          2.05          2.93         0.69 o                         
  -4   3  10          9.01          7.85         0.58 o                         
  -3   3  10         15.15         16.60         0.58 o                         
  -2   3  10         27.79         24.89         0.54 o                         
  -1   3  10        157.55        152.65         1.65 o                         
   0   3  10          1.40          3.01         0.30 o                         
   1   3  10        157.82        154.05         1.85 o                         
   2   3  10         27.74         24.56         0.60 o                         
   3   3  10         15.06         15.74         0.56 o                         
   4   3  10          8.99          7.82         0.66 o                         
   5   3  10          2.05          1.51         0.68 o                         
  -5   4  10          2.79          3.43         1.12 o                         
  -4   4  10         52.40         51.44         1.03 o                         
  -3   4  10        102.20        104.15         1.27 o                         
  -2   4  10        390.10        367.00         3.22 o                         
  -1   4  10        146.84        158.88         1.81 o                         
   0   4  10          0.19          1.63         0.23 o                         
   1   4  10        146.78        156.96         1.72 o                         
   2   4  10        390.72        365.05         3.59 o                         
   3   4  10        102.31        103.50         1.30 o                         
   4   4  10         52.24         52.36         1.01 o                         
   5   4  10          2.80          3.99         0.95 o                         
  -5   5  10          6.49          3.51         2.70 o                         
  -4   5  10         17.77         16.38         0.87 o                         
  -3   5  10         21.47         21.40         0.62 o                         
  -2   5  10        113.41        109.94         1.14 o                         
  -1   5  10         42.59         43.27         0.76 o                         
   0   5  10         24.02         24.02         0.55 o                         
   1   5  10         42.35         43.80         0.65 o                         
   2   5  10        113.45        109.74         1.44 o                         
   3   5  10         21.57         21.32         0.72 o                         
   4   5  10         17.82         16.32         0.74 o                         
   5   5  10          6.49          7.30         1.80 o                         
  -4   6  10         14.14         15.75         0.98 o                         
  -3   6  10        107.32        106.64         1.39 o                         
  -2   6  10        108.94         99.31         1.09 o                         
  -1   6  10         44.63         42.07         0.66 o                         
   0   6  10          9.06          7.56         0.34 o                         
   1   6  10         44.54         42.75         0.69 o                         
   2   6  10        108.84         99.39         1.35 o                         
   3   6  10        107.17        104.26         1.48 o                         
   4   6  10         14.23         14.14         0.80 o                         
  -4   7  10          6.96          6.11         0.89 o                         
  -3   7  10         46.55         48.13         1.09 o                         
  -2   7  10         17.18         15.63         0.61 o                         
  -1   7  10         22.47         21.43         0.74 o                         
   0   7  10         22.42         26.88         0.61 o                         
   1   7  10         22.43         22.11         0.57 o                         
   2   7  10         17.10         16.50         0.64 o                         
   3   7  10         46.53         48.33         1.11 o                         
   4   7  10          6.96          5.46         0.62 o                         
  -4   8  10         13.19         13.66         0.99 o                         
  -3   8  10         24.04         24.61         1.04 o                         
  -2   8  10         32.93         31.23         0.92 o                         
  -1   8  10         50.04         45.96         0.79 o                         
   0   8  10         90.57         84.37         1.07 o                         
   1   8  10         50.03         46.38         0.80 o                         
   2   8  10         32.80         30.78         0.80 o                         
   3   8  10         23.97         23.72         0.97 o                         
   4   8  10         13.20         14.12         0.99 o                         
  -3   9  10         30.48         30.58         1.21 o                         
  -2   9  10         30.41         32.02         1.16 o                         
  -1   9  10          8.49         10.26         0.55 o                         
   0   9  10        183.15        173.09         2.39 o                         
   1   9  10          8.51          9.73         0.51 o                         
   2   9  10         30.40         31.01         0.99 o                         
   3   9  10         30.47         33.99         1.05 o                         
  -3  10  10          1.56          2.11         0.83 o                         
  -2  10  10          5.34          6.44         0.63 o                         
  -1  10  10         12.11         11.32         0.65 o                         
   0  10  10         25.77         26.61         0.99 o                         
   1  10  10         12.06         11.36         0.72 o                         
   2  10  10          5.32          5.99         0.56 o                         
   3  10  10          1.55          2.34         0.75 o                         
  -2  11  10         20.62         21.05         1.15 o                         
  -1  11  10         10.77         12.25         0.74 o                         
   0  11  10          4.86          4.91         0.71 o                         
   1  11  10         10.75         11.77         0.91 o                         
   2  11  10         20.68         21.54         2.24 o                         
  -1  12  10         19.91         23.48         3.05 o                         
   0  12  10          0.65          1.55         0.80 o                         
   1  12  10         19.96         20.63         2.83 o                         
   1   0  11          0.41          1.05         0.60 o                         
   2   0  11         25.05         27.64         0.84 o                         
   3   0  11        141.29        152.94         1.64 o                         
   4   0  11          0.23          0.35         0.53 o                         
   5   0  11          1.79          2.20         0.70 o                         
  -5   1  11          0.60          0.98         0.68 o                         
  -4   1  11          0.63          0.00         0.50 o                         
  -3   1  11        246.77        242.81         2.33 o                         
  -2   1  11         31.03         29.02         0.63 o                         
  -1   1  11         44.39         44.85         0.93 o                         
   0   1  11          1.79          2.78         0.27 o                         
   1   1  11         44.51         43.69         0.81 o                         
   2   1  11         31.01         28.65         0.68 o                         
   3   1  11        246.74        240.33         2.58 o                         
   4   1  11          0.64          0.17         0.42 o                         
   5   1  11          0.60         -0.33         0.67 o                         
  -5   2  11          4.72          6.01         0.77 o                         
  -4   2  11         14.79         18.57         0.78 o                         
  -3   2  11        127.86        131.27         1.36 o                         
  -2   2  11         33.58         32.44         0.67 o                         
  -1   2  11         52.35         47.83         0.75 o                         
   0   2  11          7.65          6.85         0.39 o                         
   1   2  11         52.38         47.89         0.85 o                         
   2   2  11         33.43         31.71         0.67 o                         
   3   2  11        127.87        129.78         1.49 o                         
   4   2  11         14.79         17.04         0.77 o                         
   5   2  11          4.72          5.93         0.88 o                         
  -5   3  11         22.59         26.61         1.26 o                         
  -4   3  11          4.52          4.49         0.66 o                         
  -3   3  11         61.73         59.05         0.93 o                         
  -2   3  11        125.51        121.91         1.37 o                         
  -1   3  11        236.84        239.15         2.38 o                         
   0   3  11         78.41         78.38         1.03 o                         
   1   3  11        236.41        236.55         2.67 o                         
   2   3  11        125.45        121.60         1.49 o                         
   3   3  11         61.67         58.54         0.94 o                         
   4   3  11          4.50          4.30         0.53 o                         
   5   3  11         22.58         23.10         3.16 o                         
  -5   4  11         10.84          8.56         2.43 o                         
  -4   4  11         11.48         10.54         0.72 o                         
  -3   4  11         20.99         19.90         0.62 o                         
  -2   4  11        457.39        445.94         3.77 o                         
  -1   4  11         31.19         29.20         0.62 o                         
   0   4  11        129.30        130.85         1.49 o                         
   1   4  11         31.12         29.74         0.64 o                         
   2   4  11        457.74        432.34         4.22 o                         
   3   4  11         21.00         21.48         0.70 o                         
   4   4  11         11.49         10.69         0.65 o                         
   5   4  11         10.82          6.85         2.70 o                         
  -4   5  11         12.37         14.12         0.95 o                         
  -3   5  11          6.56          5.80         0.44 o                         
  -2   5  11         53.90         52.21         0.74 o                         
  -1   5  11        146.55        148.45         1.53 o                         
   0   5  11          4.46          3.99         0.32 o                         
   1   5  11        146.61        149.27         1.56 o                         
   2   5  11         53.96         52.54         0.96 o                         
   3   5  11          6.57          6.53         0.46 o                         
   4   5  11         12.37         12.16         0.86 o                         
   5   5  11          0.54          0.63         1.80 o                         
  -4   6  11         26.31         27.40         1.28 o                         
  -3   6  11          8.92          9.09         0.61 o                         
  -2   6  11        233.96        225.42         2.02 o                         
  -1   6  11         28.42         29.04         0.62 o                         
   0   6  11         50.29         45.17         0.82 o                         
   1   6  11         28.47         30.92         0.66 o                         
   2   6  11        234.12        225.30         3.15 o                         
   3   6  11          8.95          9.37         0.54 o                         
   4   6  11         26.29         26.20         1.05 o                         
  -4   7  11          1.72          1.67         1.03 o                         
  -3   7  11         13.42         12.41         0.80 o                         
  -2   7  11         13.39         13.11         0.53 o                         
  -1   7  11         48.18         47.24         0.70 o                         
   0   7  11          9.36          8.56         0.44 o                         
   1   7  11         48.20         47.91         0.78 o                         
   2   7  11         13.33         14.64         0.83 o                         
   3   7  11         13.43         11.81         0.73 o                         
   4   7  11          1.74          0.73         0.86 o                         
  -4   8  11          0.88          0.03         1.14 o                         
  -3   8  11         68.40         71.22         1.66 o                         
  -2   8  11          8.53          7.76         0.85 o                         
  -1   8  11          3.66          2.48         0.38 o                         
   0   8  11          9.58          6.35         0.50 o                         
   1   8  11          3.68          3.21         0.40 o                         
   2   8  11          8.55          6.80         0.72 o                         
   3   8  11         68.34         71.83         1.40 o                         
   4   8  11          0.88         -0.09         0.71 o                         
  -3   9  11          2.84          4.05         0.99 o                         
  -2   9  11         56.07         59.92         1.27 o                         
  -1   9  11         11.57         10.55         0.61 o                         
   0   9  11          5.18          5.33         0.65 o                         
   1   9  11         11.54          9.36         0.53 o                         
   2   9  11         56.11         60.69         1.06 o                         
   3   9  11          2.84          2.67         0.61 o                         
  -3  10  11         16.68         17.48         1.63 o                         
  -2  10  11         39.11         42.08         1.13 o                         
  -1  10  11         10.12          9.54         0.65 o                         
   0  10  11          6.14          4.02         0.60 o                         
   1  10  11         10.11          8.36         0.72 o                         
   2  10  11         39.12         41.11         1.09 o                         
   3  10  11         16.65         20.80         2.12 o                         
  -2  11  11          4.75          5.83         0.94 o                         
  -1  11  11          0.64          0.43         0.63 o                         
   0  11  11         22.79         20.75         1.05 o                         
   1  11  11          0.65          0.81         0.70 o                         
   2  11  11          4.76          5.05         1.16 o                         
  -1  12  11         11.06         14.23         2.17 o                         
   0  12  11          1.56          2.01         1.18 o                         
   1  12  11         11.09         12.93         1.65 o                         
   0   0  12       1052.82       1191.03        16.31 o                         
   1   0  12        265.10        273.31         3.27 o                         
   2   0  12        336.73        350.37         3.77 o                         
   3   0  12        425.04        406.82         3.64 o                         
   4   0  12         13.71         14.95         0.72 o                         
   5   0  12          2.01          1.23         0.83 o                         
  -5   1  12          3.58          4.32         0.76 o                         
  -4   1  12         13.99         15.19         0.85 o                         
  -3   1  12        579.97        581.53         4.93 o                         
  -2   1  12         78.20         71.44         1.14 o                         
  -1   1  12         52.33         51.71         0.89 o                         
   0   1  12       1035.21       1127.29        10.96 o                         
   1   1  12         52.53         51.57         0.92 o                         
   2   1  12         78.32         70.02         1.13 o                         
   3   1  12        579.65        564.00         5.39 o                         
   4   1  12         13.97         12.99         0.70 o                         
   5   1  12          3.57          2.83         1.39 o                         
  -5   2  12         14.70         16.61         1.76 o                         
  -4   2  12          3.31          3.70         0.54 o                         
  -3   2  12        268.70        256.58         2.73 o                         
  -2   2  12         50.66         48.26         0.84 o                         
  -1   2  12          1.45          1.33         0.28 o                         
   0   2  12         13.67         15.12         0.50 o                         
   1   2  12          1.45          1.57         0.39 o                         
   2   2  12         50.83         48.84         1.04 o                         
   3   2  12        268.70        258.11         3.52 o                         
   4   2  12          3.32          3.41         0.51 o                         
   5   2  12         14.71         14.95         1.35 o                         
  -5   3  12         10.71         12.58         1.14 o                         
  -4   3  12          2.77          2.51         0.68 o                         
  -3   3  12         71.73         73.53         1.40 o                         
  -2   3  12        222.22        219.90         2.28 o                         
  -1   3  12        130.04        128.47         1.49 o                         
   0   3  12         18.39         26.77         0.94 o                         
   1   3  12        130.05        128.78         1.69 o                         
   2   3  12        222.44        221.92         2.62 o                         
   3   3  12         71.98         75.55         1.21 o                         
   4   3  12          2.76          2.11         0.52 o                         
   5   3  12         10.70          9.90         2.93 o                         
  -4   4  12          3.51          4.55         0.60 o                         
  -3   4  12          7.18          7.01         0.47 o                         
  -2   4  12        118.12        116.88         1.31 o                         
  -1   4  12        135.05        132.61         1.55 o                         
   0   4  12          3.74          4.50         0.33 o                         
   1   4  12        135.24        135.72         1.77 o                         
   2   4  12        118.23        116.28         1.67 o                         
   3   4  12          7.14          7.50         0.55 o                         
   4   4  12          3.49          4.91         0.64 o                         
   5   4  12          6.06          6.13         1.98 o                         
  -4   5  12          3.61          4.48         0.71 o                         
  -3   5  12         16.01         14.76         0.65 o                         
  -2   5  12        119.80        114.85         1.23 o                         
  -1   5  12        213.50        218.77         2.29 o                         
   0   5  12         32.45         29.63         0.70 o                         
   1   5  12        213.13        217.70         2.32 o                         
   2   5  12        119.62        113.97         1.52 o                         
   3   5  12         16.02         14.34         0.70 o                         
   4   5  12          3.62          4.31         0.63 o                         
  -4   6  12         47.24         53.53         2.15 o                         
  -3   6  12          1.29          2.65         0.55 o                         
  -2   6  12         39.33         36.04         0.69 o                         
  -1   6  12         83.28         78.30         1.03 o                         
   0   6  12          0.42          0.79         0.32 o                         
   1   6  12         83.33         79.61         1.07 o                         
   2   6  12         39.36         35.81         0.87 o                         
   3   6  12          1.30          2.93         0.45 o                         
   4   6  12         47.26         54.32         1.93 o                         
  -4   7  12         21.80         24.89         1.54 o                         
  -3   7  12          1.47          2.42         0.67 o                         
  -2   7  12         21.39         20.90         0.78 o                         
  -1   7  12         66.22         59.46         0.94 o                         
   0   7  12         46.33         50.74         0.91 o                         
   1   7  12         66.22         62.35         1.04 o                         
   2   7  12         21.40         20.86         0.85 o                         
   3   7  12          1.45          2.05         0.55 o                         
   4   7  12         21.84         25.18         1.13 o                         
  -4   8  12         33.98         40.47         3.15 o                         
  -3   8  12         27.04         31.60         1.24 o                         
  -2   8  12         69.90         70.08         1.32 o                         
  -1   8  12         68.49         65.86         1.18 o                         
   0   8  12          8.28          9.11         0.57 o                         
   1   8  12         68.33         66.07         0.99 o                         
   2   8  12         69.78         70.49         1.14 o                         
   3   8  12         27.07         29.61         1.05 o                         
   4   8  12         34.04         32.72         2.39 o                         
  -3   9  12         10.84         12.70         1.26 o                         
  -2   9  12         33.01         35.77         1.12 o                         
  -1   9  12         12.25         10.80         0.69 o                         
   0   9  12         41.34         43.87         1.09 o                         
   1   9  12         12.28         11.16         0.60 o                         
   2   9  12         33.01         35.71         0.93 o                         
   3   9  12         10.84         11.49         0.76 o                         
  -2  10  12         25.37         29.31         1.41 o                         
  -1  10  12         17.54         16.56         0.85 o                         
   0  10  12          1.21          3.39         0.64 o                         
   1  10  12         17.61         16.15         0.87 o                         
   2  10  12         25.33         28.95         1.05 o                         
  -2  11  12          0.32          0.86         1.07 o                         
  -1  11  12         13.43         15.54         0.86 o                         
   0  11  12          0.28          0.47         0.70 o                         
   1  11  12         13.42         16.24         1.26 o                         
   2  11  12          0.32          1.86         1.19 o                         
   0  12  12          6.08          8.67         1.33 o                         
   1   0  13         19.34         19.67         0.62 o                         
   2   0  13          0.79          0.89         0.46 o                         
   3   0  13         35.75         34.42         0.84 o                         
   4   0  13          6.32          5.53         0.62 o                         
   5   0  13          0.77          0.21         0.78 o                         
  -5   1  13          0.68         -0.45         1.03 o                         
  -4   1  13          1.15          1.27         0.53 o                         
  -3   1  13         35.53         35.58         0.93 o                         
  -2   1  13         66.68         64.37         1.12 o                         
  -1   1  13          3.49          4.19         0.36 o                         
   0   1  13        273.66        276.99         3.08 o                         
   1   1  13          3.48          3.71         0.38 o                         
   2   1  13         66.64         63.56         1.11 o                         
   3   1  13         35.58         34.50         1.44 o                         
   4   1  13          1.13          1.37         0.50 o                         
   5   1  13          0.68         -0.09         0.96 o                         
  -5   2  13          3.37          4.22         0.99 o                         
  -4   2  13          1.04          1.23         0.69 o                         
  -3   2  13         10.37         11.40         0.57 o                         
  -2   2  13         21.57         22.12         0.66 o                         
  -1   2  13         77.24         77.79         1.20 o                         
   0   2  13         13.24         17.06         0.56 o                         
   1   2  13         77.43         77.60         1.37 o                         
   2   2  13         21.49         22.24         1.27 o                         
   3   2  13         10.35         12.01         0.58 o                         
   4   2  13          1.05          1.35         0.46 o                         
   5   2  13          3.37          3.75         1.32 o                         
  -5   3  13         14.73         15.98         1.31 o                         
  -4   3  13          4.22          3.63         0.58 o                         
  -3   3  13          6.72          6.83         0.48 o                         
  -2   3  13        100.05         98.93         1.58 o                         
  -1   3  13        154.10        148.19         1.70 o                         
   0   3  13         70.40         69.75         1.02 o                         
   1   3  13        154.38        148.14         1.92 o                         
   2   3  13        100.43         99.67         1.49 o                         
   3   3  13          6.71          7.05         0.60 o                         
   4   3  13          4.20          3.55         0.55 o                         
   5   3  13         14.69         16.77         2.61 o                         
  -4   4  13         43.68         49.41         1.33 o                         
  -3   4  13         15.47         15.25         0.66 o                         
  -2   4  13         69.29         68.13         0.97 o                         
  -1   4  13        306.57        310.94         3.08 o                         
   0   4  13         32.77         30.62         0.67 o                         
   1   4  13        306.54        309.52         3.47 o                         
   2   4  13         69.26         67.47         1.23 o                         
   3   4  13         15.43         16.61         0.74 o                         
   4   4  13         43.72         49.50         1.22 o                         
  -4   5  13         25.45         31.00         1.52 o                         
  -3   5  13          2.59          3.23         0.72 o                         
  -2   5  13        159.87        159.10         1.68 o                         
  -1   5  13        160.78        152.61         1.76 o                         
   0   5  13         17.20         17.54         0.56 o                         
   1   5  13        160.62        152.56         1.81 o                         
   2   5  13        159.79        158.83         2.48 o                         
   3   5  13          2.58          2.23         0.49 o                         
   4   5  13         25.43         29.20         1.10 o                         
  -4   6  13          1.43          1.83         0.93 o                         
  -3   6  13          8.70          8.68         0.73 o                         
  -2   6  13          7.64          7.99         0.48 o                         
  -1   6  13         26.95         21.70         0.98 o                         
   0   6  13          7.45          6.39         0.45 o                         
   1   6  13         26.87         21.70         0.69 o                         
   2   6  13          7.66          7.14         0.79 o                         
   3   6  13          8.74          9.50         0.66 o                         
   4   6  13          1.43          1.52         0.75 o                         
  -4   7  13         10.93          7.87         1.80 o                         
  -3   7  13          8.66         10.19         0.82 o                         
  -2   7  13         48.44         45.86         1.13 o                         
  -1   7  13         13.15         14.74         0.64 o                         
   0   7  13         30.08         30.96         0.79 o                         
   1   7  13         13.18         13.86         0.61 o                         
   2   7  13         48.37         46.60         1.05 o                         
   3   7  13          8.66          9.43         0.71 o                         
   4   7  13         10.87          8.83         1.21 o                         
  -3   8  13         12.43         13.58         0.91 o                         
  -2   8  13         12.70         12.14         0.78 o                         
  -1   8  13         26.59         24.34         0.85 o                         
   0   8  13          5.75          5.24         0.45 o                         
   1   8  13         26.61         26.13         0.77 o                         
   2   8  13         12.70         13.59         0.83 o                         
   3   8  13         12.42         13.43         0.75 o                         
  -3   9  13         20.50         20.21         1.37 o                         
  -2   9  13          2.54          2.95         0.64 o                         
  -1   9  13          7.42          8.17         0.60 o                         
   0   9  13         49.63         48.46         1.28 o                         
   1   9  13          7.46          7.83         0.57 o                         
   2   9  13          2.56          1.93         0.52 o                         
   3   9  13         20.48         20.25         1.14 o                         
  -2  10  13          6.69          6.75         0.92 o                         
  -1  10  13          5.62          6.71         0.73 o                         
   0  10  13          4.59          5.08         0.76 o                         
   1  10  13          5.65          6.86         0.75 o                         
   2  10  13          6.66          7.68         0.73 o                         
  -1  11  13          5.34          4.92         1.07 o                         
   0  11  13         17.71         15.69         1.17 o                         
   1  11  13          5.36          6.65         0.96 o                         
   0   0  14         62.56         68.15         2.52 o                         
   1   0  14         76.43         75.50         1.22 o                         
   2   0  14         53.02         51.87         1.03 o                         
   3   0  14         51.85         46.15         0.98 o                         
   4   0  14          4.06          4.85         0.59 o                         
   5   0  14          3.45          1.89         2.43 o                         
  -5   1  14          0.85          0.50         1.80 o                         
  -4   1  14         34.49         28.27         0.97 o                         
  -3   1  14         96.57         88.09         1.92 o                         
  -2   1  14         73.38         74.31         1.27 o                         
  -1   1  14         13.09         12.18         0.57 o                         
   0   1  14        339.05        366.60         3.97 o                         
   1   1  14         13.18         12.86         0.57 o                         
   2   1  14         73.41         74.14         1.24 o                         
   3   1  14         96.57         88.44         1.34 o                         
   4   1  14         34.44         27.39         1.03 o                         
   5   1  14          0.85         -0.05         1.38 o                         
  -5   2  14          5.50          3.10         1.63 o                         
  -4   2  14         38.61         35.31         1.05 o                         
  -3   2  14          7.10          8.69         0.82 o                         
  -2   2  14         66.48         61.86         1.16 o                         
  -1   2  14         17.60         16.40         0.90 o                         
   0   2  14          0.00          0.72         0.31 o                         
   1   2  14         17.59         16.21         0.69 o                         
   2   2  14         66.42         64.36         1.16 o                         
   3   2  14          7.09          9.06         0.56 o                         
   4   2  14         38.57         34.04         1.08 o                         
   5   2  14          5.48          2.77         2.70 o                         
  -4   3  14         22.38         25.60         1.02 o                         
  -3   3  14          1.22          1.67         0.41 o                         
  -2   3  14         80.80         79.90         1.17 o                         
  -1   3  14        266.93        257.25         3.25 o                         
   0   3  14          9.27          7.61         0.60 o                         
   1   3  14        267.18        257.07         2.98 o                         
   2   3  14         80.75         80.24         1.35 o                         
   3   3  14          1.23          1.62         0.44 o                         
   4   3  14         22.42         26.62         1.00 o                         
  -4   4  14          3.38          3.03         0.72 o                         
  -3   4  14          0.64          0.10         0.41 o                         
  -2   4  14         57.10         53.84         0.96 o                         
  -1   4  14         67.41         63.31         1.02 o                         
   0   4  14         13.57         13.31         0.65 o                         
   1   4  14         67.61         64.31         1.16 o                         
   2   4  14         57.18         55.87         1.68 o                         
   3   4  14          0.66          0.74         0.46 o                         
   4   4  14          3.36          5.16         0.65 o                         
  -4   5  14         16.79         18.25         1.62 o                         
  -3   5  14         16.68         15.86         0.78 o                         
  -2   5  14          4.87          5.19         0.51 o                         
  -1   5  14        225.44        222.44         2.41 o                         
   0   5  14          1.32          2.02         0.35 o                         
   1   5  14        225.25        224.52         2.71 o                         
   2   5  14          4.88          4.65         0.60 o                         
   3   5  14         16.71         15.49         0.81 o                         
   4   5  14         16.82         17.28         1.04 o                         
  -4   6  14          9.54         12.98         1.24 o                         
  -3   6  14         13.03         13.23         0.86 o                         
  -2   6  14         36.23         35.97         0.75 o                         
  -1   6  14         44.18         44.67         1.03 o                         
   0   6  14         16.60         17.41         0.81 o                         
   1   6  14         44.20         44.65         1.03 o                         
   2   6  14         36.17         36.21         1.02 o                         
   3   6  14         13.02         13.09         0.74 o                         
   4   6  14          9.52         10.57         1.79 o                         
  -3   7  14          9.93          8.62         0.84 o                         
  -2   7  14         13.82         13.36         0.71 o                         
  -1   7  14         74.32         67.32         1.05 o                         
   0   7  14          0.12          0.56         0.39 o                         
   1   7  14         74.26         67.83         1.19 o                         
   2   7  14         13.86         14.84         0.76 o                         
   3   7  14          9.91          8.84         0.97 o                         
  -3   8  14         18.40         21.56         1.89 o                         
  -2   8  14         13.91         15.79         0.93 o                         
  -1   8  14         46.79         46.52         1.20 o                         
   0   8  14         22.63         23.47         0.82 o                         
   1   8  14         46.77         45.60         1.09 o                         
   2   8  14         13.85         15.76         0.77 o                         
   3   8  14         18.39         18.87         0.90 o                         
  -3   9  14         21.17         20.41         2.52 o                         
  -2   9  14          7.99          8.42         0.82 o                         
  -1   9  14          7.29          5.08         0.58 o                         
   0   9  14         35.35         35.23         1.20 o                         
   1   9  14          7.28          5.74         0.56 o                         
   2   9  14          7.99          8.80         0.64 o                         
   3   9  14         21.15         23.01         2.08 o                         
  -2  10  14          2.96          0.09         1.58 o                         
  -1  10  14         11.59         12.28         0.85 o                         
   0  10  14          8.52          6.15         0.81 o                         
   1  10  14         11.57         12.55         0.94 o                         
   2  10  14          2.95          3.43         0.90 o                         
   0  11  14          3.81          7.43         1.45 o                         
   1  11  14          2.44          5.59         1.98 o                         
   1   0  15        113.43        112.67         1.62 o                         
   2   0  15         60.12         54.77         1.39 o                         
   3   0  15          4.68         12.80         1.12 o                         
   4   0  15         58.98         55.17         1.57 o                         
  -4   1  15         48.86         44.51         1.21 o                         
  -3   1  15          4.28          4.51         0.71 o                         
  -2   1  15          4.95          4.26         0.49 o                         
  -1   1  15         63.64         61.03         1.12 o                         
   0   1  15         77.04         73.68         1.22 o                         
   1   1  15         63.63         62.50         1.13 o                         
   2   1  15          4.98          4.49         0.47 o                         
   3   1  15          4.32          4.51         0.66 o                         
   4   1  15         48.81         46.41         1.20 o                         
  -4   2  15         34.26         26.81         1.04 o                         
  -3   2  15         38.77         36.85         1.22 o                         
  -2   2  15         25.91         23.37         0.81 o                         
  -1   2  15          2.49          2.71         0.41 o                         
   0   2  15        197.82        207.52         3.30 o                         
   1   2  15          2.47          2.80         0.39 o                         
   2   2  15         25.77         23.20         0.91 o                         
   3   2  15         38.78         36.94         1.02 o                         
   4   2  15         34.34         26.25         1.02 o                         
  -4   3  15         65.66         67.78         1.42 o                         
  -3   3  15          5.45          6.73         0.53 o                         
  -2   3  15         10.16         10.28         0.57 o                         
  -1   3  15          7.79          6.40         0.45 o                         
   0   3  15         78.98         81.05         1.32 o                         
   1   3  15          7.76          6.63         0.49 o                         
   2   3  15         10.21         10.53         0.62 o                         
   3   3  15          5.47          5.77         0.56 o                         
   4   3  15         65.68         67.97         1.43 o                         
  -4   4  15          6.47          4.19         0.78 o                         
  -3   4  15          2.01          1.92         0.50 o                         
  -2   4  15         21.23         21.05         0.89 o                         
  -1   4  15        239.09        239.31         2.55 o                         
   0   4  15         63.33         63.52         1.05 o                         
   1   4  15        239.12        237.46         2.86 o                         
   2   4  15         21.20         21.55         0.82 o                         
   3   4  15          2.00          2.15         0.50 o                         
   4   4  15          6.43          4.68         0.67 o                         
  -4   5  15          2.17          2.22         1.28 o                         
  -3   5  15          4.65          5.76         0.63 o                         
  -2   5  15         79.32         78.27         1.24 o                         
  -1   5  15         82.14         79.92         1.39 o                         
   0   5  15         39.91         41.05         1.12 o                         
   1   5  15         82.20         80.61         1.48 o                         
   2   5  15         79.27         79.75         1.43 o                         
   3   5  15          4.63          5.47         0.66 o                         
   4   5  15          2.15          2.85         1.35 o                         
  -4   6  15         27.55         26.23         2.88 o                         
  -3   6  15          8.73          9.04         0.84 o                         
  -2   6  15          0.23          0.74         0.40 o                         
  -1   6  15        127.41        130.78         1.69 o                         
   0   6  15          9.90          9.95         0.90 o                         
   1   6  15        127.56        129.43         1.95 o                         
   2   6  15          0.23          0.52         0.45 o                         
   3   6  15          8.74          9.47         0.78 o                         
   4   6  15         27.57         27.04         3.42 o                         
  -3   7  15          6.95          7.73         0.84 o                         
  -2   7  15         14.52         14.69         0.94 o                         
  -1   7  15         12.65         12.19         0.65 o                         
   0   7  15          0.00          0.11         0.42 o                         
   1   7  15         12.69         13.45         0.76 o                         
   2   7  15         14.53         14.64         0.77 o                         
   3   7  15          6.96          7.02         0.74 o                         
  -3   8  15         10.43         13.05         1.14 o                         
  -2   8  15         50.23         50.64         1.65 o                         
  -1   8  15          1.91          2.26         0.71 o                         
   0   8  15         33.04         31.76         0.93 o                         
   1   8  15          1.92          1.91         0.52 o                         
   2   8  15         50.17         50.69         1.15 o                         
   3   8  15         10.44          9.58         0.86 o                         
  -2   9  15          4.70          5.87         0.81 o                         
  -1   9  15          8.85         10.20         0.73 o                         
   0   9  15          0.77          2.49         0.97 o                         
   1   9  15          8.82          8.95         0.66 o                         
   2   9  15          4.70          6.39         0.72 o                         
  -2  10  15          3.00          1.43         1.27 o                         
  -1  10  15         10.40         10.08         1.04 o                         
   0  10  15          2.29          1.20         0.87 o                         
   1  10  15         10.39          9.31         1.43 o                         
   2  10  15          3.00          4.78         1.40 o                         
   0   0  16         87.18         91.51         2.06 o                         
   1   0  16        243.96        246.93         2.95 o                         
   2   0  16        292.47        273.74        10.00 o                         
   3   0  16         23.82         24.07         1.26 o                         
   4   0  16         90.25         80.02         1.95 o                         
  -4   1  16         32.99         28.21         1.09 o                         
  -3   1  16         28.07         24.69         1.15 o                         
  -2   1  16         21.08         18.21         1.80 o                         
  -1   1  16        107.09        107.03         1.61 o                         
   0   1  16         10.99         13.38         0.63 o                         
   1   1  16        107.06        107.04         1.62 o                         
   2   1  16         21.15         20.70         0.82 o                         
   3   1  16         28.05         26.94         1.26 o                         
   4   1  16         32.98         28.18         1.07 o                         
  -4   2  16         50.37         51.05         1.29 o                         
  -3   2  16         34.98         32.27         1.46 o                         
  -2   2  16         26.60         24.80         1.35 o                         
  -1   2  16         37.88         34.20         1.37 o                         
   0   2  16          3.39          3.21         0.42 o                         
   1   2  16         37.94         33.79         1.22 o                         
   2   2  16         26.58         25.05         0.87 o                         
   3   2  16         35.05         34.02         1.03 o                         
   4   2  16         50.32         48.00         1.26 o                         
  -4   3  16          6.14          3.46         0.71 o                         
  -3   3  16         16.34         18.97         0.92 o                         
  -2   3  16         41.96         40.60         1.14 o                         
  -1   3  16         36.90         37.59         0.94 o                         
   0   3  16        143.70        153.06         2.81 o                         
   1   3  16         37.03         38.39         0.94 o                         
   2   3  16         41.91         42.06         1.04 o                         
   3   3  16         16.29         19.15         1.03 o                         
   4   3  16          6.13          5.56         0.70 o                         
  -4   4  16         12.94         14.18         1.13 o                         
  -3   4  16         22.69         22.94         0.85 o                         
  -2   4  16         15.17         13.82         0.66 o                         
  -1   4  16         62.26         64.73         1.25 o                         
   0   4  16        319.80        331.62         4.32 o                         
   1   4  16         62.42         67.02         1.82 o                         
   2   4  16         15.18         13.75         0.75 o                         
   3   4  16         22.70         24.43         0.99 o                         
   4   4  16         12.98         15.16         1.30 o                         
  -4   5  16          0.21          1.08         2.34 o                         
  -3   5  16          4.37          6.02         0.59 o                         
  -2   5  16         30.52         31.34         1.15 o                         
  -1   5  16         76.36         76.99         1.25 o                         
   0   5  16         12.23         14.19         0.77 o                         
   1   5  16         76.46         76.23         1.57 o                         
   2   5  16         30.53         32.77         1.00 o                         
   3   5  16          4.37          6.23         0.65 o                         
   4   5  16          0.21          1.21         2.12 o                         
  -3   6  16          4.49          3.89         0.81 o                         
  -2   6  16         36.07         35.97         1.12 o                         
  -1   6  16          8.96          8.21         0.57 o                         
   0   6  16          4.98          4.34         0.49 o                         
   1   6  16          8.91          8.00         0.61 o                         
   2   6  16         36.06         38.54         1.11 o                         
   3   6  16          4.47          3.10         0.66 o                         
  -3   7  16          7.34          7.81         0.88 o                         
  -2   7  16         29.52         34.15         1.39 o                         
  -1   7  16         37.63         37.97         0.97 o                         
   0   7  16         27.42         31.39         1.18 o                         
   1   7  16         37.61         37.80         0.99 o                         
   2   7  16         29.51         32.06         1.12 o                         
   3   7  16          7.37          7.68         0.79 o                         
  -3   8  16          0.30          0.70         1.09 o                         
  -2   8  16          5.27          5.69         0.77 o                         
  -1   8  16          5.09          4.97         0.83 o                         
   0   8  16         16.91         19.90         1.15 o                         
   1   8  16          5.06          6.42         0.62 o                         
   2   8  16          5.26          5.42         0.69 o                         
   3   8  16          0.29         -0.86         1.36 o                         
  -2   9  16          2.07          1.99         0.94 o                         
  -1   9  16         15.20         15.44         1.17 o                         
   0   9  16         30.18         24.30         1.40 o                         
   1   9  16         15.18         16.02         0.99 o                         
   2   9  16          2.07          3.46         0.89 o                         
   0  10  16          9.58         11.00         1.89 o                         
   1   0  17         47.47         45.08         1.34 o                         
   2   0  17         50.23         42.99         1.33 o                         
   3   0  17          3.13          1.04         0.62 o                         
   4   0  17         11.04          7.50         0.74 o                         
  -4   1  17         36.58         34.51         1.22 o                         
  -3   1  17         14.72         12.96         1.44 o                         
  -2   1  17         26.54         22.26         0.89 o                         
  -1   1  17         34.31         33.19         1.02 o                         
   0   1  17          0.20          0.40         0.39 o                         
   1   1  17         34.39         33.53         1.98 o                         
   2   1  17         26.45         24.14         0.88 o                         
   3   1  17         14.67         14.37         0.90 o                         
   4   1  17         36.57         36.12         1.24 o                         
  -4   2  17         23.68         24.12         1.08 o                         
  -3   2  17         18.76         18.46         1.06 o                         
  -2   2  17         45.08         42.85         1.14 o                         
  -1   2  17         27.96         27.78         0.87 o                         
   0   2  17        173.34        182.07         2.39 o                         
   1   2  17         27.97         26.78         1.05 o                         
   2   2  17         44.94         41.28         1.06 o                         
   3   2  17         18.77         18.19         1.11 o                         
   4   2  17         23.77         24.66         1.18 o                         
  -4   3  17          8.91         11.10         0.97 o                         
  -3   3  17          6.49          5.06         0.72 o                         
  -2   3  17          8.70          8.40         0.92 o                         
  -1   3  17         74.31         73.45         1.36 o                         
   0   3  17        246.54        254.38         3.07 o                         
   1   3  17         74.51         71.97         1.34 o                         
   2   3  17          8.70          8.26         0.62 o                         
   3   3  17          6.50          5.68         0.87 o                         
   4   3  17          8.92         12.55         1.34 o                         
  -4   4  17          0.80          1.05         0.96 o                         
  -3   4  17         43.33         45.94         1.16 o                         
  -2   4  17          2.73          2.96         0.60 o                         
  -1   4  17         14.99         15.33         0.91 o                         
   0   4  17         68.84         70.66         2.43 o                         
   1   4  17         14.96         14.96         1.26 o                         
   2   4  17          2.74          2.92         0.53 o                         
   3   4  17         43.49         46.57         1.27 o                         
   4   4  17          0.80          0.40         1.98 o                         
  -3   5  17          3.51          4.79         0.66 o                         
  -2   5  17          3.66          4.90         0.57 o                         
  -1   5  17         68.77         68.19         1.40 o                         
   0   5  17        125.81        129.46         2.22 o                         
   1   5  17         68.68         69.10         1.35 o                         
   2   5  17          3.64          3.89         0.59 o                         
   3   5  17          3.50          4.95         0.73 o                         
  -3   6  17         30.45         29.92         1.96 o                         
  -2   6  17         18.09         15.91         0.87 o                         
  -1   6  17         11.99         11.33         0.75 o                         
   0   6  17          0.76          0.49         0.46 o                         
   1   6  17         12.00         13.16         1.18 o                         
   2   6  17         18.09         19.06         0.95 o                         
   3   6  17         30.42         31.18         1.24 o                         
  -3   7  17          3.71          2.27         1.00 o                         
  -2   7  17          6.94          7.96         1.32 o                         
  -1   7  17         26.60         27.30         1.50 o                         
   0   7  17         30.30         28.93         0.94 o                         
   1   7  17         26.58         27.17         1.18 o                         
   2   7  17          6.92          7.05         0.72 o                         
   3   7  17          3.70          4.37         1.21 o                         
  -2   8  17         30.18         28.39         1.52 o                         
  -1   8  17         20.04         20.02         1.24 o                         
   0   8  17          4.30          3.13         0.60 o                         
   1   8  17         19.99         20.30         0.97 o                         
   2   8  17         30.15         27.52         1.23 o                         
  -1   9  17          2.30          0.64         1.14 o                         
   0   9  17          2.56          4.12         0.90 o                         
   1   9  17          2.33          3.08         0.89 o                         
   0  10  17          0.06          2.70         1.80 o                         
   0   0  18         18.42         19.51         3.74 o                         
   1   0  18         35.73         37.43         1.02 o                         
   2   0  18         30.77         28.36         1.37 o                         
   3   0  18          1.02          2.11         0.71 o                         
   4   0  18          0.01         -0.29         0.82 o                         
  -4   1  18         10.77          8.07         1.24 o                         
  -3   1  18          7.16          6.18         0.80 o                         
  -2   1  18         10.61          8.05         0.68 o                         
  -1   1  18         26.68         24.65         1.21 o                         
   0   1  18          1.03          1.67         0.77 o                         
   1   1  18         26.73         24.97         1.00 o                         
   2   1  18         10.63          7.64         0.73 o                         
   3   1  18          7.18          6.67         0.77 o                         
   4   1  18         10.78          8.80         1.76 o                         
  -4   2  18          0.21          0.23         1.20 o                         
  -3   2  18         23.57         23.41         1.29 o                         
  -2   2  18         33.85         28.56         1.04 o                         
  -1   2  18         20.29         19.63         0.83 o                         
   0   2  18        107.10        108.57         1.72 o                         
   1   2  18         20.27         19.06         0.82 o                         
   2   2  18         33.87         30.79         1.24 o                         
   3   2  18         23.56         25.50         1.40 o                         
   4   2  18          0.21          1.45         1.44 o                         
  -4   3  18          3.48          3.91         0.98 o                         
  -3   3  18          6.52          6.34         0.83 o                         
  -2   3  18          3.95          4.40         0.85 o                         
  -1   3  18         41.64         42.53         1.08 o                         
   0   3  18         88.11         91.88         1.55 o                         
   1   3  18         41.72         43.44         1.18 o                         
   2   3  18          3.95          4.24         0.56 o                         
   3   3  18          6.53          6.59         0.88 o                         
   4   3  18          3.49          2.07         1.62 o                         
  -3   4  18         10.37         12.19         1.17 o                         
  -2   4  18          0.51         -0.62         0.62 o                         
  -1   4  18         49.83         48.75         1.18 o                         
   0   4  18        191.29        191.12         2.52 o                         
   1   4  18         49.88         50.71         1.18 o                         
   2   4  18          0.50          0.34         0.51 o                         
   3   4  18         10.31         11.13         0.94 o                         
  -3   5  18         10.33         14.70         0.87 o                         
  -2   5  18          0.48          0.16         0.65 o                         
  -1   5  18         22.90         22.93         0.86 o                         
   0   5  18        409.42        430.67         4.81 o                         
   1   5  18         22.88         22.96         1.24 o                         
   2   5  18          0.47          0.84         0.56 o                         
   3   5  18         10.30         12.57         1.12 o                         
  -3   6  18          3.62          2.08         1.24 o                         
  -2   6  18          5.94          6.47         1.14 o                         
  -1   6  18          0.88          0.65         0.52 o                         
   0   6  18          1.89          2.05         0.68 o                         
   1   6  18          0.89          0.53         0.56 o                         
   2   6  18          5.94          6.01         0.83 o                         
   3   6  18          3.59         -0.27         1.62 o                         
  -2   7  18          4.62          7.40         1.29 o                         
  -1   7  18         11.44         14.35         0.79 o                         
   0   7  18         64.37         66.55         1.32 o                         
   1   7  18         11.44         13.37         0.96 o                         
   2   7  18          4.59          5.60         0.73 o                         
  -2   8  18          2.10          2.03         1.71 o                         
  -1   8  18         17.91         16.82         1.19 o                         
   0   8  18         11.72         13.27         0.78 o                         
   1   8  18         17.86         19.50         1.06 o                         
   2   8  18          2.12          0.98         1.53 o                         
  -1   9  18         12.77         14.06         2.25 o                         
   0   9  18         10.90         14.69         2.07 o                         
   1   9  18         12.80         17.21         2.07 o                         
   1   0  19         50.06         53.37         1.67 o                         
   2   0  19          0.81         -0.20         0.57 o                         
   3   0  19          0.03         -0.68         0.68 o                         
  -3   1  19          2.04          0.39         0.74 o                         
  -2   1  19         30.00         28.70         1.24 o                         
  -1   1  19         40.04         41.87         1.14 o                         
   0   1  19          6.47          5.86         0.69 o                         
   1   1  19         40.14         40.50         1.11 o                         
   2   1  19         29.98         29.42         1.01 o                         
   3   1  19          2.04          1.51         0.72 o                         
  -3   2  19          9.67         10.27         0.95 o                         
  -2   2  19         12.06          9.75         0.86 o                         
  -1   2  19         63.52         64.79         1.35 o                         
   0   2  19         10.09         11.67         1.13 o                         
   1   2  19         63.39         64.65         1.49 o                         
   2   2  19         12.06         10.69         0.72 o                         
   3   2  19          9.64         11.58         0.80 o                         
  -3   3  19         14.34         17.62         1.60 o                         
  -2   3  19          6.48          7.13         0.78 o                         
  -1   3  19         13.91         14.35         0.90 o                         
   0   3  19         42.43         42.84         1.21 o                         
   1   3  19         13.92         17.14         0.82 o                         
   2   3  19          6.45          6.17         0.66 o                         
   3   3  19         14.39         17.53         1.01 o                         
  -3   4  19          8.32         10.36         0.94 o                         
  -2   4  19          2.79          1.99         0.66 o                         
  -1   4  19          8.58          9.19         0.74 o                         
   0   4  19          3.49          3.39         0.56 o                         
   1   4  19          8.61          9.71         0.85 o                         
   2   4  19          2.81          2.24         0.60 o                         
   3   4  19          8.26          8.28         0.82 o                         
  -3   5  19         20.77         21.33         1.38 o                         
  -2   5  19          4.53          4.00         0.90 o                         
  -1   5  19          0.90          1.15         0.60 o                         
   0   5  19        168.39        177.18         2.47 o                         
   1   5  19          0.90          1.31         0.58 o                         
   2   5  19          4.55          5.02         0.85 o                         
   3   5  19         20.76         15.41         2.07 o                         
  -2   6  19          7.02          7.73         0.85 o                         
  -1   6  19         12.76         15.49         1.11 o                         
   0   6  19         17.33         17.96         1.42 o                         
   1   6  19         12.72         14.17         1.43 o                         
   2   6  19          6.99          6.38         0.76 o                         
  -2   7  19          0.35          0.85         1.01 o                         
  -1   7  19          5.48          5.30         0.68 o                         
   0   7  19         46.00         45.29         1.20 o                         
   1   7  19          5.50          5.85         0.78 o                         
   2   7  19          0.35          0.97         0.84 o                         
  -1   8  19          0.34          2.25         1.71 o                         
   0   8  19          2.46          2.78         1.04 o                         
   1   8  19          0.34          0.66         1.31 o                         
   0   0  20         46.17         49.11         1.77 o                         
   1   0  20         71.68         72.03         1.50 o                         
   2   0  20         87.63         79.02         2.25 o                         
   3   0  20          0.06          0.25         0.78 o                         
  -3   1  20          0.66         -0.76         0.76 o                         
  -2   1  20          2.82          2.73         0.91 o                         
  -1   1  20         61.35         66.26         1.44 o                         
   0   1  20          0.31         -0.55         0.55 o                         
   1   1  20         61.45         62.91         1.39 o                         
   2   1  20          2.80          2.98         0.64 o                         
   3   1  20          0.66         -0.26         1.00 o                         
  -3   2  20          0.07         -0.93         0.93 o                         
  -2   2  20         23.14         19.09         1.04 o                         
  -1   2  20         29.08         30.53         1.08 o                         
   0   2  20          1.78          1.89         0.83 o                         
   1   2  20         29.01         30.67         1.42 o                         
   2   2  20         23.16         20.58         1.77 o                         
   3   2  20          0.08          1.01         1.12 o                         
  -3   3  20          1.83          0.94         1.35 o                         
  -2   3  20          5.52          6.20         0.76 o                         
  -1   3  20          2.43          1.48         0.57 o                         
   0   3  20         13.83         16.80         0.87 o                         
   1   3  20          2.44          2.44         0.57 o                         
   2   3  20          5.55          6.76         0.99 o                         
   3   3  20          1.84          3.58         1.18 o                         
  -3   4  20          0.19          1.21         1.18 o                         
  -2   4  20          9.14          9.76         0.84 o                         
  -1   4  20         54.33         55.75         1.36 o                         
   0   4  20        226.61        248.69         3.19 o                         
   1   4  20         54.42         53.92         1.34 o                         
   2   4  20          9.10         10.73         0.91 o                         
   3   4  20          0.18          2.07         1.71 o                         
  -2   5  20          1.01          0.02         0.82 o                         
  -1   5  20         21.35         24.44         1.05 o                         
   0   5  20          1.66          2.69         0.73 o                         
   1   5  20         21.35         22.02         1.04 o                         
   2   5  20          1.01          0.98         0.90 o                         
  -2   6  20          2.38          3.21         0.87 o                         
  -1   6  20         20.54         25.40         1.17 o                         
   0   6  20         43.66         46.60         1.34 o                         
   1   6  20         20.60         20.18         1.11 o                         
   2   6  20          2.38          0.36         0.80 o                         
  -1   7  20         16.78         19.44         2.60 o                         
   0   7  20         48.67         49.96         1.93 o                         
   1   7  20         16.79         17.61         1.24 o                         
   0   8  20          5.33          5.19         1.22 o                         
   1   0  21         23.33         20.51         1.48 o                         
   2   0  21         70.29         66.54         2.06 o                         
   3   0  21          1.21          1.62         1.62 o                         
  -3   1  21          0.67          1.25         1.35 o                         
  -2   1  21          3.17          1.79         0.73 o                         
  -1   1  21         18.16         19.11         1.22 o                         
   0   1  21          0.01         -0.33         0.55 o                         
   1   1  21         18.15         16.99         0.90 o                         
   2   1  21          3.16          3.72         0.94 o                         
   3   1  21          0.67          0.63         1.80 o                         
  -3   2  21          1.68          1.14         0.99 o                         
  -2   2  21         12.34         14.45         1.13 o                         
  -1   2  21         67.03         69.04         1.50 o                         
   0   2  21          0.46         -0.39         0.55 o                         
   1   2  21         66.92         67.67         1.50 o                         
   2   2  21         12.41         11.61         1.12 o                         
  -3   3  21         11.30          7.55         2.42 o                         
  -2   3  21          3.07          3.87         0.88 o                         
  -1   3  21        100.16        102.10         1.84 o                         
   0   3  21          1.68          1.60         0.59 o                         
   1   3  21        100.05        102.39         1.84 o                         
   2   3  21          3.09          4.08         0.70 o                         
   3   3  21         11.32         13.34         2.07 o                         
  -2   4  21         10.42         10.42         1.09 o                         
  -1   4  21         52.43         53.74         1.73 o                         
   0   4  21          4.92          5.10         0.68 o                         
   1   4  21         52.40         55.13         1.63 o                         
   2   4  21         10.41         12.52         1.38 o                         
  -2   5  21          4.14          3.04         0.95 o                         
  -1   5  21          6.05          6.55         0.76 o                         
   0   5  21         34.78         36.53         1.23 o                         
   1   5  21          6.09          6.07         0.75 o                         
   2   5  21          4.14          5.32         1.71 o                         
  -1   6  21          9.27         10.17         1.05 o                         
   0   6  21          0.19          0.88         0.72 o                         
   1   6  21          9.31          7.51         0.81 o                         
  -1   7  21          5.95          9.22         1.62 o                         
   0   7  21          2.60          3.65         1.07 o                         
   1   7  21          5.91          6.12         1.15 o                         
   0   0  22          0.03          1.12         0.95 o                         
   1   0  22         11.01         11.33         1.51 o                         
   2   0  22         11.94         10.03         0.90 o                         
  -2   1  22          2.58          2.24         1.63 o                         
  -1   1  22          2.63          3.52         1.17 o                         
   0   1  22         20.98         24.02         1.69 o                         
   1   1  22          2.60          1.60         0.70 o                         
   2   1  22          2.59          1.28         1.46 o                         
  -2   2  22          4.07          2.17         0.97 o                         
  -1   2  22          8.40          9.48         1.22 o                         
   0   2  22          0.56          0.33         0.65 o                         
   1   2  22          8.38          8.96         0.79 o                         
   2   2  22          4.08          1.72         1.09 o                         
  -2   3  22          3.14          4.12         1.56 o                         
  -1   3  22          9.75          9.78         0.83 o                         
   0   3  22        109.88        118.40         2.07 o                         
   1   3  22          9.70          9.69         1.14 o                         
   2   3  22          3.14          4.78         1.80 o                         
  -2   4  22         13.83         21.76         1.73 o                         
  -1   4  22         82.05         84.69         1.97 o                         
   0   4  22          5.51          5.77         0.75 o                         
   1   4  22         82.11         82.58         1.73 o                         
   2   4  22         13.83         18.75         2.34 o                         
  -1   5  22          8.01          9.08         0.96 o                         
   0   5  22         25.75         23.41         2.28 o                         
   1   5  22          8.01          7.55         1.14 o                         
  -1   6  22         27.46         31.68         1.73 o                         
   0   6  22          0.01          0.38         1.77 o                         
   1   0  23          8.08          7.61         0.85 o                         
   2   0  23          0.01          1.44         2.16 o                         
  -2   1  23         10.40          7.48         2.52 o                         
  -1   1  23          1.38          1.21         1.01 o                         
   0   1  23          0.26         -0.62         1.31 o                         
   1   1  23          1.37          1.02         1.30 o                         
   2   1  23         10.40          5.41         2.07 o                         
  -2   2  23          1.88          3.24         2.25 o                         
  -1   2  23          0.97         -0.29         0.87 o                         
   0   2  23         21.83         24.15         1.15 o                         
   1   2  23          0.98          0.75         0.70 o                         
   2   2  23          1.89         -0.45         1.89 o                         
  -1   3  23         11.18         13.92         2.26 o                         
   0   3  23          0.99          0.66         1.31 o                         
   1   3  23         11.17          9.31         1.67 o                         
  -1   4  23          3.13          4.52         1.81 o                         
   0   4  23          0.06          0.88         0.89 o                         
   0   5  23          0.02          2.79         1.71 o                         
   0   0  24          0.64         -1.80         1.80 o                         
   1   0  24         13.69          8.65         2.25 o                         
  -1   1  24          0.49         -0.45         2.07 o                         
   0   1  24        105.71        104.35         4.51 o                         
   1   1  24          0.49         -1.98         1.98 o                         
  -1   2  24          2.40          1.08         2.07 o                         
   0   2  24         20.31         19.02         2.43 o                         
  -1   3  24          2.98          3.51         1.89 o                         
                                                                                
