# Supplementary material for: Synthesis and structures of three isoxazole-containing Schiff bases
Source: Acta Crystallogr C Struct Chem. 2020 Aug 29;76(Pt 9):927–31. doi: 10.1107/S2053229620010530 (PMC7474185; doi:10.1107/S2053229620010530)
Supplement: Supplementary file 3 [file c-76-00927-2sup3.hkl]

data_2                                                            
_shelx_title ' test_faca in Pna2(1)'                                            
_shelx_refln_list_code          4                                               
_shelx_F_calc_maximum      124.53                                               
_exptl_crystal_F_000       424.00                                               
_reflns_d_resolution_high  0.7802                                               
                                                                                
loop_                                                                           
 _space_group_symop_operation_xyz                                               
 'x, y, z'                                                                      
 '-x, -y, z+1/2'                                                                
 '-x+1/2, y+1/2, z+1/2'                                                         
 'x+1/2, -y+1/2, z'                                                             
                                                                                
_cell_length_a    20.5584                                                       
_cell_length_b    10.0468                                                       
_cell_length_c     4.6417                                                       
_cell_angle_alpha  90.000                                                       
_cell_angle_beta   90.000                                                       
_cell_angle_gamma  90.000                                                       
                                                                                
_shelx_F_squared_multiplier     1.000                                           
                                                                                
loop_                                                                           
 _refln_index_h                                                                 
 _refln_index_k                                                                 
 _refln_index_l                                                                 
 _refln_F_squared_calc                                                          
 _refln_F_squared_meas                                                          
 _refln_F_squared_sigma                                                         
 _refln_observed_status                                                         
   3   6  -5         17.45         12.02         5.02 o                         
   4   6  -5         36.20         48.69         9.56 o                         
   5   6  -5         27.97         28.17         7.72 o                         
   6   6  -5          2.62          1.08         3.36 o                         
   7   6  -5          7.68          8.79         4.82 o                         
   2   0  -4        101.89        111.63         7.31 o                         
   4   0  -4        241.70        271.07        13.03 o                         
   6   0  -4         55.75         56.59         6.69 o                         
   8   0  -4        332.56        344.66        17.64 o                         
  10   0  -4        377.88        370.85        19.79 o                         
  12   0  -4         24.30         20.72         5.83 o                         
  14   0  -4          3.69         10.95         4.66 o                         
   1   1  -4         93.60        101.42         5.60 o                         
   2   1  -4         80.00         96.35         5.60 o                         
   3   1  -4         44.16         46.76         5.53 o                         
   4   1  -4        145.01        156.60         7.24 o                         
   5   1  -4          7.26          9.84         2.05 o                         
   6   1  -4         51.73         56.54         7.02 o                         
   7   1  -4         31.57         30.46         2.84 o                         
   8   1  -4        138.43        126.81         5.92 o                         
   9   1  -4          5.65          8.95         2.40 o                         
  10   1  -4        143.81        144.57         8.75 o                         
  11   1  -4          5.06          4.75         3.00 o                         
  12   1  -4          9.55          3.37         2.92 o                         
  13   1  -4         26.67         23.32         5.79 o                         
  14   1  -4         88.08        103.86        12.66 o                         
  15   1  -4          2.04          0.65         2.83 o                         
  16   1  -4        100.38         96.72        12.85 o                         
  17   1  -4         30.88         41.18         8.87 o                         
  18   1  -4         83.56         90.11         9.84 o                         
  19   1  -4         21.90         23.65         5.49 o                         
   0   2  -4          4.65          7.02         2.86 o                         
   1   2  -4         70.46         76.28         5.61 o                         
   2   2  -4         66.04         75.44         5.75 o                         
   3   2  -4        145.29        177.23        15.19 o                         
   4   2  -4        219.24        247.34        19.77 o                         
   5   2  -4        185.04        217.09         9.89 o                         
   6   2  -4         46.80         45.85         4.71 o                         
   7   2  -4         53.65         54.56         5.27 o                         
   8   2  -4         93.72         95.38         7.05 o                         
   9   2  -4        149.15        161.28         9.34 o                         
  10   2  -4         64.19         74.56         6.64 o                         
  11   2  -4          9.15         10.17         2.80 o                         
  12   2  -4         55.16         50.76         5.81 o                         
  13   2  -4         10.25         11.77         3.44 o                         
  14   2  -4          3.28          4.76         3.75 o                         
  15   2  -4         53.47         54.00         9.99 o                         
  16   2  -4        165.66        154.17        12.44 o                         
  17   2  -4        195.84        188.92        14.12 o                         
  18   2  -4        105.62        106.23        10.74 o                         
  19   2  -4         46.03         57.32         8.24 o                         
   1   3  -4         70.00         87.38         6.70 o                         
   2   3  -4        151.57        170.80         9.39 o                         
   3   3  -4        218.59        239.85        14.17 o                         
   4   3  -4         26.76         31.11         4.34 o                         
   5   3  -4         68.86         69.82         6.32 o                         
   6   3  -4         90.44        104.83         8.64 o                         
   7   3  -4         40.77         48.73         5.45 o                         
   8   3  -4         20.41         15.50         5.50 o                         
   9   3  -4         35.23         32.65         4.81 o                         
  10   3  -4         52.59         64.66         6.59 o                         
  11   3  -4         86.69         96.13         8.05 o                         
  12   3  -4         36.11         33.43         5.07 o                         
  13   3  -4          9.70         12.55         3.75 o                         
  14   3  -4          3.77          4.87         2.79 o                         
  15   3  -4         31.93         45.74         5.68 o                         
  16   3  -4        158.47        164.26         9.90 o                         
  17   3  -4        172.84        173.10        17.24 o                         
  18   3  -4         49.42         30.12        10.23 o                         
   0   4  -4        245.67        273.02        18.12 o                         
   1   4  -4        176.48        179.22        10.37 o                         
   2   4  -4         44.91         46.33         5.38 o                         
   3   4  -4        847.61        924.41        23.80 o                         
   4   4  -4        111.20        114.89         8.52 o                         
   5   4  -4        124.76        131.85        10.32 o                         
   6   4  -4         41.04         47.44         5.70 o                         
   7   4  -4         41.08         39.16         5.33 o                         
   8   4  -4          3.90          2.00         2.02 o                         
   9   4  -4         67.50         74.17         7.33 o                         
  10   4  -4         24.20         21.65         4.04 o                         
  11   4  -4        105.22        106.04         9.24 o                         
  12   4  -4          8.09          6.93         2.37 o                         
  13   4  -4         21.50         23.92         3.93 o                         
  14   4  -4          5.01          9.41         2.85 o                         
  15   4  -4        177.06        208.15        11.32 o                         
  16   4  -4          2.84          4.15         3.32 o                         
  17   4  -4          7.81          5.17         2.46 o                         
   1   5  -4        101.39        111.99         8.99 o                         
   2   5  -4        106.72        114.93         9.16 o                         
   3   5  -4        362.11        401.85        21.02 o                         
   4   5  -4        267.83        269.07        13.94 o                         
   5   5  -4          8.80          9.00         3.35 o                         
   6   5  -4         29.76         35.33         5.20 o                         
   7   5  -4        124.59        126.85        13.12 o                         
   8   5  -4         31.22         38.48         5.86 o                         
   9   5  -4          1.42         -2.93         2.93 o                         
  10   5  -4         48.79         51.50         5.44 o                         
  11   5  -4         46.56         48.93         5.45 o                         
  12   5  -4         23.85         25.32         4.07 o                         
  13   5  -4         41.45         39.42         5.27 o                         
  14   5  -4         43.78         43.03         5.32 o                         
  15   5  -4         12.14         11.36         3.28 o                         
  16   5  -4         37.83         52.43         6.16 o                         
   0   6  -4         49.75         37.04         7.71 o                         
   1   6  -4        106.36        103.21        13.99 o                         
   2   6  -4        124.30        134.50        10.49 o                         
   3   6  -4        117.99        113.05         9.82 o                         
   4   6  -4         38.68         29.60         5.15 o                         
   5   6  -4         45.07         50.07        13.75 o                         
   6   6  -4          2.13         -0.90         2.66 o                         
   7   6  -4         81.29         93.98         9.23 o                         
   8   6  -4         30.45         33.83         4.38 o                         
   9   6  -4         77.84         80.82         6.79 o                         
  10   6  -4        114.72        125.62         8.62 o                         
  11   6  -4         20.64         23.30         4.17 o                         
  12   6  -4         30.78         30.17         4.55 o                         
  13   6  -4         47.39         48.84         5.68 o                         
  14   6  -4          6.39          4.88         3.12 o                         
  15   6  -4         36.58         37.25         5.02 o                         
   1   7  -4         20.65         12.56         3.77 o                         
   2   7  -4         34.50         37.59         6.04 o                         
   3   7  -4         58.87         67.33         8.10 o                         
   4   7  -4        312.60        318.93        17.32 o                         
   5   7  -4         24.18         26.98         5.49 o                         
   6   7  -4         71.84         67.38         8.22 o                         
   7   7  -4          2.41         -1.73         5.47 o                         
   8   7  -4         29.31         23.42         5.10 o                         
   9   7  -4         28.42         37.75         7.02 o                         
  10   7  -4         57.01         52.25         7.65 o                         
  11   7  -4          2.74          1.85         7.83 o                         
  12   7  -4         39.08         43.81         6.98 o                         
  13   7  -4         25.50         25.66         5.73 o                         
   0   8  -4         39.98         39.29         8.99 o                         
   1   8  -4          1.09          2.61         4.50 o                         
   2   8  -4          0.93         -1.95         3.13 o                         
   3   8  -4          2.26         -0.38         2.89 o                         
   4   8  -4         30.40         23.09         5.36 o                         
   5   8  -4         38.64         41.19         6.82 o                         
   6   8  -4         10.47         10.65         5.82 o                         
   7   8  -4         36.48         40.03         6.92 o                         
   8   8  -4         10.36          5.72         3.05 o                         
   9   8  -4         11.63         10.26         4.54 o                         
  10   8  -4         21.43         24.19         5.87 o                         
   1   9  -4          2.64         -1.29         5.83 o                         
   2   9  -4         41.46         55.40         8.37 o                         
   3   9  -4          3.55          0.40         2.82 o                         
   4   9  -4         26.42         23.66         5.64 o                         
   5   9  -4         19.41         13.31         4.45 o                         
   6   9  -4         57.40         56.27         8.39 o                         
   2   0  -3        397.31        414.42         8.71 o                         
   4   0  -3         56.01         66.97         6.83 o                         
   6   0  -3        380.61        400.17        10.26 o                         
   8   0  -3        107.33        108.91         7.67 o                         
  10   0  -3        237.61        233.99        12.88 o                         
  12   0  -3       1078.60       1116.04        30.81 o                         
  14   0  -3        987.61        896.18        30.64 o                         
  18   0  -3        106.02        113.57        15.92 o                         
  20   0  -3         33.09         24.86         8.60 o                         
  22   0  -3          1.94          9.03         6.48 o                         
   0   1  -3        945.51       1005.08        23.15 o                         
   1   1  -3         41.43         42.75         1.61 o                         
   2   1  -3         76.85         86.02         2.48 o                         
   3   1  -3        200.01        215.16         4.11 o                         
   4   1  -3         60.90         62.40         1.89 o                         
   5   1  -3         36.50         35.72         1.64 o                         
   6   1  -3        129.17        130.29         3.89 o                         
   7   1  -3        173.12        154.67         8.15 o                         
   8   1  -3        250.62        248.33        14.71 o                         
   9   1  -3         10.36         12.09         1.49 o                         
  10   1  -3        197.88        196.94         6.52 o                         
  11   1  -3         11.21         14.92         3.35 o                         
  12   1  -3        171.28        156.63        12.15 o                         
  13   1  -3        536.22        485.00        21.91 o                         
  14   1  -3         15.70         15.95         4.51 o                         
  15   1  -3         16.61          6.73         3.61 o                         
  16   1  -3         16.34         11.61         3.44 o                         
  17   1  -3         55.43         57.25         7.24 o                         
  18   1  -3          6.97         16.22         3.77 o                         
  19   1  -3         33.01         34.11         4.93 o                         
  20   1  -3         48.89         41.49        11.81 o                         
  21   1  -3          4.30         10.57         5.00 o                         
  22   1  -3         25.43         25.67        10.34 o                         
   1   2  -3        493.04        507.08        13.37 o                         
   2   2  -3        193.86        211.20         8.80 o                         
   3   2  -3        415.41        427.38         9.54 o                         
   4   2  -3         29.31         28.68         1.97 o                         
   5   2  -3        173.20        173.40         4.88 o                         
   6   2  -3         11.32         14.05         2.99 o                         
   7   2  -3         28.69         27.39         2.51 o                         
   8   2  -3         16.90         16.60         2.12 o                         
   9   2  -3         31.28         37.18         4.38 o                         
  10   2  -3         12.76         17.07         3.35 o                         
  11   2  -3        267.66        257.05        11.85 o                         
  12   2  -3        384.78        373.95        14.58 o                         
  13   2  -3        300.49        280.73        14.87 o                         
  14   2  -3        461.29        414.22        16.95 o                         
  15   2  -3         12.97         13.15         3.66 o                         
  16   2  -3          8.32          3.41         2.70 o                         
  17   2  -3        113.09        113.59         9.94 o                         
  18   2  -3         20.48         17.28         4.29 o                         
  19   2  -3         57.73         70.58         7.20 o                         
  20   2  -3          4.87          7.33         2.91 o                         
  21   2  -3         32.59         34.88         5.29 o                         
  22   2  -3          1.85          2.14         2.58 o                         
   0   3  -3        133.23        149.63        11.56 o                         
   1   3  -3        216.69        213.77         9.69 o                         
   2   3  -3          2.81          3.12         1.96 o                         
   3   3  -3         16.71         13.81         1.70 o                         
   4   3  -3        204.28        209.90         6.26 o                         
   5   3  -3         43.11         45.27         3.20 o                         
   6   3  -3          3.20          0.30         2.10 o                         
   7   3  -3        807.13        846.55        22.20 o                         
   8   3  -3        100.54        101.67         7.36 o                         
   9   3  -3        157.71        174.73         9.85 o                         
  10   3  -3        207.44        207.64        11.03 o                         
  11   3  -3         39.67         45.92         5.48 o                         
  12   3  -3        291.51        283.28        11.34 o                         
  13   3  -3        120.08        106.62         7.20 o                         
  14   3  -3         65.60         70.46         6.72 o                         
  15   3  -3         29.12         27.27         3.99 o                         
  16   3  -3         30.85         30.92         4.27 o                         
  17   3  -3         17.34         25.03         3.99 o                         
  18   3  -3          6.65          9.07         2.81 o                         
  19   3  -3         37.03         51.28         6.03 o                         
  20   3  -3         48.15         46.64         5.98 o                         
  21   3  -3         10.43         13.13         3.55 o                         
   1   4  -3         24.66         26.91         3.91 o                         
   2   4  -3          6.94         10.64         2.91 o                         
   3   4  -3         25.73         26.27         3.94 o                         
   4   4  -3        129.92        124.80         8.36 o                         
   5   4  -3        569.29        580.90        17.96 o                         
   6   4  -3        345.82        359.11        14.41 o                         
   7   4  -3        397.19        396.73        15.35 o                         
   8   4  -3        237.15        252.60        12.56 o                         
   9   4  -3        317.04        325.38        21.11 o                         
  10   4  -3         49.65         57.65         5.14 o                         
  11   4  -3         92.05         88.47         6.50 o                         
  12   4  -3         81.57         74.60         6.10 o                         
  13   4  -3         99.28         90.52         6.91 o                         
  14   4  -3          4.08          1.78         2.35 o                         
  15   4  -3         15.43         19.52         3.66 o                         
  16   4  -3          7.51         11.38         2.76 o                         
  17   4  -3         16.39         19.36         3.66 o                         
  18   4  -3          3.40          6.38         2.42 o                         
  19   4  -3         94.16        107.60         8.58 o                         
  20   4  -3         18.52         28.22         5.72 o                         
  21   4  -3         75.67         85.08         7.24 o                         
   0   5  -3         17.99         21.27         5.45 o                         
   1   5  -3         53.05         56.44         6.24 o                         
   2   5  -3          3.70          1.85         2.12 o                         
   3   5  -3         12.32         13.86         4.49 o                         
   4   5  -3         26.64         28.86         4.55 o                         
   5   5  -3         50.07         41.84         5.46 o                         
   6   5  -3        703.68        698.79        16.65 o                         
   7   5  -3       1446.63       1458.58        24.58 o                         
   8   5  -3        207.65        194.78         9.24 o                         
   9   5  -3        239.07        233.32        10.34 o                         
  10   5  -3         75.01         71.74         8.02 o                         
  11   5  -3        110.98        108.50         7.38 o                         
  12   5  -3         57.87         60.73         5.72 o                         
  13   5  -3         44.74         46.76         5.10 o                         
  14   5  -3         21.47         24.02         4.17 o                         
  15   5  -3         11.36          7.31         2.64 o                         
  16   5  -3          9.76         11.17         3.24 o                         
  17   5  -3          0.95          1.31         2.05 o                         
  18   5  -3         23.45         21.29         3.94 o                         
  19   5  -3         20.50         22.54         5.32 o                         
  20   5  -3         36.83         47.43         5.99 o                         
   1   6  -3         94.75        103.92         5.78 o                         
   2   6  -3         16.56         20.52         3.13 o                         
   3   6  -3          1.03          0.43         1.40 o                         
   4   6  -3          5.35          4.26         1.55 o                         
   5   6  -3         55.98         47.31         5.12 o                         
   6   6  -3         10.43         12.05         2.70 o                         
   7   6  -3        100.48        107.29         6.91 o                         
   8   6  -3        122.90        116.44         7.41 o                         
   9   6  -3         56.74         57.84         5.30 o                         
  10   6  -3         23.39         25.13         3.81 o                         
  11   6  -3         66.05         62.18         7.72 o                         
  12   6  -3         99.11        101.85         7.51 o                         
  13   6  -3         88.46         86.79         7.14 o                         
  14   6  -3         73.12         70.59         6.51 o                         
  15   6  -3         46.84         48.13         5.67 o                         
  16   6  -3         39.47         42.01         5.19 o                         
  17   6  -3         11.43         10.15         2.43 o                         
  18   6  -3         26.80         18.80         4.91 o                         
  19   6  -3          4.43          5.04         4.63 o                         
   0   7  -3        643.04        618.64        31.71 o                         
   1   7  -3         43.92         44.07         6.14 o                         
   2   7  -3         92.15        101.86         9.28 o                         
   3   7  -3         45.22         51.12         6.62 o                         
   4   7  -3         94.86        102.84         9.43 o                         
   5   7  -3          1.54         -0.23         2.81 o                         
   6   7  -3        111.26        104.24         9.50 o                         
   7   7  -3         13.09         14.97         3.29 o                         
   8   7  -3        114.58        118.01         7.51 o                         
   9   7  -3         36.17         39.81         4.56 o                         
  10   7  -3        302.97        324.19        13.00 o                         
  11   7  -3         40.94         37.92         4.69 o                         
  12   7  -3         45.54         46.38         5.24 o                         
  13   7  -3        160.62        187.33        10.60 o                         
  14   7  -3         93.02         98.39         8.09 o                         
  15   7  -3         18.45         16.38         3.25 o                         
  16   7  -3          0.17          0.03         3.20 o                         
  17   7  -3          4.21          3.83         4.88 o                         
   1   8  -3         53.56         48.22         6.78 o                         
   2   8  -3         22.12         21.29         4.78 o                         
   3   8  -3         18.26         26.94        11.13 o                         
   4   8  -3        154.42        170.45        12.64 o                         
   5   8  -3         20.75         14.15         3.90 o                         
   6   8  -3         47.38         48.27         7.40 o                         
   7   8  -3          0.97         -2.27         2.66 o                         
   8   8  -3         11.00         16.82         4.75 o                         
   9   8  -3          8.97          6.35         4.74 o                         
  10   8  -3         65.62         80.01         9.16 o                         
  11   8  -3         17.20         19.67         5.10 o                         
  12   8  -3         78.43        100.98        10.72 o                         
  13   8  -3         91.80         91.32        10.06 o                         
  14   8  -3          8.28         14.56         4.80 o                         
  15   8  -3          6.86         10.36         4.11 o                         
   0   9  -3        198.81        172.98        18.85 o                         
   1   9  -3         98.08         95.16        10.05 o                         
   2   9  -3        102.76         96.03        10.04 o                         
   3   9  -3          7.92          6.56         3.18 o                         
   4   9  -3         51.85         55.32        12.00 o                         
   5   9  -3         17.01         27.15         5.61 o                         
   6   9  -3         34.68         31.20         5.86 o                         
   7   9  -3          9.65         11.52         4.05 o                         
   8   9  -3         15.63         10.17         5.19 o                         
   9   9  -3         12.96         15.48         4.42 o                         
  10   9  -3         25.14         35.69         6.74 o                         
  11   9  -3         83.57         98.88        10.75 o                         
  12   9  -3          4.00          4.00         3.29 o                         
  13   9  -3         13.92         17.01         5.77 o                         
   1  10  -3         31.51         25.69         6.26 o                         
   2  10  -3        117.08        134.05        12.40 o                         
   3  10  -3         12.85         13.60         4.59 o                         
   4  10  -3         15.66         15.37         4.48 o                         
   5  10  -3          7.96         14.88         6.50 o                         
   6  10  -3          1.20         -1.57         2.64 o                         
   7  10  -3         28.50         37.06         7.13 o                         
   8  10  -3         50.82         57.86         8.46 o                         
   9  10  -3          5.15          0.40         8.25 o                         
   0  11  -3         40.04         49.20        11.38 o                         
   1  11  -3         31.16         24.58         6.20 o                         
   2  11  -3          7.70          6.63         8.95 o                         
   3  11  -3          1.98         -0.45         4.22 o                         
   0   0  -2        336.79        359.25        23.94 o                         
   2   0  -2        760.16        782.25        10.50 o                         
   4   0  -2       2510.26       2745.65        29.08 o                         
   6   0  -2       1216.70       1317.84        23.08 o                         
   8   0  -2       3260.35       3279.53        24.51 o                         
  10   0  -2       3190.35       3189.33        29.07 o                         
  12   0  -2         54.04         49.06         3.18 o                         
  14   0  -2        203.34        191.47         9.25 o                         
  16   0  -2        186.49        167.53        16.01 o                         
  18   0  -2        150.52        150.53        10.29 o                         
  20   0  -2         25.26         25.01         4.63 o                         
  22   0  -2         12.84         22.25         7.69 o                         
  24   0  -2         24.37         24.52         7.97 o                         
   1   1  -2        230.53        220.73         6.71 o                         
   2   1  -2          6.37          6.06         0.81 o                         
   3   1  -2        579.32        577.29         5.51 o                         
   4   1  -2        115.07        119.23         3.36 o                         
   5   1  -2        401.33        436.79         7.13 o                         
   6   1  -2        780.44        841.91        23.60 o                         
   7   1  -2        117.08         97.50         8.49 o                         
   8   1  -2       1362.77       1364.16        15.17 o                         
   9   1  -2        611.22        613.85        13.76 o                         
  10   1  -2        175.14        180.62         6.88 o                         
  11   1  -2        129.32        126.22         5.09 o                         
  12   1  -2        189.60        183.97         6.86 o                         
  13   1  -2         88.89         90.26         4.91 o                         
  14   1  -2         80.57         74.07         4.32 o                         
  15   1  -2         41.87         34.23         3.06 o                         
  16   1  -2         24.05         23.70         2.51 o                         
  17   1  -2         73.29         70.28         5.11 o                         
  18   1  -2        111.38         98.49         5.35 o                         
  19   1  -2         12.92          9.39         2.11 o                         
  20   1  -2         40.10         37.84         4.97 o                         
  21   1  -2         79.52         74.35         8.90 o                         
  22   1  -2         70.17         68.33         8.74 o                         
  23   1  -2         19.80         19.90         5.61 o                         
  24   1  -2         63.97         76.46        13.87 o                         
   0   2  -2         60.38         61.07         6.34 o                         
   1   2  -2        490.91        502.21         9.48 o                         
   2   2  -2         10.82         12.06         1.78 o                         
   3   2  -2         37.72         37.98         2.09 o                         
   4   2  -2        165.41        172.51         5.31 o                         
   5   2  -2         60.75         64.76         4.33 o                         
   6   2  -2        137.62        155.86         7.54 o                         
   7   2  -2       1712.48       1826.52        26.13 o                         
   8   2  -2       1187.17       1204.00        29.99 o                         
   9   2  -2        820.39        848.82        14.51 o                         
  10   2  -2        195.49        203.78        14.19 o                         
  11   2  -2         70.65         74.02         4.49 o                         
  12   2  -2         88.20         86.08         4.98 o                         
  13   2  -2        232.91        233.11         8.48 o                         
  14   2  -2        117.72        111.13         6.14 o                         
  15   2  -2         65.21         69.48         4.37 o                         
  16   2  -2        268.99        259.86         8.74 o                         
  17   2  -2        247.89        247.74         8.14 o                         
  18   2  -2         55.08         57.32         4.15 o                         
  19   2  -2         14.68         11.55         2.21 o                         
  20   2  -2         72.50         79.05         6.02 o                         
  21   2  -2         13.50         12.71         2.62 o                         
  22   2  -2         39.71         33.68         6.15 o                         
  23   2  -2         40.53         29.67         6.28 o                         
  24   2  -2          4.11          3.47         3.64 o                         
   1   3  -2        206.90        210.52         8.64 o                         
   2   3  -2         10.53          8.38         1.43 o                         
   3   3  -2        225.81        232.30         6.37 o                         
   4   3  -2         19.73         23.42         2.33 o                         
   5   3  -2        141.36        147.75         5.71 o                         
   6   3  -2        106.08        114.00         7.07 o                         
   7   3  -2          5.63          4.25         3.07 o                         
   8   3  -2         37.93         39.93         4.54 o                         
   9   3  -2        242.98        256.15         9.28 o                         
  10   3  -2        233.46        238.97         9.19 o                         
  11   3  -2        598.15        592.18        11.62 o                         
  12   3  -2        103.30         98.95         5.57 o                         
  13   3  -2        265.59        246.02         9.04 o                         
  14   3  -2        261.04        265.81         9.84 o                         
  15   3  -2         49.86         42.35         4.10 o                         
  16   3  -2          8.91          4.28         1.59 o                         
  17   3  -2          6.91          6.86         2.28 o                         
  18   3  -2         76.65         71.77         4.69 o                         
  19   3  -2          5.22          6.80         2.10 o                         
  20   3  -2         11.93         14.63         2.92 o                         
  21   3  -2         42.49         39.99         4.61 o                         
  22   3  -2         13.90         13.70         3.61 o                         
  23   3  -2         57.72         66.69         7.31 o                         
  24   3  -2         34.23         36.24         5.67 o                         
   0   4  -2        657.01        692.95        39.20 o                         
   1   4  -2        889.40        928.70        13.23 o                         
   2   4  -2        152.58        151.91         5.60 o                         
   3   4  -2       1343.09       1402.19        24.82 o                         
   4   4  -2         74.69         81.11         4.80 o                         
   5   4  -2        154.71        165.78         6.90 o                         
   6   4  -2         57.52         57.40         3.04 o                         
   7   4  -2        161.84        157.45         5.21 o                         
   8   4  -2        109.75        106.89         4.52 o                         
   9   4  -2         21.66         23.46         3.07 o                         
  10   4  -2        424.35        408.02        12.76 o                         
  11   4  -2        524.59        489.26        13.99 o                         
  12   4  -2         97.08         89.87         6.21 o                         
  13   4  -2        412.01        413.33        13.54 o                         
  14   4  -2         77.98         77.83         4.92 o                         
  15   4  -2         11.30         12.27         2.42 o                         
  16   4  -2         75.75         73.35         5.13 o                         
  17   4  -2         55.20         59.03         7.50 o                         
  18   4  -2         10.02         13.33         3.03 o                         
  19   4  -2         25.94         28.88         4.40 o                         
  20   4  -2          6.45          4.70         2.72 o                         
  21   4  -2         11.71         10.89         2.47 o                         
  22   4  -2          9.51         13.21         3.19 o                         
  23   4  -2         36.46         50.11         7.71 o                         
   1   5  -2        120.70        135.77         3.21 o                         
   2   5  -2        585.64        587.13        11.88 o                         
   3   5  -2        303.48        305.91         7.31 o                         
   4   5  -2         48.82         54.41         3.13 o                         
   5   5  -2         63.66         53.66         2.29 o                         
   6   5  -2          2.60          2.89         0.70 o                         
   7   5  -2         11.90         14.03         1.51 o                         
   8   5  -2         14.19         12.18         1.61 o                         
   9   5  -2         37.10         33.03         3.84 o                         
  10   5  -2        313.04        299.00        17.02 o                         
  11   5  -2        964.50        937.73        19.87 o                         
  12   5  -2        295.31        295.83        11.51 o                         
  13   5  -2        337.94        339.56        17.83 o                         
  14   5  -2         40.23         36.40         4.50 o                         
  15   5  -2         38.06         35.58         4.58 o                         
  16   5  -2         14.32         18.61         3.91 o                         
  17   5  -2        126.91        116.67         8.28 o                         
  18   5  -2         26.63         38.20         4.35 o                         
  19   5  -2          5.22          7.89         2.43 o                         
  20   5  -2         28.52         28.82         3.97 o                         
  21   5  -2         36.19         40.25         5.83 o                         
  22   5  -2          6.36          4.17         2.69 o                         
   0   6  -2        146.51        155.47        14.04 o                         
   1   6  -2         45.63         46.91         3.24 o                         
   2   6  -2        133.10        150.76         5.93 o                         
   3   6  -2         55.09         62.66         3.28 o                         
   4   6  -2          3.04          3.14         0.97 o                         
   5   6  -2         49.99         52.45         4.22 o                         
   6   6  -2         90.15         92.33         5.68 o                         
   7   6  -2          2.19          3.26         2.49 o                         
   8   6  -2         32.92         28.36         3.46 o                         
   9   6  -2        187.44        193.48         8.97 o                         
  10   6  -2        105.84        106.66         6.85 o                         
  11   6  -2        106.29        107.58         7.60 o                         
  12   6  -2        211.70        199.79         9.81 o                         
  13   6  -2        110.24        102.17         7.22 o                         
  14   6  -2         13.93         18.11         3.17 o                         
  15   6  -2         49.70         44.50         5.11 o                         
  16   6  -2         47.99         55.61         5.79 o                         
  17   6  -2        102.27        104.91         8.11 o                         
  18   6  -2          6.29          6.35         2.43 o                         
  19   6  -2         96.24        107.71         7.40 o                         
  20   6  -2         19.99         24.65         3.84 o                         
  21   6  -2         19.20         14.19         3.48 o                         
   1   7  -2          2.77          2.46         2.90 o                         
   2   7  -2        131.47        151.05        10.45 o                         
   3   7  -2         34.47         35.61         5.36 o                         
   4   7  -2        480.18        471.09        18.64 o                         
   5   7  -2         95.42         91.02        11.06 o                         
   6   7  -2        380.67        380.45        11.67 o                         
   7   7  -2         28.50         29.86         3.73 o                         
   8   7  -2        250.92        251.14        10.20 o                         
   9   7  -2        155.89        160.59         8.42 o                         
  10   7  -2        155.66        145.78         8.24 o                         
  11   7  -2          3.06          4.87         2.50 o                         
  12   7  -2         21.72         21.45         5.31 o                         
  13   7  -2         53.75         51.46         5.30 o                         
  14   7  -2        446.03        472.60        22.21 o                         
  15   7  -2         34.20         31.41         4.53 o                         
  16   7  -2         94.91        104.60         8.14 o                         
  17   7  -2          6.12          6.07         3.12 o                         
  18   7  -2         79.72         88.03         9.95 o                         
  19   7  -2         12.62         15.84         3.63 o                         
  20   7  -2         44.19         58.70         6.86 o                         
   0   8  -2        605.67        587.72        30.99 o                         
   1   8  -2         12.49         11.78         5.63 o                         
   2   8  -2        216.34        207.21        12.98 o                         
   3   8  -2         38.88         37.07         5.94 o                         
   4   8  -2        126.95        128.38        12.88 o                         
   5   8  -2         11.96         11.40         4.63 o                         
   6   8  -2         51.42         39.61         6.34 o                         
   7   8  -2        370.17        376.19        22.16 o                         
   8   8  -2         26.78         34.19         6.21 o                         
   9   8  -2         52.43         47.92         9.11 o                         
  10   8  -2         15.14         18.22         5.01 o                         
  11   8  -2         43.69         38.79         6.17 o                         
  12   8  -2          0.07          1.84         2.76 o                         
  13   8  -2         32.34         43.08         7.17 o                         
  14   8  -2         27.54         28.85         5.80 o                         
  15   8  -2          5.91          6.14         3.03 o                         
  16   8  -2          5.27         10.35         5.52 o                         
  17   8  -2         62.12         66.76        17.52 o                         
  18   8  -2         53.09         58.13         8.38 o                         
   1   9  -2         12.05          2.94         3.19 o                         
   2   9  -2        153.41        171.26        12.86 o                         
   3   9  -2        146.29        145.24        12.12 o                         
   4   9  -2        126.82        137.13        11.48 o                         
   5   9  -2        142.88        141.54        11.66 o                         
   6   9  -2         49.46         66.16         8.25 o                         
   7   9  -2        103.40        117.51        10.86 o                         
   8   9  -2         52.50         57.75         7.80 o                         
   9   9  -2        200.82        202.83        14.37 o                         
  10   9  -2         33.02         49.23         7.48 o                         
  11   9  -2         92.21        105.83        10.66 o                         
  12   9  -2         72.98         91.36         9.95 o                         
  13   9  -2         17.64         22.78        12.59 o                         
  14   9  -2         27.64         25.75         6.03 o                         
  15   9  -2         31.56         42.64         7.05 o                         
  16   9  -2         28.73         35.82         6.72 o                         
   0  10  -2         84.61         80.07        13.12 o                         
   1  10  -2         34.86         26.93        10.72 o                         
   2  10  -2         33.75         28.38         7.57 o                         
   3  10  -2        101.00        112.77        11.09 o                         
   4  10  -2         96.17         95.62        10.18 o                         
   5  10  -2         46.27         40.09         6.77 o                         
   6  10  -2         39.26         51.02        10.48 o                         
   7  10  -2         56.83         63.51        11.88 o                         
   8  10  -2         16.60         21.13         5.38 o                         
   9  10  -2         76.05         74.45         9.18 o                         
  10  10  -2        115.47        118.50        11.71 o                         
  11  10  -2         22.68         32.79         7.64 o                         
  12  10  -2         54.68         64.70         9.86 o                         
  13  10  -2         23.96         43.35         7.79 o                         
  14  10  -2          5.98          7.55         5.10 o                         
   1  11  -2          1.03          2.28         3.09 o                         
   2  11  -2          9.87         21.33         5.05 o                         
   3  11  -2          1.20         -2.61         3.65 o                         
   4  11  -2          1.94          2.99         4.73 o                         
   5  11  -2          8.54          3.67         2.79 o                         
   7  11  -2         23.46         33.45         6.46 o                         
   8  11  -2          3.32         -2.06         3.17 o                         
   9  11  -2         65.46         98.36        19.84 o                         
  10  11  -2         62.24         89.76        10.61 o                         
   0  12  -2        125.46        143.00        18.93 o                         
   1  12  -2         17.42         31.81         6.67 o                         
   2  12  -2          4.99         -0.39         2.89 o                         
   3  12  -2         29.31         46.79         7.82 o                         
   2   0  -1        354.67        382.10         4.03 o                         
   4   0  -1      15506.95      15407.63       116.54 o                         
   6   0  -1       4614.24       4525.98        53.88 o                         
   8   0  -1       3242.61       3351.51        33.35 o                         
  10   0  -1       1045.54       1067.32        23.48 o                         
  12   0  -1        162.26        167.29         6.08 o                         
  14   0  -1        575.79        571.32        17.47 o                         
  16   0  -1        268.88        258.44        12.67 o                         
  18   0  -1        331.14        326.41        15.18 o                         
  20   0  -1        132.10        126.45        10.25 o                         
  22   0  -1        154.45        146.42        11.68 o                         
  24   0  -1         17.54         16.44         4.53 o                         
   0   1  -1       4548.54       4576.03        32.57 o                         
   1   1  -1        155.83        165.61         2.25 o                         
   2   1  -1         64.45         70.10         1.67 o                         
   3   1  -1       2366.80       2409.37        13.01 o                         
   4   1  -1      11565.70      11416.35       151.35 o                         
   5   1  -1        388.70        382.52         4.33 o                         
   6   1  -1       1633.50       1666.63        16.77 o                         
   7   1  -1         94.74        100.56         2.73 o                         
   8   1  -1        147.67        144.43         3.33 o                         
   9   1  -1        925.63        961.84        15.37 o                         
  10   1  -1        691.02        732.50        11.63 o                         
  11   1  -1         93.59         91.54         3.03 o                         
  12   1  -1        183.66        184.90         5.31 o                         
  13   1  -1          5.21          4.41         0.83 o                         
  14   1  -1         77.10         77.14         3.45 o                         
  15   1  -1         62.21         62.21         3.94 o                         
  16   1  -1          8.50          7.84         1.68 o                         
  17   1  -1        157.79        157.48         6.56 o                         
  18   1  -1        184.80        181.37         7.23 o                         
  19   1  -1         75.49         71.86         5.34 o                         
  20   1  -1         72.17         76.36         5.72 o                         
  21   1  -1          2.52         -0.21         1.83 o                         
  22   1  -1          1.01          1.28         1.80 o                         
  23   1  -1        166.42        169.14         9.12 o                         
  24   1  -1        116.73        119.95         7.95 o                         
  25   1  -1         13.48         17.69         3.58 o                         
   1   2  -1        657.99        638.86         7.50 o                         
   2   2  -1        930.20        962.40        10.78 o                         
   3   2  -1       1655.40       1749.81        16.09 o                         
   4   2  -1       1730.07       1791.19        13.33 o                         
   5   2  -1       1539.17       1535.87        14.85 o                         
   6   2  -1        180.46        188.91         3.78 o                         
   7   2  -1        260.75        254.92         4.58 o                         
   8   2  -1          6.10          5.76         1.01 o                         
   9   2  -1        146.32        144.39         4.13 o                         
  10   2  -1        478.84        500.14         7.78 o                         
  11   2  -1        235.14        251.92         5.64 o                         
  12   2  -1        181.05        171.20         4.75 o                         
  13   2  -1        521.13        504.83         7.72 o                         
  14   2  -1        137.22        130.60         3.97 o                         
  15   2  -1        174.97        171.17         8.28 o                         
  16   2  -1        200.99        200.06         8.85 o                         
  17   2  -1        138.50        133.72         6.11 o                         
  18   2  -1         32.68         28.43         3.14 o                         
  19   2  -1         42.07         38.34         3.55 o                         
  20   2  -1        174.50        167.43        10.53 o                         
  21   2  -1        123.58        119.48         6.53 o                         
  22   2  -1        139.15        140.74         8.12 o                         
  23   2  -1        108.72        137.34         8.24 o                         
  24   2  -1         59.29         62.97         5.74 o                         
  25   2  -1         81.31         81.73         7.10 o                         
   0   3  -1       1586.68       1549.39        27.57 o                         
   1   3  -1        648.75        675.10         6.43 o                         
   2   3  -1        135.64        121.69         2.85 o                         
   3   3  -1        561.67        589.94         9.90 o                         
   4   3  -1         51.53         61.31         1.98 o                         
   5   3  -1        379.55        394.51         8.12 o                         
   6   3  -1        111.66        117.51         3.90 o                         
   7   3  -1        273.85        289.40         8.78 o                         
   8   3  -1         11.46         10.12         1.46 o                         
   9   3  -1         84.63         88.81         4.83 o                         
  10   3  -1        805.51        777.42        14.55 o                         
  11   3  -1         16.69         12.19         2.21 o                         
  12   3  -1        105.86        106.85         6.83 o                         
  13   3  -1         18.35         22.01         2.99 o                         
  14   3  -1         76.60         72.53         4.70 o                         
  15   3  -1        147.44        150.68         6.80 o                         
  16   3  -1        321.99        317.51        10.20 o                         
  17   3  -1         50.95         46.86         4.19 o                         
  18   3  -1         36.42         36.23         3.83 o                         
  19   3  -1         47.38         43.07         4.25 o                         
  20   3  -1        121.18        120.17         6.47 o                         
  21   3  -1         15.58         16.05         2.80 o                         
  22   3  -1         29.74         35.30         3.85 o                         
  23   3  -1        179.45        193.04         8.82 o                         
  24   3  -1        118.03        125.86         8.15 o                         
  25   3  -1         12.55         10.93         3.35 o                         
   1   4  -1        630.88        653.00        10.67 o                         
   2   4  -1        495.01        517.74        13.74 o                         
   3   4  -1        228.60        243.47         7.00 o                         
   4   4  -1        392.66        396.58        10.12 o                         
   5   4  -1         66.43         69.88         4.09 o                         
   6   4  -1          3.18          3.52         1.71 o                         
   7   4  -1        748.88        756.13        14.19 o                         
   8   4  -1         26.45         24.95         2.80 o                         
   9   4  -1         95.98        104.41         4.86 o                         
  10   4  -1         51.95         65.24         4.02 o                         
  11   4  -1        140.78        149.21         7.07 o                         
  12   4  -1          3.50          3.40         1.67 o                         
  13   4  -1         91.14         98.39         6.17 o                         
  14   4  -1        201.08        212.05         7.96 o                         
  15   4  -1        743.84        738.59        19.70 o                         
  16   4  -1        204.31        204.35         8.38 o                         
  17   4  -1        339.23        331.17        10.93 o                         
  18   4  -1         41.25         39.25         3.96 o                         
  19   4  -1          2.83          4.83         2.22 o                         
  20   4  -1         22.76         22.81         3.42 o                         
  21   4  -1         50.13         49.60         4.46 o                         
  22   4  -1          4.55          2.54         1.66 o                         
  23   4  -1         20.32         19.74         3.30 o                         
  24   4  -1         20.70         20.21         3.40 o                         
   0   5  -1        238.27        270.86        15.71 o                         
   1   5  -1        724.59        740.34        23.04 o                         
   2   5  -1        358.80        384.42        13.35 o                         
   3   5  -1       1164.32       1234.11        27.69 o                         
   4   5  -1        330.52        354.09        12.98 o                         
   5   5  -1        232.74        246.07         7.92 o                         
   6   5  -1         23.24         30.85         3.64 o                         
   7   5  -1         88.33         85.72         5.09 o                         
   8   5  -1          0.62          1.36         1.29 o                         
   9   5  -1          9.28          6.05         1.83 o                         
  10   5  -1        106.91        108.60         6.31 o                         
  11   5  -1         52.31         54.31         4.75 o                         
  12   5  -1         12.19         11.12         2.51 o                         
  13   5  -1        268.14        270.89         9.22 o                         
  14   5  -1        205.76        201.53         8.14 o                         
  15   5  -1        166.32        152.15         6.53 o                         
  16   5  -1        281.77        287.55         9.14 o                         
  17   5  -1        276.28        268.02        10.02 o                         
  18   5  -1         54.40         60.16         4.97 o                         
  19   5  -1          4.41          3.11         1.86 o                         
  20   5  -1          7.55         12.07         2.89 o                         
  21   5  -1         10.67         12.48         3.24 o                         
  22   5  -1         18.56         17.09         3.35 o                         
  23   5  -1          5.53          6.27         2.82 o                         
   1   6  -1        239.98        234.01        11.19 o                         
   2   6  -1         31.76         37.74         6.89 o                         
   3   6  -1        178.18        167.77        15.82 o                         
   4   6  -1         45.79         51.68         5.65 o                         
   5   6  -1        155.72        165.21         9.75 o                         
   6   6  -1        129.58        122.43         8.59 o                         
   7   6  -1         94.77         95.34         8.08 o                         
   8   6  -1          7.52          5.66         3.97 o                         
   9   6  -1         19.03         12.96         3.45 o                         
  10   6  -1        130.53        134.11         9.53 o                         
  11   6  -1        233.68        243.61        28.51 o                         
  12   6  -1          0.29          0.26         3.10 o                         
  13   6  -1         27.32         22.84         4.61 o                         
  14   6  -1         25.08         25.75         4.93 o                         
  15   6  -1         79.29         77.54         6.17 o                         
  16   6  -1        113.46        114.45         6.76 o                         
  17   6  -1        372.18        372.76        13.72 o                         
  18   6  -1          7.95          6.58         2.26 o                         
  19   6  -1         11.48         14.49         2.91 o                         
  20   6  -1         52.85         54.34         5.21 o                         
  21   6  -1         31.89         38.27         4.46 o                         
  22   6  -1         39.73         39.91         4.65 o                         
   0   7  -1        485.91        462.87        24.00 o                         
   1   7  -1        172.12        170.67        10.39 o                         
   2   7  -1        618.38        579.03        19.00 o                         
   3   7  -1        110.23         91.37         9.68 o                         
   4   7  -1        322.59        331.15        14.63 o                         
   5   7  -1        111.31        124.32         9.17 o                         
   6   7  -1        166.46        171.86        10.72 o                         
   7   7  -1         92.64         91.92         8.10 o                         
   8   7  -1        289.72        308.11        14.84 o                         
   9   7  -1         42.65         37.25         5.42 o                         
  10   7  -1        300.96        333.48        15.99 o                         
  11   7  -1        162.43        156.40        11.10 o                         
  12   7  -1         28.06         25.55         4.57 o                         
  13   7  -1         40.40         50.19         6.79 o                         
  14   7  -1        142.05        144.24        11.23 o                         
  15   7  -1         78.76         89.56         9.38 o                         
  16   7  -1        193.89        212.04        10.87 o                         
  17   7  -1          7.16          8.65         2.96 o                         
  18   7  -1         14.90         11.83         5.89 o                         
  19   7  -1          2.76          4.98         2.49 o                         
  20   7  -1        153.15        179.59        10.89 o                         
  21   7  -1          9.98         19.64        14.22 o                         
   1   8  -1        147.98        150.82        10.58 o                         
   2   8  -1          6.07          8.64         4.15 o                         
   3   8  -1        274.69        274.44        18.68 o                         
   4   8  -1         25.33         21.36         4.30 o                         
   5   8  -1        342.03        338.85        16.03 o                         
   6   8  -1         87.01         72.73         7.66 o                         
   7   8  -1         93.90         87.36         8.42 o                         
   8   8  -1         78.97         80.86         7.99 o                         
   9   8  -1        170.68        171.18        12.04 o                         
  10   8  -1         79.17         78.69         8.33 o                         
  11   8  -1         91.20         88.25         8.89 o                         
  12   8  -1         85.94         83.57        11.36 o                         
  13   8  -1         40.71         43.13         6.37 o                         
  14   8  -1         57.34         56.63         7.61 o                         
  15   8  -1         51.92         47.61        11.70 o                         
  16   8  -1         78.50         87.29         9.56 o                         
  17   8  -1         55.31         57.46        10.15 o                         
  18   8  -1         28.49         30.72         5.98 o                         
  19   8  -1         15.50         22.85        11.46 o                         
  20   8  -1          1.11          2.46         2.44 o                         
   0   9  -1        363.40        372.88        24.67 o                         
   1   9  -1         34.49         27.63         5.28 o                         
   2   9  -1         91.13         79.16         8.33 o                         
   3   9  -1        477.61        457.02        19.43 o                         
   4   9  -1        275.23        253.49        14.66 o                         
   5   9  -1        321.84        334.11        22.34 o                         
   6   9  -1        376.02        406.57        18.66 o                         
   7   9  -1        416.05        408.94        18.99 o                         
   8   9  -1        214.76        226.53        14.15 o                         
   9   9  -1        193.61        182.03        13.02 o                         
  10   9  -1         76.89         79.49         8.62 o                         
  11   9  -1          0.77          4.94         3.01 o                         
  12   9  -1         53.24         53.48         7.33 o                         
  13   9  -1         31.87         37.04        12.14 o                         
  14   9  -1         65.04         63.36         8.20 o                         
  15   9  -1         22.65         19.06         4.78 o                         
  16   9  -1         15.56         12.02         4.60 o                         
  17   9  -1         52.49         59.74        10.14 o                         
  18   9  -1         18.51         18.08         9.52 o                         
   1  10  -1         16.42         14.78         3.67 o                         
   2  10  -1         67.83         77.86         8.57 o                         
   3  10  -1        105.57         98.92         9.72 o                         
   4  10  -1         65.04         59.08         7.74 o                         
   5  10  -1         51.67         49.82         8.24 o                         
   6  10  -1          9.88          6.72        11.63 o                         
   7  10  -1         14.24         15.88         4.25 o                         
   8  10  -1          2.08          8.67         3.90 o                         
   9  10  -1         51.79         60.96         8.29 o                         
  10  10  -1          6.50         14.33         4.75 o                         
  11  10  -1          9.21         18.24         8.58 o                         
  12  10  -1         53.23         46.62         7.33 o                         
  13  10  -1          8.40         11.92         6.88 o                         
  14  10  -1         30.51         38.80         7.47 o                         
  15  10  -1         42.07         65.55         8.87 o                         
  16  10  -1         32.92         40.06         9.78 o                         
   0  11  -1          1.53          6.57         4.70 o                         
   1  11  -1         94.47        102.95        10.39 o                         
   2  11  -1         10.87         14.47         6.20 o                         
   3  11  -1          5.17          2.79         2.85 o                         
   4  11  -1         45.83         46.86         7.00 o                         
   5  11  -1         42.19         49.10        11.59 o                         
   6  11  -1         17.92         10.95         4.00 o                         
   7  11  -1         71.60         80.47         9.40 o                         
   8  11  -1          5.30          0.81         2.51 o                         
   9  11  -1         47.37         45.60         7.40 o                         
  10  11  -1         31.41         46.02        14.76 o                         
  11  11  -1          1.64          0.65         2.43 o                         
  12  11  -1         47.00         66.70         8.90 o                         
   1  12  -1         34.30         39.16        13.75 o                         
   2  12  -1         40.57         54.29         8.18 o                         
   3  12  -1         34.65         34.95         6.65 o                         
   4  12  -1         16.71         17.09         5.53 o                         
   5  12  -1         26.75         40.59         7.70 o                         
   6  12  -1          1.48          0.72         3.87 o                         
   7  12  -1         80.60        110.90        11.56 o                         
   8  12  -1          7.46          4.42         4.23 o                         
   4   0   0          6.93         10.63         1.17 o                         
   6   0   0        690.79        693.02        15.49 o                         
   8   0   0         16.91         19.26         2.78 o                         
  10   0   0        502.52        486.81        19.53 o                         
  12   0   0        113.09         45.53        53.24 o                         
  14   0   0       1708.51       1769.96        30.66 o                         
  16   0   0         46.01         42.13         8.82 o                         
  18   0   0        348.94        333.08        15.45 o                         
  20   0   0          9.06         11.10         3.60 o                         
  22   0   0         86.17         95.24         9.66 o                         
  24   0   0        113.83        111.46        15.90 o                         
  26   0   0          9.84         10.29         5.46 o                         
   2   1   0       3501.31       3303.89        14.42 o                         
   3   1   0         17.51         14.26         1.22 o                         
   4   1   0       4624.12       4374.68        24.99 o                         
   5   1   0        591.90        562.50        12.86 o                         
   6   1   0         60.68         56.97         2.94 o                         
   7   1   0         15.45         11.20         1.65 o                         
   8   1   0        199.94        205.06         4.59 o                         
   9   1   0        127.76        124.44         2.69 o                         
  10   1   0         30.30         29.82         2.17 o                         
  11   1   0         46.21         47.32         2.55 o                         
  12   1   0        689.45        702.27        11.79 o                         
  13   1   0        315.41        299.16        10.11 o                         
  14   1   0        617.51        617.57        11.56 o                         
  15   1   0        177.02        175.00         6.48 o                         
  16   1   0        377.89        363.79        10.75 o                         
  17   1   0         49.53         56.92         4.55 o                         
  18   1   0          4.83          3.18         1.75 o                         
  19   1   0        176.03        163.30         7.98 o                         
  20   1   0        112.19        108.10         7.31 o                         
  21   1   0          8.83          7.05         4.13 o                         
  22   1   0        125.06        133.42         9.16 o                         
  23   1   0         60.40         58.76         8.17 o                         
  24   1   0          0.78         -0.03         3.69 o                         
  25   1   0          2.62          5.78         3.14 o                         
  26   1   0          8.91         11.71         6.02 o                         
   0   2   0       9587.97       8649.44        49.75 o                         
   1   2   0       1502.92       1477.97        14.68 o                         
   2   2   0        958.05        875.04        22.28 o                         
   3   2   0       2021.60       1937.65        12.75 o                         
   4   2   0         96.99         91.48         3.52 o                         
   5   2   0        927.38        850.15        24.39 o                         
   6   2   0       2776.88       2676.01        29.56 o                         
   7   2   0        108.08        129.22         4.89 o                         
   8   2   0          4.22          5.65         1.57 o                         
   9   2   0        898.21        868.53        13.94 o                         
  10   2   0          3.37          2.94         1.77 o                         
  11   2   0         14.51         12.77         1.79 o                         
  12   2   0         16.46         15.69         1.41 o                         
  13   2   0        352.37        323.79        27.88 o                         
  14   2   0         14.36         16.15         0.97 o                         
  15   2   0         13.85         12.24         1.49 o                         
  16   2   0         57.15         53.13         2.88 o                         
  17   2   0        363.96        368.75        10.11 o                         
  18   2   0         10.14         11.57         3.00 o                         
  19   2   0        330.94        344.96        11.68 o                         
  20   2   0        562.06        566.99        17.78 o                         
  21   2   0         59.19         65.62         8.48 o                         
  22   2   0          7.95         11.06         3.03 o                         
  23   2   0         86.01         89.90         7.92 o                         
  24   2   0         57.87         65.40         6.88 o                         
  25   2   0         25.73         20.09         5.29 o                         
  26   2   0        122.63        122.86        12.47 o                         
   1   3   0         41.86         37.32         3.06 o                         
   2   3   0        573.44        524.37         8.12 o                         
   3   3   0         52.12         63.84         3.05 o                         
   4   3   0       1862.35       1848.92        15.18 o                         
   5   3   0        237.52        273.29        16.35 o                         
   6   3   0        151.75        124.14         6.57 o                         
   7   3   0        155.97        164.11         8.04 o                         
   8   3   0        367.17        373.13        10.23 o                         
   9   3   0         30.32         33.27         2.94 o                         
  10   3   0         71.35         84.51         4.78 o                         
  11   3   0        698.25        693.64        17.86 o                         
  12   3   0          3.58          4.32         2.48 o                         
  13   3   0        285.95        298.06         9.11 o                         
  14   3   0          5.31          4.53         1.23 o                         
  15   3   0         21.74         27.35         2.66 o                         
  16   3   0         14.22         15.38         2.12 o                         
  17   3   0         17.89         17.51         2.20 o                         
  18   3   0        171.36        175.00         8.12 o                         
  19   3   0        751.72        742.40        17.21 o                         
  20   3   0        164.17        167.21         8.57 o                         
  21   3   0        106.91         99.93         6.85 o                         
  22   3   0         80.73         90.76         6.65 o                         
  23   3   0         26.46         21.45         4.08 o                         
  24   3   0        209.25        223.33        12.60 o                         
  25   3   0          8.72          3.02         2.52 o                         
   0   4   0        131.29        107.70         8.36 o                         
   1   4   0        714.89        689.64        20.66 o                         
   2   4   0          8.94          6.32         1.75 o                         
   3   4   0         27.42         36.05         3.62 o                         
   4   4   0        323.72        312.08        10.17 o                         
   5   4   0        236.26        269.18         4.96 o                         
   6   4   0        303.11        312.49         5.64 o                         
   7   4   0       1228.07       1244.35        19.35 o                         
   8   4   0        486.83        509.35         9.67 o                         
   9   4   0        463.37        499.88        11.35 o                         
  10   4   0          0.13         -0.29         1.30 o                         
  11   4   0          1.89          3.16         1.99 o                         
  12   4   0         21.16         24.53         4.12 o                         
  13   4   0         51.75         61.92         6.28 o                         
  14   4   0          2.53          3.87         1.86 o                         
  15   4   0         37.84         39.77         3.35 o                         
  16   4   0          0.02          0.14         1.65 o                         
  17   4   0         10.47         12.97         1.99 o                         
  18   4   0         97.01         91.77         7.69 o                         
  19   4   0          3.92          7.85         2.32 o                         
  20   4   0        161.17        157.23         8.25 o                         
  21   4   0        111.15        113.68         7.30 o                         
  22   4   0         12.21          8.79         2.50 o                         
  23   4   0          7.52          7.13         2.37 o                         
  24   4   0         15.37         11.62         3.47 o                         
  25   4   0         72.68         79.85         8.08 o                         
   1   5   0        509.16        552.79        14.34 o                         
   2   5   0         82.00         70.97         5.45 o                         
   3   5   0        755.75        734.04        22.48 o                         
   4   5   0        103.36        106.46         6.66 o                         
   5   5   0         83.44        107.23         6.79 o                         
   6   5   0        752.66        803.61        18.71 o                         
   7   5   0       1597.72       1721.95        42.50 o                         
   8   5   0         47.38         39.02         2.21 o                         
   9   5   0         86.22         78.12         3.06 o                         
  10   5   0         59.55         68.36         4.08 o                         
  11   5   0         96.04        109.43         6.54 o                         
  12   5   0          7.06          6.02         1.82 o                         
  13   5   0          0.61          1.40         0.97 o                         
  14   5   0          6.16          7.77         2.23 o                         
  15   5   0          7.48          7.15         3.53 o                         
  16   5   0          0.09          1.16         1.29 o                         
  17   5   0          1.82          2.70         1.51 o                         
  18   5   0         69.08         74.78         6.17 o                         
  19   5   0        120.03        118.79         8.01 o                         
  20   5   0        320.37        333.29        13.67 o                         
  21   5   0        765.04        788.33        28.42 o                         
  22   5   0          5.12          4.73         2.42 o                         
  23   5   0         14.91         21.80         3.61 o                         
  24   5   0         20.04         28.90         4.13 o                         
   0   6   0         76.85         76.68         8.45 o                         
   1   6   0        197.25        204.02         9.69 o                         
   2   6   0         52.41         60.58         3.47 o                         
   3   6   0        123.72        142.14         6.47 o                         
   4   6   0          0.00          0.04         1.81 o                         
   5   6   0        294.59        307.44        12.25 o                         
   6   6   0         20.55         18.88         3.56 o                         
   7   6   0        379.74        373.63        14.00 o                         
   8   6   0         15.29         14.56         5.67 o                         
   9   6   0         85.61         99.97         5.42 o                         
  10   6   0         14.02         16.32         2.37 o                         
  11   6   0         79.64         68.12         5.56 o                         
  12   6   0          1.47          3.84         1.87 o                         
  13   6   0        113.84        113.95         7.45 o                         
  14   6   0         60.37         68.36         4.75 o                         
  15   6   0          9.76          8.73         1.92 o                         
  16   6   0        104.64        104.98         6.80 o                         
  17   6   0         96.71        107.14         5.54 o                         
  18   6   0         49.81         51.60         5.09 o                         
  19   6   0        116.43        135.43        10.20 o                         
  20   6   0        247.36        277.11        13.54 o                         
  21   6   0          0.00          2.66         1.92 o                         
  22   6   0        117.22        131.85         9.76 o                         
  23   6   0         66.67         81.17         7.95 o                         
   1   7   0        209.40        191.20         6.95 o                         
   2   7   0        340.65        357.50         9.00 o                         
   3   7   0         44.12         50.24         3.27 o                         
   4   7   0        352.59        353.89        14.11 o                         
   5   7   0         11.83         13.49         4.83 o                         
   6   7   0        580.89        615.00        18.92 o                         
   7   7   0         79.34         74.89         6.82 o                         
   8   7   0        139.20        155.65         9.90 o                         
   9   7   0         59.69         59.96         6.60 o                         
  10   7   0        147.48        128.57         6.97 o                         
  11   7   0         50.59         48.08         6.16 o                         
  12   7   0        431.73        435.87        28.67 o                         
  13   7   0         33.31         36.46         5.52 o                         
  14   7   0          0.09         -0.20         1.39 o                         
  15   7   0         32.88         38.89         5.97 o                         
  16   7   0         32.58         30.33         4.35 o                         
  17   7   0         12.98         16.29         3.54 o                         
  18   7   0         28.51         31.20         4.82 o                         
  19   7   0         19.52         19.09         3.97 o                         
  20   7   0        248.84        249.84        13.11 o                         
  21   7   0        178.18        177.22        11.40 o                         
  22   7   0          4.05          2.29         2.96 o                         
   0   8   0        420.84        380.55        22.00 o                         
   1   8   0        511.60        520.04        12.20 o                         
   2   8   0         26.87         21.26         3.62 o                         
   3   8   0        969.69        958.21        14.87 o                         
   4   8   0         55.84         49.49         5.86 o                         
   5   8   0          0.00         -0.29         2.33 o                         
   6   8   0        305.90        310.60        14.49 o                         
   7   8   0          0.10         -1.16         2.42 o                         
   8   8   0        438.45        408.26        16.91 o                         
   9   8   0         18.57         23.22         6.93 o                         
  10   8   0        256.43        244.03        13.61 o                         
  11   8   0         37.46         33.16         5.63 o                         
  12   8   0        169.95        131.22        16.33 o                         
  13   8   0        175.62        156.49        11.53 o                         
  14   8   0          2.25          1.53         2.20 o                         
  15   8   0          0.24         -2.00         2.57 o                         
  16   8   0         23.70         20.85         6.27 o                         
  17   8   0        122.90        125.71        11.14 o                         
  18   8   0          5.23          8.55         3.58 o                         
  19   8   0         36.07         45.76         7.04 o                         
  20   8   0         67.08         72.06         9.14 o                         
   1   9   0       1136.01       1082.99        27.88 o                         
   2   9   0          6.95         15.90         3.64 o                         
   3   9   0        217.98        214.02        12.49 o                         
   4   9   0         53.56         55.85         6.54 o                         
   5   9   0          0.03          0.13         2.36 o                         
   6   9   0        163.23        169.74        11.57 o                         
   7   9   0         67.44         72.12         9.18 o                         
   8   9   0         13.49         11.45         3.90 o                         
   9   9   0          1.31          2.58         2.56 o                         
  10   9   0         68.75         57.15        11.17 o                         
  11   9   0        221.08        179.36        14.38 o                         
  12   9   0        122.87        137.21        18.78 o                         
  13   9   0        118.05        114.59        10.39 o                         
  14   9   0         46.32         61.86         9.96 o                         
  15   9   0         61.14         49.59         7.21 o                         
  16   9   0          5.43          7.49         3.10 o                         
  17   9   0          7.60          7.85         3.43 o                         
  18   9   0         18.80         16.43         4.23 o                         
   0  10   0        192.37        224.62        19.24 o                         
   1  10   0        243.35        274.38        14.91 o                         
   2  10   0         70.77         93.74         8.87 o                         
   3  10   0          2.93          2.04         2.59 o                         
   4  10   0         55.07         57.63         7.04 o                         
   5  10   0         42.12         37.08         5.97 o                         
   6  10   0          4.01          9.66         3.44 o                         
   7  10   0          1.39          1.22         2.59 o                         
   8  10   0        129.57        134.35        24.34 o                         
   9  10   0         64.66         75.18        14.47 o                         
  10  10   0        103.18         95.25         9.56 o                         
  11  10   0         36.91         53.77        15.29 o                         
  12  10   0         17.07         20.35         9.24 o                         
  13  10   0        236.29        222.91        15.09 o                         
  14  10   0          1.91          6.38         5.40 o                         
  15  10   0         29.49         35.74         6.57 o                         
  16  10   0          0.25          4.23         3.36 o                         
   1  11   0         11.67          4.53         8.04 o                         
   2  11   0          0.60          1.30         3.65 o                         
   3  11   0        118.40        103.47        10.09 o                         
   4  11   0          2.98          0.05         3.16 o                         
   5  11   0        187.03        192.77        13.72 o                         
   6  11   0         32.79         33.67         7.00 o                         
   7  11   0         29.68         35.47         6.66 o                         
   8  11   0         17.35         23.04         5.19 o                         
   9  11   0          1.67          1.21         6.45 o                         
  10  11   0          0.08         -2.75         3.41 o                         
  11  11   0         13.11         16.90         4.48 o                         
  12  11   0         29.55         26.71         6.12 o                         
  13  11   0          1.05          3.94         2.47 o                         
   0  12   0          1.39          2.23         3.32 o                         
   1  12   0          8.25         10.92         4.48 o                         
   2  12   0          0.14          2.19         3.05 o                         
   3  12   0         55.36         65.41         8.48 o                         
   4  12   0         23.02         25.77         5.41 o                         
   5  12   0         30.50         37.40         6.81 o                         
   6  12   0          0.65          5.89         3.56 o                         
   7  12   0         65.10         70.86         8.97 o                         
   8  12   0         46.05         47.27         7.41 o                         
   9  12   0         10.30         15.66         4.75 o                         
   2   0   1        354.56        339.24         6.03 o                         
   4   0   1      15499.87      14397.75       114.91 o                         
   6   0   1       4615.29       4392.83        24.64 o                         
   8   0   1       3242.08       3261.42        43.74 o                         
  10   0   1       1045.44       1091.35        13.48 o                         
  12   0   1        162.05        157.91         4.45 o                         
  14   0   1        575.87        562.67        27.12 o                         
  16   0   1        269.30        252.96        19.43 o                         
  18   0   1        330.65        304.09        22.89 o                         
  20   0   1        132.42        129.95        16.12 o                         
  22   0   1        154.84        181.86        20.04 o                         
  24   0   1         17.38         13.05         5.04 o                         
   0   1   1       4547.36       4499.85        24.29 o                         
   1   1   1        155.35        162.56         3.99 o                         
   2   1   1         64.38         71.36         4.77 o                         
   3   1   1       2367.53       2298.43        20.49 o                         
   4   1   1      11564.30      11080.01        96.33 o                         
   5   1   1        389.04        373.96         4.04 o                         
   6   1   1       1633.35       1610.94        14.83 o                         
   7   1   1         94.93         94.32         2.37 o                         
   8   1   1        147.78        139.93         3.13 o                         
   9   1   1        926.08        935.68         8.80 o                         
  10   1   1        690.98        720.58        17.63 o                         
  11   1   1         93.87         90.04         3.19 o                         
  12   1   1        183.70        187.73         5.49 o                         
  13   1   1          5.15          5.41         0.89 o                         
  14   1   1         77.19         76.40         2.95 o                         
  15   1   1         62.06         56.78         2.30 o                         
  16   1   1          8.51          3.83         3.12 o                         
  17   1   1        157.89        157.26        11.53 o                         
  18   1   1        184.78        180.36        12.57 o                         
  19   1   1         75.32         69.25         8.14 o                         
  20   1   1         72.21         70.11         8.58 o                         
  21   1   1          2.55         -1.01         4.28 o                         
  22   1   1          1.04          2.37         2.75 o                         
  23   1   1        166.65        202.98        15.35 o                         
  24   1   1        116.83        117.70        12.06 o                         
  25   1   1         13.48         11.35         4.23 o                         
   1   2   1        657.47        617.88         6.57 o                         
   2   2   1        929.30        897.26         8.64 o                         
   3   2   1       1655.72       1663.75        13.27 o                         
   4   2   1       1731.31       1741.45        24.94 o                         
   5   2   1       1541.11       1485.03        14.46 o                         
   6   2   1        180.57        179.73         4.08 o                         
   7   2   1        261.10        250.94         4.97 o                         
   8   2   1          6.09          5.24         0.94 o                         
   9   2   1        146.39        141.18         4.93 o                         
  10   2   1        478.58        470.42         8.71 o                         
  11   2   1        235.14        231.89         7.88 o                         
  12   2   1        180.93        159.72         8.48 o                         
  13   2   1        520.93        517.15         9.10 o                         
  14   2   1        137.26        142.56         4.60 o                         
  15   2   1        174.29        181.25         4.76 o                         
  16   2   1        200.83        194.35         5.71 o                         
  17   2   1        138.43        143.06         7.55 o                         
  18   2   1         32.83         26.17         6.20 o                         
  19   2   1         42.14         35.27         5.91 o                         
  20   2   1        174.52        159.41        12.72 o                         
  21   2   1        123.62        116.95        11.26 o                         
  22   2   1        139.02        144.28        13.04 o                         
  23   2   1        108.82        118.78        11.95 o                         
  24   2   1         59.25         61.41         8.97 o                         
  25   2   1         81.50        102.30        11.75 o                         
   0   3   1       1584.81       1476.22        16.51 o                         
   1   3   1        648.63        635.74         7.81 o                         
   2   3   1        135.28        117.95         3.87 o                         
   3   3   1        562.30        560.47         8.92 o                         
   4   3   1         51.71         57.50         2.69 o                         
   5   3   1        379.72        396.87         5.38 o                         
   6   3   1        111.47        110.90         2.98 o                         
   7   3   1        273.46        284.91         5.35 o                         
   8   3   1         11.43         13.87         2.20 o                         
   9   3   1         84.75         83.06         3.70 o                         
  10   3   1        806.36        787.48        11.34 o                         
  11   3   1         16.63         14.50         1.70 o                         
  12   3   1        105.81        111.89         4.30 o                         
  13   3   1         18.30         18.12         1.84 o                         
  14   3   1         76.51         66.21         3.32 o                         
  15   3   1        147.58        154.44         7.57 o                         
  16   3   1        321.46        325.70         7.92 o                         
  17   3   1         50.98         54.16         4.40 o                         
  18   3   1         36.65         39.60         3.76 o                         
  19   3   1         47.37         54.02        15.32 o                         
  20   3   1        120.87        131.12        12.60 o                         
  21   3   1         15.67         15.55         7.21 o                         
  22   3   1         29.76         28.53         5.90 o                         
  23   3   1        179.16        163.36        14.02 o                         
  24   3   1        118.09        107.53        11.72 o                         
  25   3   1         12.57         11.58         9.96 o                         
   1   4   1        631.91        636.37         8.95 o                         
   2   4   1        495.88        504.04         9.11 o                         
   3   4   1        228.74        244.60         7.76 o                         
   4   4   1        392.68        392.73         8.91 o                         
   5   4   1         66.74         63.32         3.80 o                         
   6   4   1          3.17          2.07         1.34 o                         
   7   4   1        748.93        765.28         8.47 o                         
   8   4   1         26.38         22.91         1.75 o                         
   9   4   1         95.98        112.50         4.07 o                         
  10   4   1         51.97         64.57         4.59 o                         
  11   4   1        140.27        142.90         5.38 o                         
  12   4   1          3.48          4.32         1.17 o                         
  13   4   1         91.18         93.10         4.43 o                         
  14   4   1        201.30        193.68         6.28 o                         
  15   4   1        744.40        721.74        16.98 o                         
  16   4   1        204.00        200.55        10.16 o                         
  17   4   1        339.51        342.58        12.23 o                         
  18   4   1         41.36         43.59         4.67 o                         
  19   4   1          2.82          8.02         3.29 o                         
  20   4   1         22.72         21.37         4.07 o                         
  21   4   1         50.16         50.34         6.08 o                         
  22   4   1          4.49         -0.88         2.64 o                         
  23   4   1         20.28         29.94         6.36 o                         
  24   4   1         20.76         31.52        16.60 o                         
   0   5   1        238.22        254.76         8.93 o                         
   1   5   1        725.38        743.51        11.48 o                         
   2   5   1        359.44        383.14         8.85 o                         
   3   5   1       1163.80       1258.57        16.10 o                         
   4   5   1        330.71        362.23        10.90 o                         
   5   5   1        232.74        250.70         9.36 o                         
   6   5   1         23.39         26.96         3.73 o                         
   7   5   1         88.53         82.20         4.94 o                         
   8   5   1          0.63          1.56         1.46 o                         
   9   5   1          9.18         12.15         2.06 o                         
  10   5   1        106.55        100.29         3.26 o                         
  11   5   1         52.21         53.69         2.71 o                         
  12   5   1         12.08         14.62         1.64 o                         
  13   5   1        268.07        277.79        10.63 o                         
  14   5   1        205.80        198.37         7.04 o                         
  15   5   1        166.65        157.49         8.41 o                         
  16   5   1        282.45        285.66        11.50 o                         
  17   5   1        276.02        269.06        11.35 o                         
  18   5   1         54.44         54.20         5.24 o                         
  19   5   1          4.40         10.10         3.58 o                         
  20   5   1          7.52         12.99         4.41 o                         
  21   5   1         10.62         14.37         4.92 o                         
  22   5   1         18.54         12.50         4.53 o                         
  23   5   1          5.54         11.58         3.93 o                         
   1   6   1        239.80        225.91         6.48 o                         
   2   6   1         31.76         31.84         3.10 o                         
   3   6   1        177.70        185.00         6.75 o                         
   4   6   1         45.80         53.08         4.85 o                         
   5   6   1        155.77        158.45         8.19 o                         
   6   6   1        129.57        118.92         7.27 o                         
   7   6   1         94.38         91.60         6.57 o                         
   8   6   1          7.52          8.44         2.49 o                         
   9   6   1         19.07         20.76         3.08 o                         
  10   6   1        130.38        137.58        10.21 o                         
  11   6   1        233.79        236.72         8.50 o                         
  12   6   1          0.29          0.43         1.50 o                         
  13   6   1         27.49         28.48         3.22 o                         
  14   6   1         25.11         21.74         2.88 o                         
  15   6   1         79.47         79.21         5.40 o                         
  16   6   1        113.53        117.02         6.70 o                         
  17   6   1        372.52        362.23        11.91 o                         
  18   6   1          7.98         10.60         2.54 o                         
  19   6   1         11.42          9.47         2.51 o                         
  20   6   1         52.96         56.59         6.21 o                         
  21   6   1         31.84         28.98         5.10 o                         
  22   6   1         39.72         47.35         6.52 o                         
   0   7   1        486.41        481.40        14.32 o                         
   1   7   1        172.09        165.36         5.95 o                         
   2   7   1        618.72        612.24        11.51 o                         
   3   7   1        110.56        106.67         5.58 o                         
   4   7   1        322.77        307.93        12.19 o                         
   5   7   1        111.41        118.40         7.72 o                         
   6   7   1        166.28        151.56        18.07 o                         
   7   7   1         92.46         82.48         9.69 o                         
   8   7   1        289.39        268.47        12.13 o                         
   9   7   1         42.67         57.60         5.85 o                         
  10   7   1        301.22        330.19        14.10 o                         
  11   7   1        162.39        158.29        12.37 o                         
  12   7   1         28.01         31.51         3.61 o                         
  13   7   1         40.34         44.50         4.31 o                         
  14   7   1        142.34        131.62         7.14 o                         
  15   7   1         78.77         77.39         8.05 o                         
  16   7   1        193.45        188.20         8.86 o                         
  17   7   1          7.16          3.06         1.93 o                         
  18   7   1         14.79         12.94         5.08 o                         
  19   7   1          2.76          2.54         2.14 o                         
  20   7   1        153.18        171.10        10.91 o                         
  21   7   1         10.03         10.71         3.94 o                         
   1   8   1        147.70        147.43         6.05 o                         
   2   8   1          6.03          5.20         1.41 o                         
   3   8   1        274.85        266.00         8.08 o                         
   4   8   1         25.32         25.43         5.18 o                         
   5   8   1        341.58        321.99        13.71 o                         
   6   8   1         87.05         80.02         6.98 o                         
   7   8   1         93.84         97.04         7.80 o                         
   8   8   1         79.14         86.66         7.48 o                         
   9   8   1        170.64        154.51        10.04 o                         
  10   8   1         79.12         80.96         7.36 o                         
  11   8   1         91.19         88.43         7.99 o                         
  12   8   1         85.86         76.36         9.79 o                         
  13   8   1         40.65         40.20         4.83 o                         
  14   8   1         57.43         50.59         5.34 o                         
  15   8   1         51.85         43.74         5.13 o                         
  16   8   1         78.41         75.99         6.66 o                         
  17   8   1         55.12         55.39         5.17 o                         
  18   8   1         28.53         26.44         3.86 o                         
  19   8   1         15.48         14.35         3.64 o                         
  20   8   1          1.09         -0.63         2.30 o                         
   0   9   1        363.63        352.58        13.85 o                         
   1   9   1         34.46         37.59         3.33 o                         
   2   9   1         91.15         83.30         4.81 o                         
   3   9   1        477.32        454.58        13.62 o                         
   4   9   1        275.03        254.78        10.38 o                         
   5   9   1        321.61        330.36        14.86 o                         
   6   9   1        376.08        374.61        15.87 o                         
   7   9   1        415.99        393.30        16.58 o                         
   8   9   1        214.80        205.95        12.19 o                         
   9   9   1        193.21        173.77        11.36 o                         
  10   9   1         76.74         84.35         8.17 o                         
  11   9   1          0.79          0.29         2.14 o                         
  12   9   1         53.19         53.06         6.77 o                         
  13   9   1         31.87         24.81         4.99 o                         
  14   9   1         65.02         53.83         5.84 o                         
  15   9   1         22.59         17.92         3.52 o                         
  16   9   1         15.58         15.29         3.52 o                         
  17   9   1         52.51         53.23         6.00 o                         
  18   9   1         18.47         11.79         4.05 o                         
   1  10   1         16.45         14.81         3.06 o                         
   2  10   1         67.99         67.70         5.64 o                         
   3  10   1        105.68         97.20         6.81 o                         
   4  10   1         64.94         74.31         6.05 o                         
   5  10   1         51.68         50.34         5.16 o                         
   6  10   1          9.89         15.38         4.19 o                         
   7  10   1         14.19         16.35         5.81 o                         
   8  10   1          2.10          1.34         2.45 o                         
   9  10   1         51.81         49.33         6.65 o                         
  10  10   1          6.53          5.45         3.22 o                         
  11  10   1          9.18         14.04         4.48 o                         
  12  10   1         53.43         52.56         7.04 o                         
  13  10   1          8.41          5.16         2.14 o                         
  14  10   1         30.39         31.89         4.74 o                         
  15  10   1         42.13         60.10         6.43 o                         
  16  10   1         32.99         32.90         5.03 o                         
   0  11   1          1.54         -3.60         3.80 o                         
   1  11   1         94.32         94.19        12.88 o                         
   2  11   1         10.86         12.10         3.65 o                         
   3  11   1          5.16          4.79         7.72 o                         
   4  11   1         45.84         43.23         6.27 o                         
   5  11   1         42.18         46.64         6.50 o                         
   6  11   1         18.04         17.68         5.34 o                         
   7  11   1         71.64         78.27         6.72 o                         
   8  11   1          5.21          3.07         3.16 o                         
   9  11   1         47.15         44.48         6.57 o                         
  10  11   1         31.36         36.74         5.93 o                         
  11  11   1          1.66          4.14         5.78 o                         
  12  11   1         47.04         57.41        11.97 o                         
   1  12   1         34.23         31.36         5.58 o                         
   2  12   1         40.59         46.13         6.70 o                         
   3  12   1         34.57         28.60        12.92 o                         
   4  12   1         16.82         16.98         4.52 o                         
   5  12   1         26.87         36.25         5.97 o                         
   6  12   1          1.46         -1.28         2.76 o                         
   7  12   1         80.70         97.74         9.82 o                         
   8  12   1          7.45         14.00         4.11 o                         
   0   0   2        337.40        352.25        10.27 o                         
   2   0   2        759.52        749.66        10.88 o                         
   4   0   2       2507.92       2676.84        54.09 o                         
   6   0   2       1215.58       1322.68        24.84 o                         
   8   0   2       3258.65       3197.68        51.92 o                         
  10   0   2       3188.77       3145.06        51.61 o                         
  12   0   2         54.27         49.03         4.83 o                         
  14   0   2        203.53        197.28         7.33 o                         
  16   0   2        186.86        173.52         6.69 o                         
  18   0   2        150.66        138.80        16.39 o                         
  20   0   2         25.18         34.01         9.56 o                         
  22   0   2         12.78         15.90         6.41 o                         
  24   0   2         24.43         29.78         9.13 o                         
   1   1   2        230.55        224.60         4.86 o                         
   2   1   2          6.42          5.76         1.03 o                         
   3   1   2        579.07        547.87        12.16 o                         
   4   1   2        115.18        115.59         2.76 o                         
   5   1   2        401.53        415.78         5.94 o                         
   6   1   2        780.40        808.16         8.15 o                         
   7   1   2        116.70        100.75         3.50 o                         
   8   1   2       1361.88       1356.36        15.16 o                         
   9   1   2        611.71        569.55        10.00 o                         
  10   1   2        175.10        177.54         7.17 o                         
  11   1   2        129.17        121.70         4.79 o                         
  12   1   2        189.70        185.53         6.93 o                         
  13   1   2         89.12         81.70         4.49 o                         
  14   1   2         80.58         80.30         5.55 o                         
  15   1   2         42.04         43.67         5.00 o                         
  16   1   2         24.11         25.41         2.59 o                         
  17   1   2         73.35         71.08         8.05 o                         
  18   1   2        111.67        116.01        10.72 o                         
  19   1   2         12.91         16.00         4.26 o                         
  20   1   2         40.07         49.15         7.58 o                         
  21   1   2         79.47         91.03        10.29 o                         
  22   1   2         70.10         84.74        10.29 o                         
  23   1   2         19.81         28.66        10.75 o                         
  24   1   2         63.83         59.00         9.23 o                         
   1   2   2        490.98        489.56        16.52 o                         
   2   2   2         10.76          8.53         2.74 o                         
   3   2   2         37.80         41.36         5.57 o                         
   4   2   2        165.68        154.08         2.93 o                         
   5   2   2         60.62         64.38         2.02 o                         
   6   2   2        137.96        143.93         3.08 o                         
   7   2   2       1712.55       1764.83        20.84 o                         
   8   2   2       1187.36       1186.17        11.75 o                         
   9   2   2        821.36        811.80        10.74 o                         
  10   2   2        195.91        199.53         5.39 o                         
  11   2   2         70.23         70.96         4.42 o                         
  12   2   2         88.12         77.66         4.67 o                         
  13   2   2        232.87        233.99         8.15 o                         
  14   2   2        117.64        116.57         8.05 o                         
  15   2   2         65.08         61.58         4.34 o                         
  16   2   2        268.63        255.42         8.72 o                         
  17   2   2        247.81        265.65        15.81 o                         
  18   2   2         55.08         51.19         7.45 o                         
  19   2   2         14.63         13.37         4.33 o                         
  20   2   2         72.58         79.37         9.47 o                         
  21   2   2         13.49         13.75         4.36 o                         
  22   2   2         39.73         39.83         7.17 o                         
  23   2   2         40.52         44.38        11.66 o                         
  24   2   2          4.10          6.26         3.78 o                         
   1   3   2        207.11        221.71         5.51 o                         
   2   3   2         10.51          6.75         1.01 o                         
   3   3   2        225.67        229.78         7.96 o                         
   4   3   2         19.67         21.37         1.24 o                         
   5   3   2        141.65        145.36         3.29 o                         
   6   3   2        106.08        105.26         4.84 o                         
   7   3   2          5.61          6.06         0.85 o                         
   8   3   2         38.17         44.86         2.52 o                         
   9   3   2        242.82        250.00         6.05 o                         
  10   3   2        233.22        236.45         6.94 o                         
  11   3   2        598.62        556.80        11.30 o                         
  12   3   2        103.14         99.28         5.62 o                         
  13   3   2        265.77        247.17         7.04 o                         
  14   3   2        260.95        276.15         9.30 o                         
  15   3   2         49.59         44.93         3.35 o                         
  16   3   2          8.84          9.75         2.09 o                         
  17   3   2          6.95          9.07         2.61 o                         
  18   3   2         76.57         82.62         6.86 o                         
  19   3   2          5.23          7.91         3.13 o                         
  20   3   2         11.89         11.67         6.39 o                         
  21   3   2         42.43         47.69         7.71 o                         
  22   3   2         13.97         15.98         7.63 o                         
  23   3   2         57.81         70.10         9.98 o                         
  24   3   2         34.29         27.21         6.63 o                         
   0   4   2        656.41        706.58        12.18 o                         
   1   4   2        889.98        908.51        14.35 o                         
   2   4   2        152.97        150.80         5.64 o                         
   3   4   2       1342.86       1393.40        16.79 o                         
   4   4   2         74.81         76.61         3.41 o                         
   5   4   2        154.84        164.82         4.73 o                         
   6   4   2         57.66         58.74         3.00 o                         
   7   4   2        162.08        160.70         5.53 o                         
   8   4   2        110.14        101.23         4.57 o                         
   9   4   2         21.79         20.84         2.26 o                         
  10   4   2        424.34        425.86        11.11 o                         
  11   4   2        524.85        504.90        10.93 o                         
  12   4   2         96.96         86.67         4.71 o                         
  13   4   2        412.59        414.73        15.39 o                         
  14   4   2         77.92         79.58         5.28 o                         
  15   4   2         11.35         11.31         2.71 o                         
  16   4   2         75.76         64.69         7.27 o                         
  17   4   2         55.03         63.35         6.10 o                         
  18   4   2         10.02          8.99         2.40 o                         
  19   4   2         25.87         33.05         6.45 o                         
  20   4   2          6.37         15.72         7.73 o                         
  21   4   2         11.74          5.73         3.24 o                         
  22   4   2          9.49          4.92         3.47 o                         
  23   4   2         36.52         54.25         8.73 o                         
   1   5   2        120.61        134.15         4.22 o                         
   2   5   2        585.99        580.84         8.81 o                         
   3   5   2        303.98        298.56         6.85 o                         
   4   5   2         48.65         54.12         2.88 o                         
   5   5   2         63.63         59.72         3.14 o                         
   6   5   2          2.57          3.96         1.03 o                         
   7   5   2         11.82         13.94         1.73 o                         
   8   5   2         14.29         11.90         1.63 o                         
   9   5   2         37.15         34.78         2.66 o                         
  10   5   2        313.29        309.58         8.97 o                         
  11   5   2        964.58        932.90        16.04 o                         
  12   5   2        295.41        298.34         9.38 o                         
  13   5   2        337.39        346.13        10.40 o                         
  14   5   2         40.46         45.96         5.03 o                         
  15   5   2         38.13         37.00         4.47 o                         
  16   5   2         14.28          8.38         3.07 o                         
  17   5   2        126.88        114.19         8.02 o                         
  18   5   2         26.51         25.15         3.50 o                         
  19   5   2          5.19          0.66         2.28 o                         
  20   5   2         28.55         37.08         7.27 o                         
  21   5   2         36.21         43.33         7.63 o                         
  22   5   2          6.38         16.33         4.92 o                         
   0   6   2        146.63        157.93         6.73 o                         
   1   6   2         45.51         48.13         2.86 o                         
   2   6   2        133.26        143.28         4.59 o                         
   3   6   2         55.07         64.14         3.39 o                         
   4   6   2          3.01          2.16         0.93 o                         
   5   6   2         49.96         49.69         4.25 o                         
   6   6   2         90.19         97.54         4.37 o                         
   7   6   2          2.23          1.67         0.95 o                         
   8   6   2         32.98         32.00         2.64 o                         
   9   6   2        187.35        185.19         6.36 o                         
  10   6   2        105.79        104.12         4.88 o                         
  11   6   2        106.70         93.10         4.72 o                         
  12   6   2        211.91        192.49         6.83 o                         
  13   6   2        110.02        101.30         5.07 o                         
  14   6   2         13.85         15.96         4.15 o                         
  15   6   2         49.65         47.19         4.32 o                         
  16   6   2         47.99         59.79         4.97 o                         
  17   6   2        102.35        116.86         6.96 o                         
  18   6   2          6.31          4.04         1.65 o                         
  19   6   2         96.43        106.57         7.05 o                         
  20   6   2         19.97         23.11         3.69 o                         
  21   6   2         19.28         34.85         5.50 o                         
   1   7   2          2.76          5.16         1.13 o                         
   2   7   2        131.24        135.68         4.84 o                         
   3   7   2         34.53         29.14         2.56 o                         
   4   7   2        480.26        449.76         9.65 o                         
   5   7   2         95.58        101.56         4.75 o                         
   6   7   2        381.12        377.06         9.51 o                         
   7   7   2         28.55         30.21         2.76 o                         
   8   7   2        250.98        241.28        10.55 o                         
   9   7   2        155.95        156.32         6.67 o                         
  10   7   2        155.71        157.22         6.84 o                         
  11   7   2          3.05          1.01         1.05 o                         
  12   7   2         21.59         22.00         2.68 o                         
  13   7   2         53.73         51.49         3.90 o                         
  14   7   2        445.73        438.47        13.02 o                         
  15   7   2         34.16         37.60         4.10 o                         
  16   7   2         94.77        104.96         6.72 o                         
  17   7   2          6.11          7.19         2.08 o                         
  18   7   2         79.95         91.71         6.64 o                         
  19   7   2         12.62         10.09         3.14 o                         
  20   7   2         44.18         61.63         8.71 o                         
   0   8   2        605.51        596.74        15.19 o                         
   1   8   2         12.50         12.55         1.67 o                         
   2   8   2        216.09        200.10         6.29 o                         
   3   8   2         38.75         36.29         3.09 o                         
   4   8   2        126.85        122.91         7.89 o                         
   5   8   2         11.99          7.07         1.72 o                         
   6   8   2         51.48         47.64         3.51 o                         
   7   8   2        369.80        364.76         9.67 o                         
   8   8   2         26.77         22.99         2.61 o                         
   9   8   2         52.33         49.07         4.04 o                         
  10   8   2         15.10         13.98         2.94 o                         
  11   8   2         43.55         43.36         3.96 o                         
  12   8   2          0.07         -0.48         1.33 o                         
  13   8   2         32.21         30.37         3.29 o                         
  14   8   2         27.55         25.68         3.80 o                         
  15   8   2          5.91          3.63         2.60 o                         
  16   8   2          5.24          7.20         2.79 o                         
  17   8   2         62.26         62.00         6.54 o                         
  18   8   2         53.02         54.76         6.32 o                         
   1   9   2         12.04         12.52         1.91 o                         
   2   9   2        153.34        153.02         5.87 o                         
   3   9   2        146.26        130.26         5.94 o                         
   4   9   2        126.76        122.41         5.82 o                         
   5   9   2        142.20        129.33         6.05 o                         
   6   9   2         49.50         54.34         4.01 o                         
   7   9   2        103.35        101.57         5.48 o                         
   8   9   2         52.65         54.55         4.11 o                         
   9   9   2        200.59        191.33         7.63 o                         
  10   9   2         32.99         38.63         4.12 o                         
  11   9   2         92.08         98.22         7.27 o                         
  12   9   2         72.97         91.58         7.12 o                         
  13   9   2         17.57         19.59         4.17 o                         
  14   9   2         27.62         34.58         5.76 o                         
  15   9   2         31.75         49.31        12.72 o                         
  16   9   2         28.76         24.31         9.69 o                         
   0  10   2         84.25         76.33         6.33 o                         
   1  10   2         34.85         33.24         2.90 o                         
   2  10   2         33.80         32.09         3.75 o                         
   3  10   2        101.05         88.45         6.90 o                         
   4  10   2         96.32         90.99         6.16 o                         
   5  10   2         46.19         34.56         3.97 o                         
   6  10   2         39.22         43.52         4.38 o                         
   7  10   2         56.87         47.15         4.60 o                         
   8  10   2         16.54         12.68         3.25 o                         
   9  10   2         76.03         70.58         5.62 o                         
  10  10   2        115.56        112.02         7.20 o                         
  11  10   2         22.65         25.15         3.96 o                         
  12  10   2         54.68         53.00         5.07 o                         
  13  10   2         23.87         26.38         7.31 o                         
  14  10   2          6.00          7.44         3.41 o                         
   1  11   2          1.06          0.06         2.56 o                         
   2  11   2          9.95          8.92         7.49 o                         
   3  11   2          1.20          4.17         4.99 o                         
   4  11   2          2.00          4.81         3.07 o                         
   5  11   2          8.55          8.09         4.61 o                         
   6  11   2         23.63         25.77         4.33 o                         
   7  11   2         23.49         25.76         4.35 o                         
   8  11   2          3.31         -2.53         3.07 o                         
   9  11   2         65.42         75.53         8.85 o                         
  10  11   2         62.27         60.11         6.58 o                         
   0  12   2        125.80        142.08        18.52 o                         
   1  12   2         17.49         21.69         5.45 o                         
   2  12   2          4.95          3.30         2.98 o                         
   3  12   2         29.32         37.62        14.91 o                         
   2   0   3        395.88        403.87         8.53 o                         
   4   0   3         56.22         60.73         3.12 o                         
   6   0   3        380.48        377.33        10.19 o                         
   8   0   3        107.81         98.38         5.41 o                         
  10   0   3        237.55        222.76         8.90 o                         
  12   0   3       1077.95       1040.03        18.12 o                         
  14   0   3        987.84        882.13        24.43 o                         
  16   0   3         24.35         23.86         3.00 o                         
  18   0   3        106.12        129.53        11.19 o                         
  20   0   3         33.21         19.73         9.26 o                         
  22   0   3          1.95         -0.12         2.68 o                         
   0   1   3        945.27        995.36        14.82 o                         
   1   1   3         41.46         32.18         7.12 o                         
   2   1   3         76.81         63.78         8.21 o                         
   3   1   3        200.07        197.64         8.32 o                         
   4   1   3         60.96         53.30         2.32 o                         
   5   1   3         36.57         34.05         1.94 o                         
   6   1   3        128.96        132.06         3.64 o                         
   7   1   3        172.71        161.80         4.16 o                         
   8   1   3        250.48        264.20         6.22 o                         
   9   1   3         10.40         12.58         1.57 o                         
  10   1   3        197.89        192.67         5.78 o                         
  11   1   3         11.13         13.78         1.61 o                         
  12   1   3        171.16        165.28         5.14 o                         
  13   1   3        535.82        506.94         9.04 o                         
  14   1   3         15.63         17.31         1.87 o                         
  15   1   3         16.62         11.95         1.58 o                         
  16   1   3         16.37         11.37         1.73 o                         
  17   1   3         55.50         59.60         5.98 o                         
  18   1   3          6.95          2.64         1.96 o                         
  19   1   3         32.97         36.49         4.39 o                         
  20   1   3         48.80         43.09         4.75 o                         
  21   1   3          4.30          6.18         2.69 o                         
  22   1   3         25.42         24.65         4.08 o                         
   1   2   3        493.09        442.02        37.27 o                         
   2   2   3        194.20        181.70         7.13 o                         
   3   2   3        415.21        414.36         9.25 o                         
   4   2   3         29.30         29.04         1.99 o                         
   5   2   3        173.34        170.87         4.65 o                         
   6   2   3         11.36         10.50         1.12 o                         
   7   2   3         28.47         24.87         1.56 o                         
   8   2   3         16.93         17.17         1.69 o                         
   9   2   3         31.20         32.78         2.24 o                         
  10   2   3         12.77         11.72         1.51 o                         
  11   2   3        267.29        270.20         6.24 o                         
  12   2   3        385.14        382.31         7.49 o                         
  13   2   3        301.00        299.87         6.68 o                         
  14   2   3        461.21        439.06         8.58 o                         
  15   2   3         13.00         12.32         1.95 o                         
  16   2   3          8.33          8.03         1.70 o                         
  17   2   3        112.97        105.05         7.00 o                         
  18   2   3         20.32         21.21         3.38 o                         
  19   2   3         57.70         57.82         7.32 o                         
  20   2   3          4.89         11.37         3.48 o                         
  21   2   3         32.51         35.24         7.01 o                         
  22   2   3          1.85          2.95         2.72 o                         
   0   3   3        133.22        138.06         9.44 o                         
   1   3   3        216.53        209.52         7.24 o                         
   2   3   3          2.86          1.85         1.43 o                         
   3   3   3         16.77         17.97         2.09 o                         
   4   3   3        204.48        207.41         3.68 o                         
   5   3   3         43.09         43.98         2.48 o                         
   6   3   3          3.12          2.34         0.65 o                         
   7   3   3        807.22        778.63         9.41 o                         
   8   3   3        100.96         95.04         3.72 o                         
   9   3   3        158.06        148.94         4.37 o                         
  10   3   3        207.44        208.27         5.19 o                         
  11   3   3         39.58         36.65         2.57 o                         
  12   3   3        291.54        290.03         7.71 o                         
  13   3   3        120.20        110.77         4.87 o                         
  14   3   3         65.65         66.66         3.85 o                         
  15   3   3         29.17         26.65         2.53 o                         
  16   3   3         31.02         27.75         2.62 o                         
  17   3   3         17.32         17.88         2.87 o                         
  18   3   3          6.68          9.75         3.88 o                         
  19   3   3         37.20         41.98         7.37 o                         
  20   3   3         48.12         54.46         8.56 o                         
  21   3   3         10.35          7.19         4.07 o                         
   1   4   3         24.77         26.20         2.85 o                         
   2   4   3          6.93          8.95         2.80 o                         
   3   4   3         25.76         31.61         5.41 o                         
   4   4   3        130.11        125.74         7.09 o                         
   5   4   3        569.28        537.89        13.20 o                         
   6   4   3        345.63        331.10        10.46 o                         
   7   4   3        397.35        365.52        11.07 o                         
   8   4   3        237.13        222.82         8.80 o                         
   9   4   3        316.94        303.15        10.28 o                         
  10   4   3         49.56         45.82         4.27 o                         
  11   4   3         91.91         86.00         3.88 o                         
  12   4   3         81.69         79.90         3.78 o                         
  13   4   3         99.32         97.40         4.23 o                         
  14   4   3          4.09          4.28         1.58 o                         
  15   4   3         15.46         18.24         2.43 o                         
  16   4   3          7.53          6.67         1.51 o                         
  17   4   3         16.26         12.95         3.30 o                         
  18   4   3          3.42          2.60         3.14 o                         
  19   4   3         94.06        108.22         8.92 o                         
  20   4   3         18.47         25.06         6.06 o                         
  21   4   3         75.76         72.37         9.99 o                         
   0   5   3         18.16         18.22         4.02 o                         
   1   5   3         53.24         50.01         4.95 o                         
   2   5   3          3.70          4.83         1.01 o                         
   3   5   3         12.36         14.16         1.77 o                         
   4   5   3         26.67         32.33         2.70 o                         
   5   5   3         50.16         56.93         3.83 o                         
   6   5   3        703.78        701.42        21.37 o                         
   7   5   3       1446.80       1385.43        22.39 o                         
   8   5   3        207.66        192.80         8.48 o                         
   9   5   3        238.78        215.46         9.03 o                         
  10   5   3         75.16         74.20         5.44 o                         
  11   5   3        111.32        108.35         6.51 o                         
  12   5   3         57.93         53.81         4.75 o                         
  13   5   3         44.69         47.54         4.44 o                         
  14   5   3         21.44         18.49         2.61 o                         
  15   5   3         11.33          8.99         1.99 o                         
  16   5   3          9.77         13.24         2.26 o                         
  17   5   3          0.94          0.32         2.02 o                         
  18   5   3         23.56         28.47         4.74 o                         
  19   5   3         20.41         22.31         4.60 o                         
  20   5   3         36.85         50.54         8.53 o                         
   1   6   3         94.78         95.02         7.03 o                         
   2   6   3         16.54         15.38         3.29 o                         
   3   6   3          1.04          3.60         1.97 o                         
   4   6   3          5.33          4.65         2.07 o                         
   5   6   3         56.44         52.40         5.36 o                         
   6   6   3         10.43         12.48         2.74 o                         
   7   6   3        100.55         97.69         5.42 o                         
   8   6   3        122.99        108.19         5.83 o                         
   9   6   3         56.81         55.51         4.02 o                         
  10   6   3         23.38         25.76         2.84 o                         
  11   6   3         66.20         68.48         4.59 o                         
  12   6   3         99.12        101.59         5.66 o                         
  13   6   3         88.34         83.20         7.44 o                         
  14   6   3         73.13         52.17         6.07 o                         
  15   6   3         46.74         55.20         6.29 o                         
  16   6   3         39.54         39.39         4.83 o                         
  17   6   3         11.43          8.53         2.78 o                         
  18   6   3         26.74         23.90         4.08 o                         
  19   6   3          4.44          9.09         3.53 o                         
   0   7   3        642.54        605.86        30.66 o                         
   1   7   3         44.10         39.84         4.88 o                         
   2   7   3         92.03         87.84         7.13 o                         
   3   7   3         45.20         37.59         4.80 o                         
   4   7   3         94.81         93.79         8.86 o                         
   5   7   3          1.56          3.55         2.31 o                         
   6   7   3        111.43         93.69         7.35 o                         
   7   7   3         13.07          6.54         2.42 o                         
   8   7   3        114.61        105.46        12.21 o                         
   9   7   3         36.13         30.18         4.27 o                         
  10   7   3        302.54        304.81        13.31 o                         
  11   7   3         40.98         48.03         5.54 o                         
  12   7   3         45.57         40.41         4.50 o                         
  13   7   3        160.69        180.13        11.34 o                         
  14   7   3         93.05         95.78        11.32 o                         
  15   7   3         18.41         17.76         3.78 o                         
  16   7   3          0.18          3.14         2.57 o                         
  17   7   3          4.22         14.09         7.22 o                         
   1   8   3         53.41         45.20         5.43 o                         
   2   8   3         22.11         22.28         4.02 o                         
   3   8   3         18.26         11.13         3.36 o                         
   4   8   3        154.28        147.24         9.45 o                         
   5   8   3         20.64         18.67         3.76 o                         
   6   8   3         47.31         43.93        10.29 o                         
   7   8   3          0.97         -2.33         2.33 o                         
   8   8   3         11.02         12.04         3.06 o                         
   9   8   3          9.00          6.33         2.26 o                         
  10   8   3         65.61         66.78         6.50 o                         
  11   8   3         17.18         14.61         3.34 o                         
  12   8   3         78.46         75.88         7.00 o                         
  13   8   3         91.79         96.50        10.57 o                         
  14   8   3          8.24         14.88         4.71 o                         
  15   8   3          6.95          3.18         3.35 o                         
   0   9   3        198.85        176.19        13.03 o                         
   1   9   3         97.59         96.84         9.76 o                         
   2   9   3        102.65        104.05         8.32 o                         
   3   9   3          7.93          4.06         2.30 o                         
   4   9   3         51.67         53.47         6.06 o                         
   5   9   3         17.00         14.85         3.93 o                         
   6   9   3         34.68         21.63         3.79 o                         
   7   9   3          9.68          3.64         3.03 o                         
   8   9   3         15.63         13.95         3.19 o                         
   9   9   3         13.00         12.75         3.26 o                         
  10   9   3         25.08         32.20         4.90 o                         
  11   9   3         83.54         95.67         8.22 o                         
  12   9   3          3.98          1.11         2.70 o                         
  13   9   3         13.86         19.14         6.56 o                         
   1  10   3         31.57         26.48         4.72 o                         
   2  10   3        116.99         99.53         8.48 o                         
   3  10   3         12.88          6.43         2.60 o                         
   4  10   3         15.78         13.39         4.24 o                         
   5  10   3          7.95          5.46         2.61 o                         
   6  10   3          1.18          5.90         2.68 o                         
   7  10   3         28.49         34.18         5.25 o                         
   8  10   3         50.68         43.86         5.82 o                         
   9  10   3          5.19          8.53         2.97 o                         
   0  11   3         40.24         47.53        10.98 o                         
   1  11   3         31.11         19.55         5.01 o                         
   2  11   3          7.78          6.89         4.57 o                         
   3  11   3          2.03          0.38         2.79 o                         
   0   0   4        324.10        324.85        11.08 o                         
   2   0   4        101.62        110.94         6.49 o                         
   4   0   4        241.29        250.33        10.26 o                         
   6   0   4         55.50         53.19         4.47 o                         
   8   0   4        333.04        313.31        10.98 o                         
  10   0   4        377.97        352.26        11.85 o                         
  12   0   4         24.25         17.99         3.00 o                         
  14   0   4          3.72          1.46         3.43 o                         
  16   0   4         72.76         65.86         6.45 o                         
  18   0   4         73.81         63.78         8.60 o                         
   1   1   4         93.34         99.31         4.17 o                         
   2   1   4         79.86         82.41         3.99 o                         
   3   1   4         44.30         39.98         2.90 o                         
   4   1   4        145.01        145.51         5.61 o                         
   5   1   4          7.18         10.37         1.98 o                         
   6   1   4         51.79         55.03         3.43 o                         
   7   1   4         31.52         31.20         2.65 o                         
   8   1   4        138.56        122.69         4.90 o                         
   9   1   4          5.60          3.64         1.18 o                         
  10   1   4        143.91        134.11         5.20 o                         
  11   1   4          5.10          3.89         1.29 o                         
  12   1   4          9.52         11.04         1.68 o                         
  13   1   4         26.67         26.54         2.53 o                         
  14   1   4         87.97         90.01         4.46 o                         
  15   1   4          2.00          0.25         1.27 o                         
  16   1   4        100.23         91.46         5.37 o                         
  17   1   4         30.75         24.11         4.48 o                         
  18   1   4         83.43         74.60         6.41 o                         
  19   1   4         21.87         27.60         4.36 o                         
   0   2   4          4.67          2.73         2.34 o                         
   1   2   4         70.43         69.32         4.06 o                         
   2   2   4         66.15         68.59         3.77 o                         
   3   2   4        144.80        151.69         5.66 o                         
   4   2   4        219.67        219.57         6.60 o                         
   5   2   4        185.22        193.91         6.31 o                         
   6   2   4         46.86         41.66         3.04 o                         
   7   2   4         53.58         53.33         3.46 o                         
   8   2   4         93.75         96.11         4.66 o                         
   9   2   4        149.21        141.22         5.72 o                         
  10   2   4         64.04         74.35         3.95 o                         
  11   2   4          9.24         10.73         1.89 o                         
  12   2   4         55.16         47.76         3.27 o                         
  13   2   4         10.19          5.72         1.33 o                         
  14   2   4          3.30          2.71         1.29 o                         
  15   2   4         53.31         56.32         3.60 o                         
  16   2   4        165.73        147.60         6.78 o                         
  17   2   4        195.99        190.36        10.05 o                         
  18   2   4        105.65        103.85         7.64 o                         
  19   2   4         46.19         51.24         6.65 o                         
   1   3   4         70.04         70.58         4.56 o                         
   2   3   4        152.01        159.64         8.57 o                         
   3   3   4        218.69        207.07         6.28 o                         
   4   3   4         26.93         27.19         2.27 o                         
   5   3   4         68.92         65.16         3.41 o                         
   6   3   4         90.26         91.59         4.06 o                         
   7   3   4         40.71         41.26         3.00 o                         
   8   3   4         20.56         21.33         2.28 o                         
   9   3   4         35.20         34.65         2.78 o                         
  10   3   4         52.63         51.53         3.39 o                         
  11   3   4         86.66         86.78         4.41 o                         
  12   3   4         36.27         32.95         2.80 o                         
  13   3   4          9.68         12.56         2.29 o                         
  14   3   4          3.71          2.93         1.56 o                         
  15   3   4         31.99         38.42         3.95 o                         
  16   3   4        158.50        161.45        10.91 o                         
  17   3   4        172.83        166.69        11.38 o                         
  18   3   4         49.45         38.19         5.89 o                         
   0   4   4        245.77        235.88        11.82 o                         
   1   4   4        176.43        179.26         7.29 o                         
   2   4   4         44.71         51.21         3.99 o                         
   3   4   4        847.34        862.67        16.05 o                         
   4   4   4        111.16        106.38         4.72 o                         
   5   4   4        124.73        119.46         4.70 o                         
   6   4   4         40.88         40.90         2.86 o                         
   7   4   4         41.08         38.06         2.80 o                         
   8   4   4          3.95          3.87         1.40 o                         
   9   4   4         67.33         71.08         4.26 o                         
  10   4   4         24.21         23.88         2.58 o                         
  11   4   4        105.23        111.41         6.01 o                         
  12   4   4          8.14          8.69         1.94 o                         
  13   4   4         21.41         26.93         3.08 o                         
  14   4   4          5.00          5.36         1.63 o                         
  15   4   4        177.17        196.80         8.28 o                         
  16   4   4          2.88          3.14         2.13 o                         
  17   4   4          7.82          1.44         5.44 o                         
   1   5   4        101.49         96.52        11.20 o                         
   2   5   4        106.51         93.43         7.77 o                         
   3   5   4        361.71        345.38        19.31 o                         
   4   5   4        268.17        259.08         8.57 o                         
   5   5   4          8.91          9.65         2.09 o                         
   6   5   4         29.74         25.26         2.81 o                         
   7   5   4        124.73        120.38         6.13 o                         
   8   5   4         31.10         31.19         2.96 o                         
   9   5   4          1.42          1.38         1.39 o                         
  10   5   4         48.75         43.43         3.58 o                         
  11   5   4         46.56         43.24         3.55 o                         
  12   5   4         23.78         26.23         2.82 o                         
  13   5   4         41.53         41.50         3.93 o                         
  14   5   4         43.93         51.40         4.38 o                         
  15   5   4         12.17         11.98         3.57 o                         
  16   5   4         37.72         39.60         5.12 o                         
   0   6   4         49.65         43.70         9.91 o                         
   1   6   4        106.70         93.76         9.60 o                         
   2   6   4        124.39        126.70         9.23 o                         
   3   6   4        118.35        114.04         8.84 o                         
   4   6   4         38.65         43.59         5.59 o                         
   5   6   4         45.06         43.89         5.52 o                         
   6   6   4          2.12          2.88         1.81 o                         
   7   6   4         81.26         67.79         6.84 o                         
   8   6   4         30.50         33.74         5.03 o                         
   9   6   4         78.00         82.45         6.88 o                         
  10   6   4        114.71        109.32         5.68 o                         
  11   6   4         20.50         18.11         2.33 o                         
  12   6   4         30.81         30.78         4.50 o                         
  13   6   4         47.37         50.50         4.47 o                         
  14   6   4          6.34          3.70         1.67 o                         
  15   6   4         36.50         31.33         3.56 o                         
   1   7   4         20.66         10.48        12.11 o                         
   2   7   4         34.62         42.75         5.70 o                         
   3   7   4         58.83         52.89         6.25 o                         
   4   7   4        312.13        311.50        14.81 o                         
   5   7   4         24.23         23.27         4.54 o                         
   6   7   4         71.51         71.22         7.44 o                         
   7   7   4          2.40          2.27         2.18 o                         
   8   7   4         29.27         29.38         4.95 o                         
   9   7   4         28.41         21.07         4.05 o                         
  10   7   4         57.12         56.27         6.59 o                         
  11   7   4          2.73          2.33         2.44 o                         
  12   7   4         39.26         47.12         6.15 o                         
  13   7   4         25.51         24.47         3.43 o                         
   0   8   4         39.91         48.00        10.32 o                         
   1   8   4          1.06          0.61         5.71 o                         
   2   8   4          0.93          0.29         2.01 o                         
   3   8   4          2.26          0.84         2.72 o                         
   4   8   4         30.35         29.14         4.80 o                         
   5   8   4         38.70         36.20         7.46 o                         
   6   8   4         10.49          7.64         2.96 o                         
   7   8   4         36.50         36.43         9.79 o                         
   8   8   4         10.30         16.38         3.71 o                         
   9   8   4         11.64         20.90         4.97 o                         
  10   8   4         21.32         27.09         5.01 o                         
   1   9   4          2.68         -3.18         3.18 o                         
   2   9   4         41.39         39.48         7.88 o                         
   3   9   4          3.51          8.36         4.75 o                         
   4   9   4         26.39         19.32         4.35 o                         
   5   9   4         19.32         16.25         3.96 o                         
   6   9   4         57.37         65.50         7.47 o                         
   2   0   5         65.63         70.25        13.32 o                         
   4   0   5        463.05        444.68        21.52 o                         
   6   0   5        189.71        174.30        17.94 o                         
   8   0   5          0.25         -1.64         7.27 o                         
  10   0   5         51.64         44.40         7.04 o                         
  12   0   5         15.54         15.87         3.09 o                         
  14   0   5          0.56          1.43         2.03 o                         
   0   1   5         61.99         60.83         8.16 o                         
   1   1   5         50.27         55.77         5.59 o                         
   2   1   5         29.52         28.25         4.73 o                         
   3   1   5         12.36         13.20         2.98 o                         
   4   1   5         72.97         76.03         6.37 o                         
   5   1   5         17.63         13.53         2.99 o                         
   6   1   5         53.34         55.47         5.49 o                         
   7   1   5          8.83          6.10         2.13 o                         
   8   1   5         49.26         40.43         4.70 o                         
   9   1   5          5.17          2.80         1.95 o                         
  10   1   5          0.49         -0.38         2.06 o                         
  11   1   5          6.63          5.61         2.33 o                         
  12   1   5         11.19          9.84         2.00 o                         
  13   1   5         13.98         12.05         2.06 o                         
  14   1   5          2.98          2.02         1.35 o                         
   1   2   5        117.60        121.39         8.11 o                         
   2   2   5        230.28        234.11        11.16 o                         
   3   2   5         35.81         36.04         4.71 o                         
   4   2   5         15.12         15.89         3.22 o                         
   5   2   5         25.90         22.02         3.68 o                         
   6   2   5         32.89         34.23         4.45 o                         
   7   2   5        111.20        115.11         7.97 o                         
   8   2   5         41.16         42.83         4.42 o                         
   9   2   5         23.50         23.66         3.48 o                         
  10   2   5         15.39         17.95         2.73 o                         
  11   2   5         21.91         26.54         3.29 o                         
  12   2   5         28.51         26.80         3.17 o                         
  13   2   5         33.27         35.98         3.77 o                         
   0   3   5        299.63        298.22        18.13 o                         
   1   3   5        305.47        312.07        13.11 o                         
   2   3   5         41.98         44.65         5.10 o                         
   3   3   5         70.08         69.62         6.18 o                         
   4   3   5          1.15          1.79         2.43 o                         
   5   3   5         13.40         17.55         3.64 o                         
   6   3   5         96.33        101.64         7.51 o                         
   7   3   5         48.44         56.16         5.11 o                         
   8   3   5         28.41         35.97         4.18 o                         
   9   3   5          0.71         -0.84         1.74 o                         
  10   3   5          8.00          8.22         1.99 o                         
  11   3   5         34.49         47.27         4.38 o                         
  12   3   5          2.33          0.99         2.06 o                         
   1   4   5         92.03         86.66         5.77 o                         
   2   4   5         37.32         30.25         3.56 o                         
   3   4   5         11.82         12.09         2.81 o                         
   4   4   5         20.84         17.32         4.97 o                         
   5   4   5          3.04          4.40         2.06 o                         
   6   4   5          6.33          7.80         2.32 o                         
   7   4   5         21.43         24.33         3.22 o                         
   8   4   5         10.46          8.98         2.68 o                         
   9   4   5          7.99          7.82         2.54 o                         
  10   4   5          8.18         10.48         3.05 o                         
  11   4   5        109.22        126.15         8.57 o                         
   0   5   5        311.71        304.99        19.03 o                         
   1   5   5        170.65        193.71        10.80 o                         
   2   5   5         32.68         30.64         5.40 o                         
   3   5   5        345.18        362.38        14.76 o                         
   4   5   5          8.86          5.69         2.96 o                         
   5   5   5         33.32         39.51         5.38 o                         
   6   5   5         14.13         12.12         2.56 o                         
   7   5   5         13.38         11.88         2.66 o                         
   8   5   5         31.49         27.19         4.90 o                         
   9   5   5         10.18          9.13         3.18 o                         
   1   6   5        138.14        138.95         9.35 o                         
   2   6   5        125.61        118.39         8.63 o                         
   3   6   5         17.52         17.27         3.56 o                         
   4   6   5         36.18         33.28         4.89 o                         
   5   6   5         28.00         30.09         4.79 o                         
   6   6   5          2.63          4.21         2.49 o                         
   7   6   5          7.62          7.77         3.81 o                         
                                                                                
