# Supplementary material for: Synthesis and structures of three isoxazole-containing Schiff bases
Source: Acta Crystallogr C Struct Chem. 2020 Aug 29;76(Pt 9):927–31. doi: 10.1107/S2053229620010530 (PMC7474185; doi:10.1107/S2053229620010530)
Supplement: Supplementary file 4 [file c-76-00927-3sup4.hkl]

data_3
_shelx_title ' test_sphera in P-1'                                              
_shelx_refln_list_code          4                                               
_shelx_F_calc_maximum      199.29                                               
_exptl_crystal_F_000       648.00                                               
_reflns_d_resolution_high  0.8000                                               
                                                                                
loop_                                                                           
 _space_group_symop_operation_xyz                                               
 'x, y, z'                                                                      
 '-x, -y, -z'                                                                   
                                                                                
_cell_length_a    10.8955                                                       
_cell_length_b    10.9571                                                       
_cell_length_c    14.8329                                                       
_cell_angle_alpha  82.335                                                       
_cell_angle_beta   88.326                                                       
_cell_angle_gamma  75.178                                                       
                                                                                
_shelx_F_squared_multiplier     1.000                                           
                                                                                
loop_                                                                           
 _refln_index_h                                                                 
 _refln_index_k                                                                 
 _refln_index_l                                                                 
 _refln_F_squared_calc                                                          
 _refln_F_squared_meas                                                          
 _refln_F_squared_sigma                                                         
 _refln_observed_status                                                         
   2   0   0        425.93        424.79         7.83 o                         
   3   0   0        980.66        987.60        17.15 o                         
   4   0   0         51.98         43.42         3.55 o                         
   5   0   0       1513.95       1570.41        31.66 o                         
   6   0   0         33.97         31.19         3.48 o                         
   7   0   0         40.65         30.42         3.75 o                         
   8   0   0        369.61        371.49        13.62 o                         
   9   0   0        102.32        119.21         8.39 o                         
  10   0   0        275.33        244.67        17.77 o                         
  11   0   0          1.21          1.88         3.91 o                         
  12   0   0          0.69          3.33         4.67 o                         
  13   0   0        110.68        138.00        17.13 o                         
 -12   1   0        110.61        109.99        14.92 o                         
 -11   1   0        135.59        131.88        13.52 o                         
 -10   1   0         37.63         35.64         6.84 o                         
  -9   1   0         13.27          9.72         2.97 o                         
  -8   1   0        130.67        132.25         9.32 o                         
  -7   1   0          6.19          6.15         2.51 o                         
  -6   1   0         20.70         14.77         2.52 o                         
  -5   1   0        205.37        206.74         7.50 o                         
  -4   1   0        231.41        254.01         6.25 o                         
  -3   1   0         47.07         46.52         2.44 o                         
  -2   1   0       3264.67       3029.38        33.85 o                         
  -1   1   0        609.87        643.17        11.81 o                         
   2   1   0       4222.22       4072.41        48.69 o                         
   3   1   0        278.85        271.39         8.97 o                         
   4   1   0        368.33        387.45        12.53 o                         
   5   1   0         55.28         70.53         8.91 o                         
   6   1   0        233.48        244.01         7.64 o                         
   7   1   0         19.13         16.89         2.25 o                         
   8   1   0         49.35         55.28         5.58 o                         
   9   1   0         68.26         59.65         8.49 o                         
  10   1   0        756.20        729.35        36.78 o                         
  11   1   0        159.53        147.87        14.42 o                         
  12   1   0        142.36        176.96        14.06 o                         
  13   1   0          7.91         12.14         5.03 o                         
 -12   2   0         19.54         38.33        14.46 o                         
 -11   2   0        203.17        199.59        18.97 o                         
 -10   2   0        120.83        139.43        11.05 o                         
  -9   2   0         17.18         20.81         3.68 o                         
  -8   2   0        163.70        162.36        10.26 o                         
  -7   2   0          0.42          1.69         2.56 o                         
  -6   2   0        692.69        690.86        15.90 o                         
  -5   2   0        249.03        253.33         7.68 o                         
  -4   2   0        795.16        837.29        15.71 o                         
  -3   2   0        310.67        252.82         5.61 o                         
  -2   2   0         21.94         21.77         2.49 o                         
  -1   2   0       1476.89       1512.78        17.85 o                         
   0   2   0        804.01        757.80        11.25 o                         
   1   2   0        699.07        652.89         9.24 o                         
   2   2   0       6606.08       6005.28        25.19 o                         
   3   2   0          0.01          2.24         2.28 o                         
   4   2   0        235.91        211.99        10.41 o                         
   5   2   0          7.40          8.08         3.59 o                         
   6   2   0        192.70        184.97        16.47 o                         
   7   2   0         16.69         13.08         1.59 o                         
   8   2   0         44.60         41.10         4.07 o                         
   9   2   0        307.30        283.65        18.18 o                         
  10   2   0        115.19        108.42        12.11 o                         
  11   2   0          3.70          1.23         5.75 o                         
  12   2   0         78.52         85.65        12.16 o                         
  13   2   0         81.86         93.63        13.19 o                         
 -12   3   0          5.33          9.17         5.71 o                         
 -11   3   0          0.77         -0.49         3.93 o                         
 -10   3   0          4.92          8.65         5.03 o                         
  -9   3   0        319.04        321.42        17.38 o                         
  -8   3   0        203.21        220.65        10.30 o                         
  -7   3   0          1.70         -0.40         2.73 o                         
  -6   3   0          3.34          2.84         1.55 o                         
  -5   3   0       1319.33       1398.06        26.72 o                         
  -4   3   0        158.49        151.41         5.12 o                         
  -3   3   0        568.66        609.54        18.58 o                         
  -2   3   0         82.71         64.30         6.12 o                         
  -1   3   0       2890.64       2797.90        31.39 o                         
   0   3   0        243.47        203.18         3.52 o                         
   1   3   0         80.74         82.43         2.69 o                         
   2   3   0         72.37         76.81         3.68 o                         
   3   3   0        308.31        326.49         6.14 o                         
   4   3   0       1037.43        996.17        19.95 o                         
   5   3   0        142.84        105.92        10.15 o                         
   6   3   0         18.80         13.84         4.12 o                         
   7   3   0        180.49        217.02        14.03 o                         
   8   3   0          1.21          2.28         3.46 o                         
   9   3   0       1976.14       1963.27        47.77 o                         
  10   3   0        190.85        191.14        16.41 o                         
  11   3   0         21.09         18.08         7.66 o                         
  12   3   0         93.18         91.01        12.31 o                         
  13   3   0         72.27         79.08        22.37 o                         
 -11   4   0          0.80          5.91         7.47 o                         
 -10   4   0        168.85        184.30        16.38 o                         
  -9   4   0        409.07        391.86        21.02 o                         
  -8   4   0        367.39        354.37        16.51 o                         
  -7   4   0         24.60         34.94         3.38 o                         
  -6   4   0          5.08          4.73         1.11 o                         
  -5   4   0          6.24          4.15         1.22 o                         
  -4   4   0        493.41        476.00        17.00 o                         
  -3   4   0        140.72        145.54         8.55 o                         
  -2   4   0        133.54        141.44         9.42 o                         
  -1   4   0        263.51        246.96        17.35 o                         
   0   4   0         42.52         26.32         2.25 o                         
   1   4   0         63.42         76.04         3.11 o                         
   2   4   0        867.79        829.60        17.40 o                         
   3   4   0        290.53        340.46        14.31 o                         
   4   4   0       1588.54       1749.05        20.99 o                         
   5   4   0       2974.24       3032.19        76.65 o                         
   6   4   0         49.66         57.15         5.44 o                         
   7   4   0        193.16        154.64        12.32 o                         
   8   4   0        244.66        239.28        27.50 o                         
   9   4   0         69.42         61.62        10.86 o                         
  10   4   0       1218.17       1202.87        40.62 o                         
  11   4   0         45.50         34.75         8.20 o                         
  12   4   0         12.13          9.21         5.56 o                         
  13   4   0         14.04         13.73         5.98 o                         
 -10   5   0         12.96          7.52         3.99 o                         
  -9   5   0         16.78         13.80         4.06 o                         
  -8   5   0         23.27         24.08         6.95 o                         
  -7   5   0         33.15         28.37         6.73 o                         
  -6   5   0         76.00         68.51         6.11 o                         
  -5   5   0         83.52         69.16         5.75 o                         
  -4   5   0         28.90         29.58         3.25 o                         
  -2   5   0         90.09         82.52         7.40 o                         
  -1   5   0        125.82        118.42         4.54 o                         
   0   5   0         28.90         46.96         2.30 o                         
   1   5   0          5.54          9.16         1.63 o                         
   2   5   0        982.02       1005.66        14.64 o                         
   3   5   0        336.70        375.23        13.99 o                         
   4   5   0         13.42         15.90         2.36 o                         
   5   5   0        536.91        597.07        16.60 o                         
   6   5   0        269.21        259.43        22.05 o                         
   7   5   0          1.98         12.67         4.62 o                         
   8   5   0        417.73        427.45        22.23 o                         
   9   5   0         78.15         74.59        10.41 o                         
  10   5   0        417.92        411.03        24.30 o                         
  11   5   0          5.81          6.11         4.78 o                         
  12   5   0         19.24          9.74        11.88 o                         
  13   5   0          0.02         -2.79         4.28 o                         
 -10   6   0          5.08          3.45         7.41 o                         
  -9   6   0         11.75         12.08         4.89 o                         
  -8   6   0          1.96          3.58         3.34 o                         
  -7   6   0         18.97         11.62         3.31 o                         
  -6   6   0          5.71          2.40         2.37 o                         
  -5   6   0          5.73          8.67         2.48 o                         
  -4   6   0        214.81        223.98         9.12 o                         
  -3   6   0         10.19          3.40         2.16 o                         
  -2   6   0         14.77          7.43         3.49 o                         
  -1   6   0        190.45        184.63         6.10 o                         
   0   6   0        856.49        921.57        13.52 o                         
   1   6   0        798.20        857.41        21.20 o                         
   2   6   0        149.77        164.54         7.05 o                         
   3   6   0         48.32         50.12         8.24 o                         
   4   6   0         21.05         27.45         5.96 o                         
   5   6   0        614.35        636.92        18.87 o                         
   6   6   0        935.88       1015.48        44.24 o                         
   7   6   0          0.06         -2.56         5.74 o                         
   8   6   0         52.17         49.61        11.85 o                         
   9   6   0          4.09         10.59         6.73 o                         
  10   6   0        304.44        298.56        30.74 o                         
  11   6   0         88.70        101.67        13.23 o                         
  12   6   0          0.06         -0.46         3.67 o                         
  13   6   0         20.47         14.53        10.43 o                         
  -9   7   0         10.24         18.13         9.30 o                         
  -8   7   0          1.28         -1.50         3.64 o                         
  -7   7   0         14.35         15.63         3.73 o                         
  -6   7   0        121.87        122.17         8.64 o                         
  -5   7   0          4.02         -0.50         2.01 o                         
  -4   7   0         76.41         82.51         5.85 o                         
  -3   7   0         34.02         35.07         4.13 o                         
  -2   7   0        209.14        214.37         8.73 o                         
  -1   7   0        149.86        120.32         4.46 o                         
   0   7   0        181.08        154.80         9.92 o                         
   1   7   0        779.38        823.57        14.77 o                         
   2   7   0        743.38        801.32        30.41 o                         
   3   7   0        275.88        224.60        17.50 o                         
   4   7   0          4.43          7.63         5.02 o                         
   5   7   0       1376.22       1404.28        51.09 o                         
   6   7   0         10.38         11.83         6.45 o                         
   7   7   0        367.06        362.71        29.54 o                         
   8   7   0        423.15        454.57        34.86 o                         
   9   7   0        686.26        619.29        42.77 o                         
  10   7   0         51.53         41.42        12.35 o                         
  11   7   0          0.01          2.10         5.27 o                         
  12   7   0          7.24         13.31         9.58 o                         
  13   7   0         80.36         98.71        20.92 o                         
  -8   8   0         93.06         93.35        17.26 o                         
  -7   8   0         45.06         48.94         9.12 o                         
  -6   8   0         22.69         23.83         5.39 o                         
  -5   8   0         57.94         53.06         6.54 o                         
  -4   8   0        160.52        177.98        11.25 o                         
  -3   8   0        454.34        460.25        14.18 o                         
  -2   8   0         18.99         20.70         3.05 o                         
  -1   8   0        152.96        157.49         7.56 o                         
   0   8   0        208.92        217.02         7.37 o                         
   1   8   0        402.72        378.65         9.67 o                         
   2   8   0        298.06        302.19        10.37 o                         
   3   8   0          3.53          6.07         5.21 o                         
   4   8   0        119.02        102.28        13.90 o                         
   5   8   0         23.26         31.25         9.42 o                         
   6   8   0          0.70         -1.21         5.17 o                         
   7   8   0          9.21         14.89         8.12 o                         
   8   8   0         73.88         60.65        13.75 o                         
   9   8   0         10.61          3.70         7.33 o                         
  10   8   0         26.57         18.07        10.78 o                         
  11   8   0         22.19         13.65         9.49 o                         
  12   8   0        318.54        319.35        36.52 o                         
  -7   9   0        145.12        157.83        20.54 o                         
  -6   9   0        136.11        138.94        12.66 o                         
  -5   9   0        373.78        391.15        17.98 o                         
  -4   9   0         20.64         23.72         4.66 o                         
  -3   9   0          4.08          0.87         4.23 o                         
  -2   9   0        107.76        121.34        10.79 o                         
  -1   9   0         14.79         14.59         4.43 o                         
   0   9   0         25.30         31.87         5.71 o                         
   1   9   0        571.19        567.29        28.68 o                         
   2   9   0         28.93         17.60         5.19 o                         
   3   9   0         17.80         18.12         9.74 o                         
   4   9   0        373.34        360.69        25.87 o                         
   5   9   0         16.26          8.40         6.06 o                         
   6   9   0         64.71         56.35        12.32 o                         
   7   9   0          2.52         -0.28         5.96 o                         
   8   9   0          7.79         11.37         6.64 o                         
   9   9   0        223.46        196.41        26.25 o                         
  10   9   0         65.56         38.18        13.10 o                         
  11   9   0          0.15          9.24         7.87 o                         
  12   9   0         39.64         48.43        16.57 o                         
  -6  10   0         67.42         85.07        10.68 o                         
  -5  10   0         57.39         53.57         8.32 o                         
  -4  10   0        417.92        440.73        22.47 o                         
  -3  10   0         31.74         36.56         8.17 o                         
  -2  10   0         31.66         41.28         8.99 o                         
  -1  10   0         25.57         30.53         6.69 o                         
   0  10   0          1.32          0.19         8.60 o                         
   1  10   0         22.81         20.55         3.78 o                         
   2  10   0         24.81         37.73         6.30 o                         
   3  10   0          0.03         -3.38         3.45 o                         
   4  10   0        518.42        493.86        31.22 o                         
   5  10   0        993.47       1041.60        48.40 o                         
   6  10   0         27.24         21.99         9.04 o                         
   7  10   0        242.20        221.15        25.51 o                         
   8  10   0         13.31         12.35         8.82 o                         
   9  10   0         28.44         18.82         7.46 o                         
  10  10   0          8.41         25.89        10.94 o                         
  11  10   0         12.25         15.05         9.55 o                         
  -4  11   0        333.90        372.30        20.96 o                         
  -3  11   0          5.92          2.08         4.53 o                         
  -2  11   0          0.03          6.08         4.93 o                         
  -1  11   0        382.56        435.22        26.26 o                         
   0  11   0         60.15         57.00         9.49 o                         
   1  11   0         17.83         22.00         6.14 o                         
   2  11   0         10.76          7.01         4.65 o                         
   3  11   0         15.20         11.11         4.68 o                         
   4  11   0          9.54          8.26         3.93 o                         
   5  11   0        106.50         92.72        15.50 o                         
   6  11   0         64.95         61.55        13.81 o                         
   7  11   0        300.21        305.63        30.60 o                         
   8  11   0         41.38         32.08        12.76 o                         
   9  11   0          2.50         25.09        11.88 o                         
  10  11   0         64.78        100.46        21.31 o                         
  -3  12   0        222.87        220.74        21.21 o                         
  -2  12   0         22.42         24.43         8.20 o                         
  -1  12   0         86.10         99.47        13.27 o                         
   0  12   0         15.75         17.97         6.10 o                         
   1  12   0          9.75         10.32        12.47 o                         
   2  12   0         69.07         50.14        14.16 o                         
   3  12   0          0.01         10.34        10.03 o                         
   4  12   0         16.35         17.41         5.56 o                         
   5  12   0         35.31         27.05         7.33 o                         
   6  12   0         13.15         10.91         5.90 o                         
   7  12   0         12.90         16.39         7.81 o                         
   8  12   0         22.21          5.70         7.83 o                         
   9  12   0          3.23          4.86         5.50 o                         
   0  13   0         38.61         39.13        13.32 o                         
   1  13   0         64.55        100.88        21.24 o                         
   2  13   0         12.01          7.00         8.22 o                         
   3  13   0         97.18         90.13        20.80 o                         
   4  13   0          0.56        -10.95        10.95 o                         
   5  13   0        104.78        114.09        23.46 o                         
   6  13   0          1.08         -1.73         7.28 o                         
   7  13   0         20.00         10.04         7.29 o                         
  -6 -13   1         12.97         20.33        10.65 o                         
  -5 -13   1        303.04        332.76        37.83 o                         
  -4 -13   1        129.47         78.16        19.31 o                         
  -3 -13   1         57.52         67.71        18.04 o                         
  -2 -13   1          3.93          6.45         7.29 o                         
  -1 -13   1          3.72         -4.09         7.02 o                         
   0 -13   1         40.66         61.03        16.64 o                         
  -8 -12   1         44.72         44.12        13.14 o                         
  -7 -12   1          3.81         -0.39         5.09 o                         
  -6 -12   1         13.60          5.96         4.36 o                         
  -5 -12   1        131.62        137.87        14.77 o                         
  -4 -12   1        133.39        126.46        21.91 o                         
  -3 -12   1          3.59        -11.55        11.55 o                         
  -2 -12   1        132.77        129.51        22.90 o                         
  -1 -12   1         33.86         10.22         8.58 o                         
   0 -12   1          0.20         -2.33         4.55 o                         
   1 -12   1          0.02         -2.26         3.87 o                         
   2 -12   1          2.75          6.29         5.22 o                         
 -10 -11   1         51.64         54.58        14.53 o                         
  -9 -11   1         53.02         32.09        12.57 o                         
  -8 -11   1         67.34         59.05        14.40 o                         
  -7 -11   1         77.74         70.29        14.67 o                         
  -6 -11   1          0.16          3.25         5.36 o                         
  -5 -11   1         43.32         46.31        11.07 o                         
  -4 -11   1        138.02        131.09        13.21 o                         
  -3 -11   1          1.93          3.65         7.19 o                         
  -2 -11   1         27.74         36.60        11.37 o                         
  -1 -11   1          0.24          1.69         7.41 o                         
   0 -11   1        203.70        210.87        17.57 o                         
   1 -11   1        217.03        219.40        18.59 o                         
   2 -11   1         90.51         79.15        11.91 o                         
   3 -11   1         35.47         50.03        18.46 o                         
   4 -11   1        143.66        153.68        13.81 o                         
 -11 -10   1         56.08         65.08        17.03 o                         
 -10 -10   1         43.43         42.95        13.33 o                         
  -9 -10   1         16.33         -4.26         6.45 o                         
  -8 -10   1        122.32        125.48        20.16 o                         
  -7 -10   1        111.90         83.34        15.82 o                         
  -6 -10   1         70.94         66.81        13.21 o                         
  -5 -10   1         56.96         49.30        10.93 o                         
  -4 -10   1         66.69         50.92        10.21 o                         
  -3 -10   1         17.46         24.01        15.09 o                         
  -2 -10   1         67.46         72.81         6.99 o                         
  -1 -10   1         39.41         42.22         6.39 o                         
   0 -10   1         17.70         12.47         3.67 o                         
   1 -10   1         50.96         67.23         8.28 o                         
   2 -10   1          3.73          6.72         5.29 o                         
   3 -10   1        129.01        148.70        13.06 o                         
   4 -10   1         79.96         93.68        10.33 o                         
   5 -10   1          1.61          5.84         3.63 o                         
   6 -10   1          2.89         -4.44         4.44 o                         
 -12  -9   1          3.02          1.31         6.10 o                         
 -11  -9   1         14.73          6.51         6.29 o                         
 -10  -9   1        236.98        278.45        32.23 o                         
  -9  -9   1         11.74         25.32        13.17 o                         
  -8  -9   1         87.13         86.64        17.09 o                         
  -7  -9   1        289.11        298.85        28.48 o                         
  -6  -9   1        154.80        155.91        19.45 o                         
  -5  -9   1          7.90          6.79         5.74 o                         
  -4  -9   1        171.10        144.92        17.01 o                         
  -3  -9   1         72.81         71.67         8.59 o                         
  -2  -9   1        193.39        181.93        11.00 o                         
  -1  -9   1          0.74         -0.49         1.74 o                         
   0  -9   1         57.64         51.03         4.86 o                         
   1  -9   1        120.44        114.77        10.18 o                         
   2  -9   1          2.22          1.00         3.79 o                         
   3  -9   1         21.28         19.36         5.14 o                         
   4  -9   1        190.47        188.30        12.23 o                         
   5  -9   1        131.11        139.50        11.03 o                         
   6  -9   1          9.77          8.31         6.17 o                         
   7  -9   1         92.21        104.36        14.03 o                         
 -12  -8   1          1.31         32.24        13.86 o                         
 -11  -8   1         34.09         28.97        11.03 o                         
 -10  -8   1         27.90         20.98         9.44 o                         
  -9  -8   1        122.73        118.90        19.66 o                         
  -8  -8   1        271.88        290.74        29.03 o                         
  -7  -8   1          2.55         -3.76         4.72 o                         
  -6  -8   1         24.97         16.42         6.50 o                         
  -5  -8   1         15.79         15.59         6.19 o                         
  -4  -8   1        549.05        551.44        30.92 o                         
  -3  -8   1        104.35        110.18         6.58 o                         
  -2  -8   1          0.47          0.86         0.99 o                         
  -1  -8   1        161.62        154.16         9.55 o                         
   0  -8   1        147.32        133.47         5.78 o                         
   1  -8   1         69.34         78.75         4.63 o                         
   2  -8   1        370.57        349.74        17.25 o                         
   3  -8   1        751.88        775.89        26.43 o                         
   4  -8   1        318.88        298.83        14.63 o                         
   5  -8   1          0.66          2.80         3.02 o                         
   6  -8   1          2.78         -3.20         3.20 o                         
   7  -8   1         10.41         13.45         6.22 o                         
   8  -8   1         20.21         15.91         6.42 o                         
 -12  -7   1          7.62         14.07         7.90 o                         
 -11  -7   1          2.07         15.03         9.48 o                         
 -10  -7   1          0.79          0.97         5.42 o                         
  -9  -7   1        613.75        636.51        43.81 o                         
  -8  -7   1         53.11         60.07        14.16 o                         
  -7  -7   1        422.72        413.87        31.42 o                         
  -6  -7   1         21.70         17.94         4.31 o                         
  -5  -7   1        214.72        196.09        12.60 o                         
  -4  -7   1        204.95        207.50        12.70 o                         
  -3  -7   1         10.64         13.50         2.20 o                         
  -2  -7   1        449.94        465.06        10.67 o                         
  -1  -7   1        180.47        191.07         9.59 o                         
   0  -7   1          1.14          0.95         1.24 o                         
   1  -7   1       1904.43       1873.66        28.87 o                         
   2  -7   1          1.17          5.20         1.62 o                         
   3  -7   1        255.21        258.64         9.88 o                         
   4  -7   1        246.42        256.24         9.92 o                         
   5  -7   1        596.29        598.73        16.24 o                         
   6  -7   1        116.58        110.10         8.16 o                         
   7  -7   1         18.29         25.63         7.38 o                         
   8  -7   1         35.62         43.55         8.81 o                         
   9  -7   1         14.61         22.40         9.29 o                         
 -13  -6   1         13.19          7.69         8.12 o                         
 -12  -6   1        247.61        301.85        34.26 o                         
 -11  -6   1        203.69        194.78        25.99 o                         
 -10  -6   1        187.26        156.20        22.45 o                         
  -9  -6   1        162.44        164.01        21.83 o                         
  -8  -6   1         27.45         44.13        11.42 o                         
  -7  -6   1        170.66        155.81         9.41 o                         
  -6  -6   1         37.45         43.03         5.45 o                         
  -5  -6   1         38.17         51.61         5.90 o                         
  -4  -6   1          1.20          0.61         2.82 o                         
  -3  -6   1        164.70        155.75         8.25 o                         
  -2  -6   1        961.51        981.65        21.34 o                         
  -1  -6   1         32.03         37.10         4.05 o                         
   0  -6   1         57.65         51.34         3.47 o                         
   1  -6   1        363.26        343.34         6.81 o                         
   2  -6   1          2.42          1.65         1.04 o                         
   3  -6   1        162.35        190.43         8.60 o                         
   4  -6   1         65.19         66.79         5.09 o                         
   5  -6   1          2.21          4.75         2.51 o                         
   6  -6   1         87.19         90.64         7.62 o                         
   7  -6   1         35.06         25.65         6.78 o                         
   8  -6   1          6.59         11.29         4.40 o                         
   9  -6   1        128.86        115.58        10.71 o                         
  10  -6   1         71.76         87.34        12.61 o                         
 -13  -5   1        157.05        151.76        17.34 o                         
 -12  -5   1          3.72          0.05         5.06 o                         
 -11  -5   1         85.13         94.37        12.79 o                         
 -10  -5   1        142.04        138.65        14.63 o                         
  -9  -5   1          5.61          0.28         3.37 o                         
  -8  -5   1         70.69         62.05         6.11 o                         
  -7  -5   1         52.08         57.29         4.05 o                         
  -6  -5   1        732.72        741.47        18.93 o                         
  -5  -5   1          1.09          1.73         1.80 o                         
  -4  -5   1       1340.71       1470.20        21.92 o                         
  -3  -5   1         44.32         55.51         4.60 o                         
  -2  -5   1         45.95         38.19         3.96 o                         
  -1  -5   1        109.28         95.34         4.41 o                         
   0  -5   1        121.72        123.85         4.85 o                         
   1  -5   1          5.42          3.20         0.68 o                         
   2  -5   1         63.03         74.07         6.27 o                         
   3  -5   1         20.08         13.06         4.35 o                         
   4  -5   1        249.81        263.85         9.77 o                         
   5  -5   1         19.44         21.04         4.01 o                         
   6  -5   1         88.53         79.94         7.36 o                         
   7  -5   1          5.29          0.02         2.63 o                         
   8  -5   1         73.83         62.74         7.24 o                         
   9  -5   1         11.35          8.46         5.66 o                         
  10  -5   1         33.45         29.56         7.58 o                         
 -13  -4   1         48.82         52.60        11.27 o                         
 -12  -4   1         72.09         93.34        13.32 o                         
 -11  -4   1        238.71        253.63        19.73 o                         
 -10  -4   1        488.86        499.80        26.33 o                         
  -9  -4   1        145.15        123.16        13.88 o                         
  -8  -4   1       1022.46        891.91        67.45 o                         
  -7  -4   1         14.56         15.20         2.41 o                         
  -6  -4   1        365.64        401.43         9.24 o                         
  -5  -4   1         34.70         38.85         4.15 o                         
  -4  -4   1         10.87          8.97         3.43 o                         
  -3  -4   1        571.47        584.93        10.64 o                         
  -2  -4   1        287.36        256.87         8.44 o                         
  -1  -4   1         28.40         22.61         1.66 o                         
   0  -4   1        338.61        356.03         7.29 o                         
   1  -4   1        416.72        367.14        12.43 o                         
   2  -4   1         86.86         84.93         6.60 o                         
   3  -4   1         45.35         39.71         5.67 o                         
   4  -4   1        574.72        116.86       106.28 o                         
   5  -4   1         64.56         62.12         3.70 o                         
   6  -4   1        147.22        147.79         6.76 o                         
   7  -4   1          7.48          9.64         8.58 o                         
   8  -4   1         61.88         49.67         8.06 o                         
   9  -4   1        143.73        124.79        14.06 o                         
  10  -4   1         33.58         45.22        11.07 o                         
  11  -4   1          1.85         -0.53         6.29 o                         
 -13  -3   1        109.05        136.81        16.23 o                         
 -12  -3   1         73.59         98.47        13.16 o                         
 -11  -3   1         66.43         50.64         9.59 o                         
 -10  -3   1          5.72          6.41         3.73 o                         
  -9  -3   1        151.22        145.79        13.34 o                         
  -8  -3   1       1334.12       1291.63        60.48 o                         
  -7  -3   1        171.88        210.58        15.25 o                         
  -6  -3   1         37.41         43.41         6.51 o                         
  -5  -3   1        805.34        868.48        14.09 o                         
  -4  -3   1        403.22        402.71        11.44 o                         
  -3  -3   1       6363.44       5962.18        95.95 o                         
  -2  -3   1          1.27          2.14         0.91 o                         
  -1  -3   1       1383.58       1289.18        22.66 o                         
   0  -3   1       1173.70       1167.12        11.65 o                         
   1  -3   1         57.69         50.07         7.02 o                         
   2  -3   1        432.56        436.50        22.41 o                         
   3  -3   1        813.11        757.97        30.29 o                         
   4  -3   1         38.46         44.37         2.92 o                         
   5  -3   1          0.03          0.61         0.95 o                         
   6  -3   1         48.79         41.43         3.99 o                         
   7  -3   1          0.20         -1.08         1.88 o                         
   8  -3   1        442.18        407.11        13.86 o                         
   9  -3   1         33.93         33.28         7.21 o                         
  10  -3   1        135.20        137.64        11.84 o                         
  11  -3   1         41.23         32.64         8.73 o                         
  12  -3   1          5.59         19.52        10.19 o                         
 -13  -2   1         26.51         18.77         6.19 o                         
 -12  -2   1         92.43         94.08        12.88 o                         
 -11  -2   1          8.81         19.86         6.84 o                         
 -10  -2   1       1161.21       1201.10        57.29 o                         
  -9  -2   1       1630.93       1565.21        42.67 o                         
  -8  -2   1        155.90        143.31        12.44 o                         
  -7  -2   1         14.20         22.57         4.92 o                         
  -6  -2   1         81.41         78.72         8.07 o                         
  -5  -2   1        383.75        374.41        11.40 o                         
  -4  -2   1         66.54         69.37         4.39 o                         
  -3  -2   1        126.85        115.77         4.59 o                         
  -2  -2   1       2982.93       2791.56        35.55 o                         
  -1  -2   1       2056.61       1884.48        20.79 o                         
   0  -2   1       1171.24       1077.98        12.40 o                         
   1  -2   1        852.58        845.80        13.63 o                         
   2  -2   1          1.07          2.26         1.53 o                         
   3  -2   1        262.05        322.33         8.50 o                         
   4  -2   1          8.04          4.86         2.11 o                         
   5  -2   1         28.79         26.92         2.74 o                         
   6  -2   1        615.56        613.75        18.78 o                         
   7  -2   1          0.02          4.93         2.17 o                         
   8  -2   1        241.72        246.03        10.73 o                         
   9  -2   1        131.77        113.30         7.89 o                         
  10  -2   1         20.70          9.31         4.44 o                         
  11  -2   1        204.56        187.59        18.53 o                         
  12  -2   1        135.83        152.88        25.43 o                         
 -13  -1   1          0.19         -2.24         4.17 o                         
 -12  -1   1        145.76        159.51        13.62 o                         
 -11  -1   1         80.04         93.63        11.97 o                         
 -10  -1   1        160.88        170.50        14.81 o                         
  -9  -1   1       2664.12       2471.62        51.93 o                         
  -8  -1   1       1224.55       1267.16        34.72 o                         
  -7  -1   1          5.77          4.22         3.36 o                         
  -6  -1   1         89.19        102.20         8.89 o                         
  -5  -1   1        207.91        223.36        11.64 o                         
  -4  -1   1        647.93        629.29        13.34 o                         
  -3  -1   1       2176.13       2134.61        25.59 o                         
  -2  -1   1       1795.08       1670.76        11.65 o                         
  -1  -1   1          5.92          6.73         1.93 o                         
   1  -1   1         82.64         89.88         3.70 o                         
   2  -1   1       4004.19       3867.23        34.18 o                         
   3  -1   1       1785.14       1824.33        19.98 o                         
   4  -1   1       2948.00       3040.98        39.19 o                         
   5  -1   1       3592.38       3562.83        56.26 o                         
   6  -1   1          9.39          8.34         2.62 o                         
   7  -1   1        488.27        499.11        16.56 o                         
   8  -1   1        435.54        438.92        16.73 o                         
   9  -1   1        217.17        216.20        12.74 o                         
  10  -1   1         60.30         59.19         5.99 o                         
  11  -1   1         19.20         17.28         4.97 o                         
  12  -1   1        141.13        169.72        27.37 o                         
 -13   0   1        160.05        182.71        19.56 o                         
 -12   0   1         45.86         39.79         7.18 o                         
 -11   0   1         15.93         13.90         3.99 o                         
 -10   0   1          3.53          2.37         3.00 o                         
  -9   0   1         10.81         11.33         4.39 o                         
  -8   0   1       1103.98       1040.89        41.94 o                         
  -7   0   1        181.56        162.32        15.65 o                         
  -6   0   1          0.09          5.50         4.10 o                         
  -5   0   1        113.64        120.67         5.41 o                         
  -4   0   1        655.76        612.93         9.55 o                         
  -3   0   1          4.77          4.28         1.56 o                         
  -2   0   1       6563.72       6294.44        39.40 o                         
   2   0   1          0.38          0.20         0.66 o                         
   3   0   1         14.53         19.06         1.66 o                         
   4   0   1       1158.72       1172.96        18.43 o                         
   5   0   1        214.68        232.68         8.60 o                         
   6   0   1        401.39        495.74        13.69 o                         
   7   0   1          0.06         -0.52         2.28 o                         
   8   0   1        439.53        446.73        13.65 o                         
   9   0   1         58.83         32.97         6.64 o                         
  10   0   1        192.21        180.41        15.00 o                         
  11   0   1         21.34         18.06        11.83 o                         
  12   0   1         24.25         22.67         4.86 o                         
  13   0   1         48.41         67.66        12.46 o                         
 -12   1   1        235.44        284.30        23.52 o                         
 -11   1   1          1.65         -2.06         3.15 o                         
 -10   1   1         21.00         17.82         8.91 o                         
  -9   1   1        102.07        118.49        11.88 o                         
  -8   1   1        423.13        427.53        16.84 o                         
  -7   1   1        847.23        867.60        16.63 o                         
  -6   1   1         37.24         38.10         3.66 o                         
  -5   1   1        648.83        615.40        12.84 o                         
  -4   1   1         18.19         15.28         2.09 o                         
  -3   1   1       1303.90       1258.63        20.47 o                         
  -2   1   1       7014.05       6727.68        40.44 o                         
  -1   1   1       2784.55       2733.36        18.35 o                         
   2   1   1       1381.93       1368.21        18.16 o                         
   3   1   1        477.39        454.55        18.79 o                         
   4   1   1       1900.80       1812.86        18.26 o                         
   5   1   1        387.14        389.00         9.91 o                         
   6   1   1          9.57         11.94         2.36 o                         
   7   1   1        404.36        431.38        12.77 o                         
   8   1   1          0.00          2.88         1.62 o                         
   9   1   1         62.40         71.13         7.10 o                         
  10   1   1        279.13        298.35        26.07 o                         
  11   1   1          5.63          8.54         5.32 o                         
  12   1   1          0.04          1.49         4.02 o                         
  13   1   1         80.32         69.82         9.65 o                         
 -12   2   1         18.45         18.57         5.81 o                         
 -11   2   1        225.52        224.72        31.07 o                         
 -10   2   1         57.42         64.02         9.01 o                         
  -9   2   1         35.03         27.50         5.59 o                         
  -8   2   1         32.82         26.81         4.42 o                         
  -7   2   1        232.08        216.01        11.81 o                         
  -6   2   1       1154.80       1250.56        21.58 o                         
  -5   2   1        368.20        379.51         8.94 o                         
  -4   2   1        122.85        137.15         5.22 o                         
  -3   2   1        706.81        732.57        12.10 o                         
  -2   2   1       2431.58       2421.99        28.80 o                         
  -1   2   1        166.05        166.82         4.34 o                         
   0   2   1      17681.64      17512.32       304.25 o                         
   1   2   1       1158.68       1032.47        21.28 o                         
   2   2   1       7818.03       7399.13        33.46 o                         
   3   2   1        283.54        262.93        10.21 o                         
   4   2   1         99.42        109.52         7.56 o                         
   5   2   1         23.51         22.47         4.53 o                         
   6   2   1         43.83         42.52         4.66 o                         
   7   2   1         73.47         83.49         4.58 o                         
   8   2   1        213.27        189.81         6.68 o                         
   9   2   1          1.40          2.29         1.79 o                         
  10   2   1        238.20        257.62        28.02 o                         
  11   2   1        342.88        347.80        22.27 o                         
  12   2   1          2.02         -4.76         4.76 o                         
  13   2   1        140.95        151.50        14.05 o                         
 -12   3   1         17.06         20.14        13.35 o                         
 -11   3   1        166.00        172.38        17.98 o                         
 -10   3   1        162.87        162.69        13.04 o                         
  -9   3   1        323.71        285.25        16.08 o                         
  -8   3   1         74.37         76.99         7.34 o                         
  -7   3   1         27.37         23.20         3.16 o                         
  -6   3   1         33.71         24.22         6.15 o                         
  -5   3   1       2149.89       2223.00        22.16 o                         
  -4   3   1       1286.36       1407.84        15.47 o                         
  -3   3   1        532.55        493.12         8.99 o                         
  -2   3   1        578.09        551.09         8.94 o                         
  -1   3   1       1092.44       1051.92        21.38 o                         
   0   3   1        361.53        340.55         6.41 o                         
   1   3   1       2454.17       2543.49        32.99 o                         
   2   3   1        430.81        425.17        11.27 o                         
   3   3   1         20.10         22.86         2.04 o                         
   4   3   1         16.78         15.02         3.37 o                         
   5   3   1        114.71        112.27        11.53 o                         
   6   3   1        256.07        262.08        14.29 o                         
   7   3   1        211.94        194.90        13.28 o                         
   8   3   1        974.29       1052.17        32.56 o                         
   9   3   1        145.47        132.11        12.77 o                         
  10   3   1         27.94         28.74         6.92 o                         
  11   3   1         60.71         52.89         9.40 o                         
  12   3   1         44.83         29.37         7.48 o                         
  13   3   1         37.01         37.80        12.27 o                         
 -11   4   1         15.48         23.12         7.12 o                         
 -10   4   1         90.77         68.88        10.35 o                         
  -9   4   1         70.51         75.17        10.18 o                         
  -8   4   1         47.27         48.84         6.66 o                         
  -7   4   1        235.09        246.52         9.15 o                         
  -6   4   1        181.95        170.22         5.78 o                         
  -5   4   1        148.33        153.03         7.81 o                         
  -4   4   1        226.46        228.21        14.85 o                         
  -3   4   1       1003.71        990.61        23.98 o                         
  -2   4   1          0.00         -1.02         2.36 o                         
  -1   4   1        994.98        959.74        14.05 o                         
   0   4   1        490.51        452.30         7.32 o                         
   1   4   1        260.69        258.27         6.46 o                         
   2   4   1       1587.62       1645.69        20.11 o                         
   3   4   1        289.03        275.42         8.31 o                         
   4   4   1         82.01         74.37         3.70 o                         
   5   4   1        522.27        550.95        19.51 o                         
   6   4   1         89.28         87.72         8.61 o                         
   7   4   1          3.33          5.96         3.59 o                         
   8   4   1        382.68        429.82        21.46 o                         
   9   4   1        431.59        439.99        33.83 o                         
  10   4   1         17.90         18.92         5.82 o                         
  11   4   1         75.44         95.79        12.62 o                         
  12   4   1          0.85          7.53         4.52 o                         
  13   4   1         23.08         30.31         8.14 o                         
 -10   5   1          1.15          0.61         7.25 o                         
  -9   5   1         34.79         30.06         6.67 o                         
  -8   5   1        901.68        917.31        27.87 o                         
  -7   5   1         10.59         16.73         3.78 o                         
  -6   5   1        132.70        107.15         7.39 o                         
  -5   5   1        235.55        242.92         9.68 o                         
  -4   5   1          0.51          0.96         1.42 o                         
  -3   5   1        235.69        208.98        19.62 o                         
  -2   5   1        105.40         96.35         8.79 o                         
  -1   5   1        304.35        310.00        14.33 o                         
   0   5   1        471.68        463.58         8.01 o                         
   1   5   1        278.80        313.03         8.42 o                         
   2   5   1        272.14        270.05        19.60 o                         
   3   5   1         28.04         17.73         3.36 o                         
   4   5   1         34.49         47.32         3.92 o                         
   5   5   1          6.65          3.98         1.58 o                         
   6   5   1         21.84         17.69         3.25 o                         
   7   5   1          7.99         11.60         2.52 o                         
   8   5   1         97.53         96.59        10.79 o                         
   9   5   1       1432.87       1424.23        42.07 o                         
  10   5   1        327.52        338.14        21.90 o                         
  11   5   1        150.05        155.02        15.95 o                         
  12   5   1         44.83         73.35        11.74 o                         
  13   5   1         19.64          8.08        10.82 o                         
 -10   6   1         19.68         23.21         8.09 o                         
  -9   6   1         37.89         33.99         6.90 o                         
  -8   6   1          3.71          7.51         2.67 o                         
  -7   6   1        101.29         93.06         8.76 o                         
  -6   6   1         62.76         55.60         5.65 o                         
  -5   6   1         69.83         68.83         5.58 o                         
  -4   6   1        208.81        208.98         8.89 o                         
  -3   6   1         30.20         28.35         3.16 o                         
  -2   6   1          1.01          2.19         2.02 o                         
  -1   6   1         98.46        104.87         4.46 o                         
   0   6   1        361.43        386.13         7.76 o                         
   1   6   1        306.87        317.06        18.93 o                         
   2   6   1        640.41        595.83        24.48 o                         
   3   6   1        795.66        865.22        32.87 o                         
   4   6   1        308.00        318.13        22.03 o                         
   5   6   1         42.19         29.45         5.34 o                         
   6   6   1        201.71        198.77        11.05 o                         
   7   6   1         47.28         35.72         6.73 o                         
   8   6   1        601.14        594.77        38.24 o                         
   9   6   1        100.31        107.66        12.05 o                         
  10   6   1         15.39         12.85         5.94 o                         
  11   6   1          0.16          3.08         5.37 o                         
  12   6   1         62.83         72.82        12.15 o                         
  13   6   1         60.66         90.39        14.13 o                         
  -9   7   1        235.38        233.89        26.62 o                         
  -8   7   1          0.03          4.53         8.70 o                         
  -7   7   1         82.03         87.66         8.52 o                         
  -6   7   1         90.69         87.13        11.24 o                         
  -5   7   1        121.09        130.43        10.64 o                         
  -4   7   1        296.59        312.51        11.31 o                         
  -3   7   1         87.98         84.62         6.33 o                         
  -2   7   1          6.03          3.01         1.94 o                         
  -1   7   1         58.67         55.36         3.61 o                         
   0   7   1        387.24        413.79         9.61 o                         
   1   7   1        342.42        329.02        18.55 o                         
   2   7   1         65.15         78.46         6.18 o                         
   3   7   1        166.60        150.35        14.50 o                         
   4   7   1        385.84        377.15        24.51 o                         
   5   7   1        486.19        524.03        31.29 o                         
   6   7   1        103.01        105.83         8.01 o                         
   7   7   1        134.86        129.26        18.55 o                         
   8   7   1         10.53         14.64         6.02 o                         
   9   7   1        248.14        232.57        26.11 o                         
  10   7   1         32.56         18.95         9.37 o                         
  11   7   1          8.47          5.54         8.23 o                         
  12   7   1         99.78         97.66        20.93 o                         
  13   7   1         49.02         58.18        16.25 o                         
  -8   8   1         26.30         35.46         8.67 o                         
  -7   8   1         26.50         12.25         4.81 o                         
  -6   8   1          0.04          0.57         5.17 o                         
  -5   8   1        117.09        110.96        12.25 o                         
  -4   8   1        270.80        267.84        11.75 o                         
  -3   8   1         14.08         12.39         3.36 o                         
  -2   8   1        102.02        108.37         7.64 o                         
  -1   8   1         28.44         25.62         2.63 o                         
   0   8   1         94.31         79.57         6.31 o                         
   1   8   1         80.90         80.86         9.63 o                         
   2   8   1        589.71        564.89        23.31 o                         
   3   8   1        107.99         89.80        11.68 o                         
   4   8   1        134.17        132.09        15.43 o                         
   5   8   1         70.62         93.26        14.13 o                         
   6   8   1          0.32          7.19         5.77 o                         
   7   8   1         19.81         39.01        11.28 o                         
   8   8   1          5.24         -3.45         6.90 o                         
   9   8   1        351.94        351.38        33.32 o                         
  10   8   1         23.41         22.58        10.42 o                         
  11   8   1          8.99          4.66         9.33 o                         
  12   8   1          9.31         17.18         9.22 o                         
  -7   9   1         36.36         36.18         8.49 o                         
  -6   9   1        212.51        214.94        15.66 o                         
  -5   9   1        368.28        380.35        19.97 o                         
  -4   9   1        348.30        370.81        18.80 o                         
  -3   9   1        475.36        465.12        26.51 o                         
  -2   9   1          2.28         -8.52        13.23 o                         
  -1   9   1        164.34        160.01        14.34 o                         
   0   9   1        694.96        678.50        20.77 o                         
   1   9   1          7.91         12.23         3.62 o                         
   2   9   1         10.76          8.90        13.34 o                         
   3   9   1        262.53        270.85        16.71 o                         
   4   9   1          6.73          3.21         3.17 o                         
   5   9   1        202.09        211.01        21.39 o                         
   6   9   1         53.41         47.92        11.64 o                         
   7   9   1         12.73         22.71         8.86 o                         
   8   9   1         60.22         54.34        13.23 o                         
   9   9   1         30.95         23.42         8.94 o                         
  10   9   1          0.49          9.96         7.48 o                         
  11   9   1          8.59         16.22        10.60 o                         
  12   9   1         20.56         -9.20         9.20 o                         
  -6  10   1         91.62        105.79        21.84 o                         
  -5  10   1         88.43         85.51        10.14 o                         
  -4  10   1         68.31         65.02         8.35 o                         
  -3  10   1        196.29        209.85        14.31 o                         
  -2  10   1          5.74          0.40         4.50 o                         
  -1  10   1         19.59         17.41         7.24 o                         
   0  10   1         71.99         71.16        10.08 o                         
   1  10   1        214.12        210.99        13.51 o                         
   2  10   1        123.04        122.39        21.51 o                         
   3  10   1          0.05          3.02         6.14 o                         
   4  10   1       1603.87       1536.73        54.71 o                         
   5  10   1        339.63        310.40        26.84 o                         
   6  10   1         40.31         39.04        10.13 o                         
   7  10   1          1.76         -0.45         6.07 o                         
   8  10   1          4.45         -1.77         4.95 o                         
   9  10   1         62.33         54.30        14.62 o                         
  10  10   1          6.12         13.03         9.25 o                         
  11  10   1          9.22         23.70         9.55 o                         
  -5  11   1        137.85        139.20        17.53 o                         
  -4  11   1         13.22         24.49         7.73 o                         
  -3  11   1         54.91         65.22        11.54 o                         
  -2  11   1         76.32         82.13        12.12 o                         
  -1  11   1          0.67          6.25         4.52 o                         
   0  11   1         98.46         87.67        11.88 o                         
   1  11   1        112.96        139.03        13.95 o                         
   2  11   1         92.28         89.62        17.89 o                         
   3  11   1          2.64          4.61         3.18 o                         
   4  11   1          3.44          1.49         3.53 o                         
   5  11   1        277.58        214.82        23.00 o                         
   6  11   1        242.78        227.18        25.12 o                         
   7  11   1        102.42         98.71        18.13 o                         
   8  11   1         72.46         81.06        16.65 o                         
   9  11   1         79.35         73.83        16.87 o                         
  10  11   1          4.84          1.13         6.21 o                         
  -3  12   1          1.00          5.72         4.64 o                         
  -2  12   1         19.96         15.51         9.82 o                         
  -1  12   1        137.47        170.18        21.52 o                         
   0  12   1          0.78          0.75         3.58 o                         
   1  12   1          2.70         -0.10         4.16 o                         
   2  12   1          2.63          6.25         7.60 o                         
   3  12   1          0.01         -3.03         5.82 o                         
   4  12   1        102.88        112.76        25.38 o                         
   5  12   1        118.42        123.85        14.04 o                         
   6  12   1         19.40         22.25         8.66 o                         
   7  12   1          5.94         -3.38         6.66 o                         
   8  12   1          0.00          6.79         7.32 o                         
   9  12   1        220.57        242.99        30.51 o                         
   0  13   1         81.70         80.71        18.09 o                         
   1  13   1         35.57         45.41        15.34 o                         
   2  13   1          1.61          5.22         7.79 o                         
   3  13   1         41.24         48.44        16.49 o                         
   4  13   1         48.01         47.90        15.14 o                         
   5  13   1          0.03         -1.32         7.53 o                         
   6  13   1         45.55         39.91        18.73 o                         
   7  13   1         11.01         15.70         8.68 o                         
  -6 -13   2         34.10         28.39        13.14 o                         
  -5 -13   2        227.58        219.76        31.43 o                         
  -4 -13   2         60.90         67.67        17.02 o                         
  -3 -13   2          2.56          1.73         6.35 o                         
  -2 -13   2         24.13         15.12         9.38 o                         
  -1 -13   2        111.00        125.64        23.87 o                         
  -8 -12   2          0.46          5.48         5.04 o                         
  -7 -12   2          0.94          1.87         6.91 o                         
  -6 -12   2        129.31        120.31        18.87 o                         
  -5 -12   2        537.01        563.66        29.82 o                         
  -4 -12   2         95.61        116.94        22.26 o                         
  -3 -12   2         11.37         16.98         9.45 o                         
  -2 -12   2          8.37         -9.75         9.75 o                         
  -1 -12   2          0.24         -3.24         6.87 o                         
   0 -12   2          3.83          1.59         8.54 o                         
   1 -12   2          0.51          1.58         3.27 o                         
   2 -12   2         29.80         31.36         6.60 o                         
 -10 -11   2         46.27         49.17        14.70 o                         
  -9 -11   2          4.04         19.42         8.76 o                         
  -8 -11   2         86.62         92.77        18.80 o                         
  -7 -11   2          8.75          2.67         5.26 o                         
  -6 -11   2         35.66         35.47        11.07 o                         
  -5 -11   2        628.00        690.00        41.02 o                         
  -4 -11   2          4.27          0.67         9.56 o                         
  -3 -11   2         64.22         68.70         9.49 o                         
  -2 -11   2        109.03         90.64        12.70 o                         
  -1 -11   2         37.08         45.00         6.52 o                         
   0 -11   2        410.15        347.63        24.68 o                         
   1 -11   2         73.47         77.13         9.47 o                         
   2 -11   2        228.20        257.26        17.54 o                         
   3 -11   2         22.70         16.23         5.44 o                         
   4 -11   2          0.00          1.54         5.13 o                         
 -11 -10   2          0.37         18.74        11.09 o                         
 -10 -10   2          3.94          7.39         9.43 o                         
  -9 -10   2        239.07        212.04        27.53 o                         
  -8 -10   2          0.26          5.03         6.20 o                         
  -7 -10   2         42.30         26.80        10.32 o                         
  -6 -10   2          4.47         12.23         7.29 o                         
  -5 -10   2        158.30        150.00        18.88 o                         
  -4 -10   2         88.50         80.78        13.15 o                         
  -3 -10   2        134.82        110.13         9.50 o                         
  -2 -10   2          1.45          1.44         1.94 o                         
  -1 -10   2          0.01         -4.04         4.04 o                         
   0 -10   2         81.77         88.03         9.21 o                         
   1 -10   2         45.20         45.11         6.76 o                         
   2 -10   2         70.47        100.66        11.00 o                         
   3 -10   2        224.76        236.30        16.70 o                         
   4 -10   2        322.60        362.87        21.22 o                         
   5 -10   2          6.12          6.25         3.86 o                         
   6 -10   2          5.76          0.58         6.53 o                         
 -11  -9   2         72.19        102.16        20.18 o                         
 -10  -9   2         64.03         48.11        14.50 o                         
  -9  -9   2        719.10        714.94        49.24 o                         
  -8  -9   2         23.14         26.09        10.88 o                         
  -7  -9   2         38.98         46.58         7.48 o                         
  -6  -9   2        611.71        599.90        45.35 o                         
  -5  -9   2        355.21        349.17        19.22 o                         
  -4  -9   2        155.40        164.40        13.88 o                         
  -3  -9   2          3.90          4.06         1.99 o                         
  -2  -9   2          2.41          1.19         2.27 o                         
  -1  -9   2          2.43          3.25         2.53 o                         
   0  -9   2        321.33        335.39        11.92 o                         
   1  -9   2         72.11         82.72        11.93 o                         
   2  -9   2         65.71         54.03         7.47 o                         
   3  -9   2          1.65          5.30         4.13 o                         
   4  -9   2        587.82        604.31        25.90 o                         
   5  -9   2        315.47        328.50        19.55 o                         
   6  -9   2        101.71        115.31        16.70 o                         
   7  -9   2          2.60          4.16         4.73 o                         
 -12  -8   2          0.03          1.55         7.58 o                         
 -11  -8   2         21.12         25.05        11.70 o                         
 -10  -8   2          3.49         20.43         9.52 o                         
  -9  -8   2          0.22         10.45         7.37 o                         
  -8  -8   2         29.53         31.13        10.00 o                         
  -7  -8   2        192.11        193.47        18.60 o                         
  -6  -8   2          7.55          7.02         3.96 o                         
  -5  -8   2         97.06         97.30         9.85 o                         
  -4  -8   2        822.76        794.98        15.93 o                         
  -3  -8   2          6.28          3.48         1.37 o                         
  -2  -8   2        165.86        169.09         7.62 o                         
  -1  -8   2          1.74         -0.34         2.11 o                         
   0  -8   2        449.38        461.08        15.17 o                         
   1  -8   2          6.09          5.23         3.76 o                         
   2  -8   2          0.01         -3.01         3.01 o                         
   3  -8   2        679.84        658.65        24.36 o                         
   4  -8   2        747.89        779.55        27.86 o                         
   5  -8   2        233.21        236.10        13.63 o                         
   6  -8   2         26.78         28.91         6.98 o                         
   7  -8   2         50.92         59.47        10.72 o                         
   8  -8   2         14.97          8.02         9.48 o                         
 -12  -7   2         45.52         48.19        15.59 o                         
 -11  -7   2          6.05          2.36         5.93 o                         
 -10  -7   2         79.79         71.15        16.42 o                         
  -9  -7   2         37.71         44.86        12.42 o                         
  -8  -7   2         62.05         49.50        12.81 o                         
  -7  -7   2        189.92        184.54        30.78 o                         
  -6  -7   2          5.78          4.33         2.20 o                         
  -5  -7   2         64.27         50.94         3.35 o                         
  -4  -7   2        307.23        329.39         9.18 o                         
  -3  -7   2         91.23         82.54         5.09 o                         
  -2  -7   2          4.65          5.02         1.14 o                         
  -1  -7   2        203.37        219.61         9.08 o                         
   0  -7   2        178.55        180.94         6.68 o                         
   1  -7   2        346.15        348.89        16.85 o                         
   2  -7   2          7.06          8.99         3.55 o                         
   3  -7   2          8.93          6.50         2.14 o                         
   4  -7   2        521.79        521.83        14.97 o                         
   5  -7   2       1637.95       1598.92        33.41 o                         
   6  -7   2        344.72        317.51        22.02 o                         
   7  -7   2        118.84        111.52        13.69 o                         
   8  -7   2          2.14          7.47         5.55 o                         
   9  -7   2         26.39         22.38         6.90 o                         
 -13  -6   2        153.48        229.95        31.60 o                         
 -12  -6   2          0.13          1.11         8.60 o                         
 -11  -6   2        116.05         68.82        17.37 o                         
 -10  -6   2          2.27         53.06        15.57 o                         
  -9  -6   2          1.07          1.99         5.23 o                         
  -8  -6   2         52.87         42.78         5.33 o                         
  -7  -6   2         24.37         17.35         3.75 o                         
  -6  -6   2         49.24         38.38         8.41 o                         
  -5  -6   2        217.01        250.16        13.45 o                         
  -4  -6   2        216.25        197.17         9.42 o                         
  -3  -6   2          9.09          5.71         1.59 o                         
  -2  -6   2        125.27        132.13         4.70 o                         
  -1  -6   2         57.41         60.94         4.43 o                         
   0  -6   2        938.86       1018.63        18.92 o                         
   1  -6   2        936.54        940.74        28.18 o                         
   2  -6   2        135.91        126.22         6.56 o                         
   3  -6   2         44.42         50.64         4.25 o                         
   4  -6   2        570.74        562.01        17.09 o                         
   5  -6   2        383.95        376.11        12.43 o                         
   6  -6   2          4.92          6.37         3.58 o                         
   7  -6   2         40.01         34.57         5.34 o                         
   8  -6   2        125.72        126.10        10.73 o                         
   9  -6   2          4.75          4.40         3.61 o                         
  10  -6   2          2.79          5.92         5.33 o                         
 -13  -5   2        123.05        113.31        21.91 o                         
 -12  -5   2        140.90        126.44        22.44 o                         
 -11  -5   2          0.47          2.28         5.73 o                         
 -10  -5   2         13.66          6.88         7.24 o                         
  -9  -5   2        219.25        199.62        23.30 o                         
  -8  -5   2         39.12         32.92         5.70 o                         
  -7  -5   2        219.74        244.51        15.18 o                         
  -6  -5   2         25.55         18.01         2.16 o                         
  -5  -5   2        943.65       1003.08        24.22 o                         
  -4  -5   2        175.86        163.24         7.63 o                         
  -3  -5   2         55.63         53.81         3.14 o                         
  -2  -5   2         41.79         52.30         3.52 o                         
  -1  -5   2        605.60        658.30        12.78 o                         
   0  -5   2       1941.12       2044.01        20.46 o                         
   1  -5   2        520.40        549.34        12.88 o                         
   2  -5   2         18.56         18.00         4.47 o                         
   3  -5   2        119.55        114.39         9.17 o                         
   4  -5   2        129.50        134.49         6.69 o                         
   5  -5   2        481.94        469.96        22.68 o                         
   6  -5   2         20.15         13.94         4.90 o                         
   7  -5   2         81.76         87.32        10.72 o                         
   8  -5   2          1.46         -0.58         3.93 o                         
   9  -5   2          1.14          2.66         3.91 o                         
  10  -5   2          6.16          5.59         3.23 o                         
 -13  -4   2         22.44         27.67         8.06 o                         
 -12  -4   2         38.41         58.38        10.65 o                         
 -11  -4   2          0.14         -0.68         4.35 o                         
 -10  -4   2         72.33         84.11        12.57 o                         
  -9  -4   2         70.41         62.78         9.18 o                         
  -8  -4   2        280.75        274.56        10.47 o                         
  -7  -4   2         10.05         13.76         2.82 o                         
  -6  -4   2        111.31        101.85         5.56 o                         
  -5  -4   2        597.88        570.27        21.65 o                         
  -4  -4   2        772.07        869.19        27.40 o                         
  -3  -4   2          2.65          6.38         1.88 o                         
  -2  -4   2        177.40        168.88         5.74 o                         
  -1  -4   2        893.75        881.35        24.87 o                         
   0  -4   2        946.74       1014.35        13.97 o                         
   1  -4   2          0.14          0.23         1.06 o                         
   2  -4   2        139.72        149.29        15.16 o                         
   3  -4   2        447.85        423.66        26.35 o                         
   4  -4   2        574.02        572.24        18.35 o                         
   5  -4   2         68.01         50.23         3.63 o                         
   6  -4   2          3.46          2.97         1.24 o                         
   7  -4   2         86.61         74.18         9.55 o                         
   8  -4   2        458.81        401.94        40.23 o                         
   9  -4   2        254.39        273.66        19.59 o                         
  10  -4   2         37.46         47.31         9.97 o                         
  11  -4   2         52.12         71.63        16.44 o                         
 -13  -3   2         18.27         10.38         6.45 o                         
 -12  -3   2          0.33         -1.31         4.90 o                         
 -11  -3   2        175.52        196.55        17.97 o                         
 -10  -3   2         90.69         86.24        11.03 o                         
  -9  -3   2         26.39         25.11         6.14 o                         
  -8  -3   2        234.27        227.46        15.69 o                         
  -7  -3   2        151.58        168.45        12.66 o                         
  -6  -3   2        121.64        114.77        10.09 o                         
  -5  -3   2       4817.88       4934.50        83.47 o                         
  -4  -3   2        378.21        369.21        10.53 o                         
  -3  -3   2       2372.00       2279.72        37.27 o                         
  -2  -3   2        387.97        360.11         9.72 o                         
  -1  -3   2         30.29         21.10         1.47 o                         
   0  -3   2         25.21         27.48         1.76 o                         
   1  -3   2        230.64        201.70         5.20 o                         
   2  -3   2         86.82         83.79         3.85 o                         
   3  -3   2         16.59         15.53         4.82 o                         
   4  -3   2         49.51         58.53         4.41 o                         
   5  -3   2        102.25        110.39         6.89 o                         
   6  -3   2         11.38          6.19         2.41 o                         
   7  -3   2         10.26         10.15         2.54 o                         
   8  -3   2        116.38        113.89         8.09 o                         
   9  -3   2        377.80        344.48        21.04 o                         
  10  -3   2        134.27        159.38        14.89 o                         
  11  -3   2         10.07          5.72         5.58 o                         
 -13  -2   2          0.56         -0.23         3.62 o                         
 -12  -2   2         83.10         80.45        11.81 o                         
 -11  -2   2        118.82        114.11        13.30 o                         
 -10  -2   2         60.22         54.30         8.65 o                         
  -9  -2   2       1368.95       1280.57        38.77 o                         
  -8  -2   2         20.95         24.60        12.86 o                         
  -7  -2   2        593.91        608.26        23.31 o                         
  -6  -2   2         27.95         35.29         5.61 o                         
  -5  -2   2       1630.82       1649.22        32.74 o                         
  -4  -2   2        161.53        154.67         9.48 o                         
  -3  -2   2          4.23          3.06         4.01 o                         
  -2  -2   2          1.86          0.83         2.59 o                         
  -1  -2   2       1414.26       1328.92        17.95 o                         
   0  -2   2        518.75        486.35         6.93 o                         
   1  -2   2         19.63         19.71         1.64 o                         
   2  -2   2        326.62        321.09         6.50 o                         
   3  -2   2       2837.88       2848.02        25.66 o                         
   4  -2   2       1811.52       2044.76        18.62 o                         
   5  -2   2         29.30         28.77         2.83 o                         
   6  -2   2         10.99         11.67         3.50 o                         
   7  -2   2         96.17         94.82         7.35 o                         
   8  -2   2        375.61        374.79        13.29 o                         
   9  -2   2         70.36         55.79         7.40 o                         
  10  -2   2        110.14         87.85        10.13 o                         
  11  -2   2        143.41        141.20        15.94 o                         
  12  -2   2         83.30         83.79        13.27 o                         
 -13  -1   2          4.48         -1.19         3.56 o                         
 -12  -1   2          3.36         -1.43         4.26 o                         
 -11  -1   2         72.65         85.78        11.41 o                         
 -10  -1   2        117.72        119.35        12.59 o                         
  -9  -1   2         18.52         20.51         5.83 o                         
  -8  -1   2       1652.19       1658.14        51.01 o                         
  -7  -1   2          7.99         15.33         4.36 o                         
  -6  -1   2         71.99         78.76         7.83 o                         
  -5  -1   2       1943.50       2042.56        39.06 o                         
  -4  -1   2          2.31          4.12         1.31 o                         
  -3  -1   2        850.23        845.51        13.43 o                         
  -2  -1   2       1732.68       1642.17        32.98 o                         
  -1  -1   2       2139.52       2106.69        21.36 o                         
   0  -1   2       9345.93       8612.09       137.53 o                         
   1  -1   2       1002.05       1012.88        11.76 o                         
   2  -1   2        385.53        411.55        13.38 o                         
   3  -1   2       6344.42       6204.66        56.70 o                         
   4  -1   2         62.28         57.89         3.36 o                         
   5  -1   2       4993.40       5368.14        45.31 o                         
   6  -1   2          1.77          1.92         1.85 o                         
   7  -1   2          0.32          1.57         1.67 o                         
   8  -1   2         15.56         13.02         3.31 o                         
   9  -1   2        405.50        386.72        14.12 o                         
  10  -1   2          3.05          3.70         2.33 o                         
  11  -1   2          0.16          2.07         6.28 o                         
  12  -1   2         26.13         11.69         5.61 o                         
 -13   0   2        141.63        156.88        14.91 o                         
 -12   0   2          8.83          4.09         6.13 o                         
 -11   0   2          6.31          6.54         3.18 o                         
 -10   0   2         72.90         80.58         8.70 o                         
  -9   0   2       1017.98        991.02        32.95 o                         
  -8   0   2         44.75         52.43         7.10 o                         
  -7   0   2         58.76         59.55         5.82 o                         
  -6   0   2         11.17         18.17         3.35 o                         
  -5   0   2         53.75         70.87         5.40 o                         
  -4   0   2         16.72         11.43         2.22 o                         
  -3   0   2        318.23        325.70        11.01 o                         
  -2   0   2      10521.02       9899.25        57.40 o                         
  -1   0   2        396.55        384.20         9.37 o                         
   0   0   2       1155.67       1031.31        18.40 o                         
   1   0   2       4421.86       4155.19        39.42 o                         
   2   0   2        356.31        340.14         5.59 o                         
   3   0   2        198.81        218.73         6.11 o                         
   4   0   2         16.99          9.52         1.55 o                         
   5   0   2        297.29        301.94         9.86 o                         
   6   0   2        235.54        267.85        13.50 o                         
   7   0   2         22.55         27.33         4.18 o                         
   8   0   2         45.67         48.89         5.87 o                         
   9   0   2        213.66        209.12        12.56 o                         
  10   0   2         20.26         14.79         4.79 o                         
  11   0   2          5.03         11.96         4.78 o                         
  12   0   2          0.29         15.57         5.82 o                         
  13   0   2          0.63         -0.43         4.23 o                         
 -12   1   2          2.19          7.60         5.20 o                         
 -11   1   2         36.15         33.32         6.49 o                         
 -10   1   2        157.50        177.53        12.60 o                         
  -9   1   2          6.44          6.45         3.55 o                         
  -8   1   2        193.66        213.97        12.40 o                         
  -7   1   2        290.76        288.94        13.12 o                         
  -6   1   2        631.78        638.67        21.02 o                         
  -5   1   2        241.32        216.93         9.30 o                         
  -4   1   2          8.36         13.67         1.86 o                         
  -3   1   2          3.28          6.37         1.14 o                         
  -2   1   2       9288.86       9327.70        66.50 o                         
  -1   1   2        155.83        166.13         3.53 o                         
   0   1   2        261.34        241.77         6.15 o                         
   1   1   2        189.38        175.50         5.67 o                         
   2   1   2      21236.77      19796.53        73.16 o                         
   3   1   2         75.04         67.20         3.38 o                         
   4   1   2         42.76         43.53         2.98 o                         
   5   1   2       2768.89       2696.91        25.82 o                         
   6   1   2          0.13          1.96         1.44 o                         
   7   1   2        692.66        689.10        15.88 o                         
   8   1   2          3.97          5.42         5.30 o                         
   9   1   2         30.52         26.21         5.70 o                         
  10   1   2        126.17        105.72        15.78 o                         
  11   1   2          5.85          5.57         9.48 o                         
  12   1   2         44.61         54.19         8.21 o                         
  13   1   2        271.72        339.73        20.24 o                         
 -12   2   2         13.68         22.88         7.36 o                         
 -11   2   2         35.36         33.45         6.94 o                         
 -10   2   2        499.28        507.92        21.29 o                         
  -9   2   2         32.86         35.25         5.53 o                         
  -8   2   2        601.14        597.96        15.96 o                         
  -7   2   2         20.21         23.81         3.61 o                         
  -6   2   2          4.70          6.04         1.97 o                         
  -5   2   2        596.74        588.57        13.52 o                         
  -4   2   2         11.49         10.18         1.87 o                         
  -3   2   2        112.66        114.22         4.10 o                         
  -2   2   2       1371.03       1405.75        17.67 o                         
  -1   2   2       1496.64       1471.33        40.14 o                         
   0   2   2      26697.11      25154.23       110.81 o                         
   1   2   2       2648.99       2565.92        18.32 o                         
   2   2   2       2107.97       2126.92        26.51 o                         
   3   2   2       1083.58       1080.19        20.58 o                         
   4   2   2        380.53        390.56        14.04 o                         
   5   2   2          2.04          2.46         2.62 o                         
   6   2   2          1.77          7.16         3.34 o                         
   7   2   2        240.65        280.13        21.67 o                         
   8   2   2        876.58        886.72        40.65 o                         
   9   2   2        649.32        634.83        36.64 o                         
  10   2   2         14.80          8.36         4.34 o                         
  11   2   2         37.82         47.00         8.50 o                         
  12   2   2          5.01          3.49         4.66 o                         
  13   2   2        146.70        128.68        13.14 o                         
 -12   3   2        345.44        393.94        22.57 o                         
 -11   3   2         16.42          9.71         5.69 o                         
 -10   3   2         70.30         51.80         9.43 o                         
  -9   3   2         85.58         89.32         6.82 o                         
  -8   3   2         16.53         17.59         3.00 o                         
  -7   3   2        211.72        205.68         8.74 o                         
  -6   3   2         51.06         58.44         5.17 o                         
  -5   3   2        511.96        487.55        10.43 o                         
  -4   3   2        314.09        310.28         9.60 o                         
  -3   3   2        178.43        170.55         6.43 o                         
  -2   3   2        328.19        299.91         7.44 o                         
  -1   3   2         79.59         96.98         5.77 o                         
   0   3   2       3704.12       3627.49        27.65 o                         
   1   3   2       4385.83       4397.78        28.94 o                         
   2   3   2        134.50        127.94         4.56 o                         
   3   3   2         42.22         36.76         3.98 o                         
   4   3   2        244.04        246.28        11.70 o                         
   5   3   2         95.82        124.23         9.17 o                         
   6   3   2        448.42        474.16        19.11 o                         
   7   3   2         27.67         27.92         5.68 o                         
   8   3   2        280.55        280.20        16.93 o                         
   9   3   2       2237.28       2267.07        59.90 o                         
  10   3   2        740.00        763.83        31.51 o                         
  11   3   2         13.62         20.85         6.06 o                         
  12   3   2          0.75          2.87         5.09 o                         
  13   3   2         77.92         93.73        13.62 o                         
 -11   4   2          6.29         10.07        11.04 o                         
 -10   4   2          2.26          2.89         3.31 o                         
  -9   4   2          4.00         11.10         3.98 o                         
  -8   4   2        693.13        672.19        20.88 o                         
  -7   4   2         58.43         55.54         5.76 o                         
  -6   4   2         51.46         48.28         3.89 o                         
  -5   4   2        152.59        151.43         6.61 o                         
  -4   4   2         31.65         29.31         6.95 o                         
  -3   4   2       2341.41       2403.75        23.77 o                         
  -2   4   2         95.28         95.34         4.64 o                         
  -1   4   2        251.88        258.56         7.40 o                         
   0   4   2        359.84        338.47         8.47 o                         
   1   4   2        880.75        881.60        12.40 o                         
   2   4   2        108.11        130.29         5.84 o                         
   3   4   2        279.28        362.36        12.06 o                         
   4   4   2        409.20        393.27         9.77 o                         
   5   4   2        674.44        726.51        25.15 o                         
   6   4   2        188.72        205.91        16.38 o                         
   7   4   2         22.67         20.02         4.92 o                         
   8   4   2         21.98         19.30         5.66 o                         
   9   4   2          3.13          4.63         3.47 o                         
  10   4   2        549.34        562.73        32.45 o                         
  11   4   2         13.52          7.73         4.93 o                         
  12   4   2        122.92        125.60        14.74 o                         
  13   4   2          2.94         -1.14         4.96 o                         
 -10   5   2          5.72          2.37         6.84 o                         
  -9   5   2        102.41         89.15         9.41 o                         
  -8   5   2        279.86        269.89        15.17 o                         
  -7   5   2         13.38         19.34         4.72 o                         
  -6   5   2          0.34          0.40         2.49 o                         
  -5   5   2          8.50          7.50         2.30 o                         
  -4   5   2        249.68        238.92        15.31 o                         
  -3   5   2        330.25        316.23         9.78 o                         
  -2   5   2          8.68         10.43         2.18 o                         
  -1   5   2        600.70        596.93        11.64 o                         
   0   5   2       1044.34        994.39        20.36 o                         
   1   5   2        199.53        236.89         9.78 o                         
   2   5   2        660.19        715.49        21.51 o                         
   3   5   2        883.69        936.65        73.05 o                         
   4   5   2         12.40         15.88         2.90 o                         
   5   5   2        222.51        233.79         8.12 o                         
   6   5   2         28.04         28.87         5.76 o                         
   7   5   2       1087.85       1114.18        34.95 o                         
   8   5   2       1184.86       1169.33        36.01 o                         
   9   5   2        147.53        159.74        14.53 o                         
  10   5   2         42.98         36.38        12.00 o                         
  11   5   2         20.39         24.32         6.16 o                         
  12   5   2        126.20        122.23        14.62 o                         
  13   5   2         38.97         37.46         8.31 o                         
 -10   6   2         43.36         64.69        10.29 o                         
  -9   6   2         94.57         86.41         9.34 o                         
  -8   6   2        154.52        152.83        11.74 o                         
  -7   6   2         50.79         48.53         6.43 o                         
  -6   6   2        149.06        135.99         9.90 o                         
  -5   6   2          8.28          1.62         2.10 o                         
  -4   6   2        101.46         99.00         6.78 o                         
  -3   6   2        978.04        982.02        19.53 o                         
  -2   6   2          1.03          3.03         1.28 o                         
  -1   6   2        239.81        236.95         9.02 o                         
   0   6   2         65.44         63.58         4.14 o                         
   1   6   2         26.71         30.64         3.12 o                         
   2   6   2        229.43        225.10        15.94 o                         
   3   6   2        108.07         80.11        10.58 o                         
   4   6   2        603.55        593.77        30.27 o                         
   5   6   2        981.16       1041.04        38.89 o                         
   6   6   2          0.47          0.29         1.88 o                         
   7   6   2         34.74         46.45         7.83 o                         
   8   6   2       1704.29       1675.20        44.33 o                         
   9   6   2        113.96        110.08        12.40 o                         
  10   6   2        319.09        312.95        21.41 o                         
  11   6   2          0.08         -2.18         4.78 o                         
  12   6   2          2.47          4.68         5.73 o                         
  13   6   2        161.72        186.22        19.23 o                         
  -9   7   2         93.04         94.87        32.23 o                         
  -8   7   2         43.97         49.69         7.05 o                         
  -7   7   2          6.30          5.77         2.95 o                         
  -6   7   2         58.43         53.47         6.44 o                         
  -5   7   2          0.66         -1.50         2.28 o                         
  -4   7   2        100.30        109.13         7.47 o                         
  -3   7   2         67.42         71.25         5.61 o                         
  -2   7   2         60.82         49.82         3.46 o                         
  -1   7   2        106.38        108.03         6.15 o                         
   0   7   2         83.85         88.70         6.48 o                         
   1   7   2        142.95        135.50         8.07 o                         
   2   7   2         53.28         56.07         8.29 o                         
   3   7   2         65.46         55.98         9.54 o                         
   4   7   2         72.20         68.34        11.37 o                         
   5   7   2        227.67        267.99        22.33 o                         
   6   7   2        314.44        313.72        25.24 o                         
   7   7   2        117.61        103.48        17.01 o                         
   8   7   2        215.27        224.43        24.55 o                         
   9   7   2        475.09        497.48        37.92 o                         
  10   7   2         77.52         89.27        18.52 o                         
  11   7   2        178.75        216.80        19.28 o                         
  12   7   2         50.91         42.81         9.85 o                         
  13   7   2        246.94        277.72        23.92 o                         
  -8   8   2         75.77         87.85        12.50 o                         
  -7   8   2          6.47          2.44         5.33 o                         
  -6   8   2          9.16          9.01         4.51 o                         
  -5   8   2         58.65         59.07         6.00 o                         
  -4   8   2          9.59         10.95         4.01 o                         
  -3   8   2         29.09         27.93         4.03 o                         
  -2   8   2          2.97          1.40         2.60 o                         
  -1   8   2         69.10         63.58         4.72 o                         
   0   8   2        186.19        176.30        10.72 o                         
   1   8   2         46.86         50.84         6.44 o                         
   2   8   2          2.26          2.12         2.54 o                         
   3   8   2         13.74         15.70         6.17 o                         
   4   8   2        183.20        202.23        19.46 o                         
   5   8   2         43.07         35.94         9.48 o                         
   6   8   2        297.08        355.45        29.26 o                         
   7   8   2        181.31        201.24        22.53 o                         
   8   8   2        119.39        120.06        19.25 o                         
   9   8   2        128.27        103.29        18.29 o                         
  10   8   2        461.30        454.88        39.44 o                         
  11   8   2         12.26         22.49         9.37 o                         
  12   8   2         54.86         91.63        20.90 o                         
  -7   9   2          0.01         26.59        13.27 o                         
  -6   9   2         54.26         60.20         8.40 o                         
  -5   9   2        277.99        302.48        17.40 o                         
  -4   9   2        231.25        239.51        18.34 o                         
  -3   9   2        224.06        231.33        14.13 o                         
  -2   9   2         11.27         13.53         5.01 o                         
  -1   9   2        641.44        715.88        23.09 o                         
   0   9   2        214.36        227.33         9.67 o                         
   1   9   2          4.04          0.88         4.21 o                         
   2   9   2        303.54        289.17        19.44 o                         
   3   9   2          9.51          5.83         3.82 o                         
   4   9   2         46.48         47.19         9.98 o                         
   5   9   2        108.30         92.78        14.41 o                         
   6   9   2          3.04         -0.05         6.40 o                         
   7   9   2        232.88        216.85        24.75 o                         
   8   9   2        104.04         85.94        16.75 o                         
   9   9   2         33.87         24.90        10.68 o                         
  10   9   2         87.58         75.98        17.14 o                         
  11   9   2          6.48          3.73         5.93 o                         
  12   9   2          8.83         25.43        12.24 o                         
  -6  10   2         16.49         13.38        12.72 o                         
  -5  10   2          4.99         12.75         5.95 o                         
  -4  10   2        526.15        555.58        31.84 o                         
  -3  10   2        297.30        305.63        16.98 o                         
  -2  10   2         65.47         61.67        10.03 o                         
  -1  10   2        103.42        119.64        13.49 o                         
   0  10   2         42.07         22.41         9.77 o                         
   1  10   2        118.57        114.66        10.19 o                         
   2  10   2        147.97        151.47        12.41 o                         
   3  10   2         33.94         34.48         6.26 o                         
   4  10   2          2.81         -0.86         3.97 o                         
   5  10   2         10.53          5.22         6.29 o                         
   6  10   2          3.68          3.80         4.97 o                         
   7  10   2          1.21          2.54         4.76 o                         
   8  10   2         25.10         16.96         9.40 o                         
   9  10   2         10.44          9.78         6.79 o                         
  10  10   2          9.97         -0.98         7.50 o                         
  11  10   2          2.51          8.03         8.53 o                         
  -5  11   2         14.59         30.66         8.93 o                         
  -4  11   2         17.37         11.57         7.02 o                         
  -3  11   2         10.06         13.16         5.89 o                         
  -2  11   2        163.75        184.24        17.96 o                         
  -1  11   2         34.48         24.76         6.22 o                         
   0  11   2          0.01         -2.19         5.06 o                         
   1  11   2        169.67        158.47        23.93 o                         
   2  11   2          9.10          5.60         3.33 o                         
   3  11   2         13.28          6.38         6.71 o                         
   4  11   2        140.56        130.47        13.20 o                         
   5  11   2         15.76         19.73         8.01 o                         
   6  11   2        125.10        120.60        18.48 o                         
   7  11   2        243.18        270.22        29.05 o                         
   8  11   2         80.95        100.40        19.06 o                         
   9  11   2         47.69         30.36        11.13 o                         
  10  11   2         41.72         66.08        17.79 o                         
  -3  12   2         74.18         52.27        15.19 o                         
  -2  12   2          6.35         14.73         6.63 o                         
  -1  12   2          0.03          0.78         4.70 o                         
   0  12   2          9.97          4.99         4.03 o                         
   1  12   2          9.31          2.91         3.80 o                         
   2  12   2         27.88         25.23        10.71 o                         
   3  12   2          1.66         -0.28         5.36 o                         
   4  12   2         43.02         45.93         8.56 o                         
   5  12   2         23.86         22.96         6.41 o                         
   6  12   2          0.06         -4.73         5.91 o                         
   7  12   2         11.17         27.59        11.61 o                         
   8  12   2         30.07         37.77        12.71 o                         
   9  12   2         32.35         34.25        13.51 o                         
   0  13   2         57.35         53.39         9.84 o                         
   1  13   2         39.45         32.89         7.66 o                         
   2  13   2          4.35          9.20         8.74 o                         
   3  13   2          1.15         -3.90         9.60 o                         
   4  13   2         90.21         82.88        20.38 o                         
   5  13   2         63.55         71.75        18.73 o                         
   6  13   2          1.53         -1.26         4.87 o                         
   7  13   2        101.32        129.97        21.35 o                         
  -4 -13   3          1.11          8.60         8.59 o                         
  -3 -13   3          1.43         18.86         9.20 o                         
  -2 -13   3         28.80         11.19         7.39 o                         
  -8 -12   3         70.87         65.79        14.48 o                         
  -7 -12   3         29.76         15.47         8.55 o                         
  -6 -12   3        123.82        138.13        20.68 o                         
  -5 -12   3         23.90         34.64         7.62 o                         
  -4 -12   3        152.30        149.63        24.39 o                         
  -3 -12   3         44.85         57.72        15.78 o                         
  -2 -12   3          7.57          0.11         6.31 o                         
  -1 -12   3         29.56         33.70        12.98 o                         
   0 -12   3         31.14         44.73         9.73 o                         
   1 -12   3         32.68         31.59         9.27 o                         
   2 -12   3          1.25         -0.76        11.36 o                         
  -9 -11   3          2.97          8.72         7.46 o                         
  -8 -11   3        111.87         92.78        18.90 o                         
  -7 -11   3          9.22         -6.99         6.99 o                         
  -6 -11   3         72.90         87.07        16.05 o                         
  -5 -11   3        202.30        204.75        22.78 o                         
  -4 -11   3        145.63        163.93        17.23 o                         
  -3 -11   3        447.15        462.53        27.02 o                         
  -2 -11   3          0.40          2.93         5.50 o                         
  -1 -11   3         17.61          4.43         5.36 o                         
   0 -11   3        243.54        247.15        20.96 o                         
   1 -11   3         77.77         72.95        13.78 o                         
   2 -11   3         37.41         53.15        10.78 o                         
   3 -11   3         36.31         28.40         7.42 o                         
   4 -11   3         23.57         31.72         9.50 o                         
 -10 -10   3         19.99         21.02        12.59 o                         
  -9 -10   3         42.61         54.25        14.41 o                         
  -8 -10   3         76.65         75.89        16.16 o                         
  -7 -10   3        116.08        102.91        18.14 o                         
  -6 -10   3         22.87         26.42         6.33 o                         
  -5 -10   3          0.03          0.21         4.54 o                         
  -4 -10   3         20.80         22.82         4.81 o                         
  -3 -10   3         60.13         57.18         6.08 o                         
  -2 -10   3         96.58         96.04         8.72 o                         
  -1 -10   3        208.74        240.14        14.05 o                         
   0 -10   3         19.10         16.37         4.64 o                         
   1 -10   3          0.26          2.48         3.18 o                         
   2 -10   3        163.39        181.40        18.04 o                         
   3 -10   3         22.34         13.36        17.54 o                         
   4 -10   3         57.42         71.94        12.53 o                         
   5 -10   3          5.97         -0.47         6.68 o                         
 -11  -9   3         17.25         10.00         8.59 o                         
 -10  -9   3          0.77         -9.53         9.53 o                         
  -9  -9   3         31.37         30.83        11.33 o                         
  -8  -9   3         65.47         63.15        15.05 o                         
  -7  -9   3          5.94          4.24         3.06 o                         
  -6  -9   3        314.11        311.95        26.12 o                         
  -5  -9   3        316.25        329.36        15.36 o                         
  -4  -9   3         21.54         23.74         4.23 o                         
  -3  -9   3          0.76          0.46         2.05 o                         
  -2  -9   3         25.59         37.36         5.71 o                         
  -1  -9   3        144.84        153.06         9.05 o                         
   0  -9   3         20.99         17.11         4.01 o                         
   1  -9   3        140.61        146.38        11.45 o                         
   2  -9   3         29.35         41.66        10.91 o                         
   3  -9   3        100.05         88.37        12.46 o                         
   4  -9   3          7.53         15.31        10.55 o                         
   5  -9   3         11.10          5.32         4.25 o                         
   6  -9   3          6.36         -0.23         3.73 o                         
   7  -9   3          5.74          8.21         5.80 o                         
 -12  -8   3          3.72         -2.23         4.98 o                         
 -11  -8   3          5.62          7.80         7.77 o                         
 -10  -8   3         52.69         51.54        14.78 o                         
  -9  -8   3         13.08         37.03        12.43 o                         
  -8  -8   3        323.39        347.52        32.45 o                         
  -7  -8   3        327.81        287.79        17.04 o                         
  -6  -8   3         34.51         41.21        10.34 o                         
  -5  -8   3       1669.75       1639.53        47.26 o                         
  -4  -8   3       1934.34       1928.60        34.71 o                         
  -3  -8   3         81.16         76.47         4.08 o                         
  -2  -8   3          0.01          0.86         1.40 o                         
  -1  -8   3         33.41         34.88         4.19 o                         
   0  -8   3         27.46         36.98         3.78 o                         
   1  -8   3        266.12        252.07        12.30 o                         
   2  -8   3         40.90         39.56         8.20 o                         
   3  -8   3          1.87          0.02         4.07 o                         
   4  -8   3        463.67        459.86        26.97 o                         
   5  -8   3          0.77          2.52         5.40 o                         
   6  -8   3         33.16         39.12         8.51 o                         
   7  -8   3         14.71         21.92         9.90 o                         
   8  -8   3          0.38          4.69         5.70 o                         
 -12  -7   3        163.97        237.22        32.39 o                         
 -11  -7   3         21.39         23.38        10.53 o                         
 -10  -7   3        166.33        159.55        23.85 o                         
  -9  -7   3        507.82        485.68        38.87 o                         
  -8  -7   3        150.61        128.66        10.60 o                         
  -7  -7   3         45.73         48.88         9.76 o                         
  -6  -7   3         18.51         21.19         4.95 o                         
  -5  -7   3         64.36         55.80         5.50 o                         
  -4  -7   3        485.71        474.50        16.16 o                         
  -3  -7   3        760.69        762.23        20.38 o                         
  -2  -7   3          0.15          0.33         0.51 o                         
  -1  -7   3         49.24         51.42         4.11 o                         
   0  -7   3          0.92          1.53         1.89 o                         
   1  -7   3        156.16        146.48         6.66 o                         
   2  -7   3        108.84        110.35         8.14 o                         
   3  -7   3        155.92        149.98        14.03 o                         
   4  -7   3        548.48        565.68        40.31 o                         
   5  -7   3        739.63        729.48        32.39 o                         
   6  -7   3        480.37        476.54        27.14 o                         
   7  -7   3         90.81         83.59        12.07 o                         
   8  -7   3         27.90         23.94         6.85 o                         
   9  -7   3         15.93         19.20         7.86 o                         
 -13  -6   3          8.70         -2.28         6.87 o                         
 -12  -6   3          4.86          8.87         7.55 o                         
 -11  -6   3        138.69        129.27        22.02 o                         
 -10  -6   3          0.01         10.43         9.60 o                         
  -9  -6   3         19.46         22.42         8.42 o                         
  -8  -6   3         24.42         16.65         3.40 o                         
  -7  -6   3         22.69         34.71         6.13 o                         
  -6  -6   3        250.35        211.71        18.37 o                         
  -5  -6   3          9.57          7.62         2.40 o                         
  -4  -6   3          4.85          5.10         2.69 o                         
  -3  -6   3         67.16         77.31         6.20 o                         
  -2  -6   3        169.64        178.06         5.43 o                         
  -1  -6   3        147.10        146.78         6.84 o                         
   0  -6   3          7.27          6.39         2.42 o                         
   1  -6   3         79.03         91.61         6.04 o                         
   2  -6   3        117.86        109.64         4.31 o                         
   3  -6   3        329.90        323.40        10.13 o                         
   4  -6   3         81.18         96.67         7.10 o                         
   5  -6   3        149.48        144.18         8.47 o                         
   6  -6   3        125.28        128.25         9.51 o                         
   7  -6   3        413.14        406.73        17.79 o                         
   8  -6   3         25.27         16.08         7.33 o                         
   9  -6   3         19.33         21.01         6.99 o                         
 -13  -5   3         42.68         56.71        16.06 o                         
 -12  -5   3         47.00         45.12        14.41 o                         
 -11  -5   3          0.02          3.23         6.51 o                         
 -10  -5   3         12.54         13.01         9.87 o                         
  -9  -5   3        698.81        616.19        41.69 o                         
  -8  -5   3          0.94         -0.38         1.97 o                         
  -7  -5   3          3.64          4.05         2.64 o                         
  -6  -5   3          0.39          2.26         2.23 o                         
  -5  -5   3         12.20          8.60         3.13 o                         
  -4  -5   3         86.85         86.72         5.94 o                         
  -3  -5   3         81.13         71.17         6.96 o                         
  -2  -5   3        241.76        209.56         7.64 o                         
  -1  -5   3       3125.78       3374.41        44.39 o                         
   0  -5   3          0.31         -0.33         1.35 o                         
   1  -5   3        504.60        496.22        14.01 o                         
   2  -5   3        415.74        440.00        15.13 o                         
   3  -5   3         15.21         10.55         5.22 o                         
   4  -5   3        399.45        418.38        21.39 o                         
   5  -5   3        262.11        264.63        17.71 o                         
   6  -5   3          0.00         -0.83         3.47 o                         
   7  -5   3         90.52         89.14        11.49 o                         
   8  -5   3        571.62        521.92        36.61 o                         
   9  -5   3         24.79         30.67         7.34 o                         
  10  -5   3          0.02         -1.05         3.42 o                         
 -13  -4   3        105.38        111.56        21.29 o                         
 -12  -4   3         13.18         14.16         6.08 o                         
 -11  -4   3         33.20         40.38         9.04 o                         
 -10  -4   3          1.75          3.57         5.52 o                         
  -9  -4   3        113.85         98.91        16.77 o                         
  -8  -4   3         18.81         29.78         9.63 o                         
  -7  -4   3        399.30        345.80        27.55 o                         
  -6  -4   3         86.55         88.25         7.49 o                         
  -5  -4   3        104.81         89.51         4.92 o                         
  -4  -4   3         95.61        102.91         7.98 o                         
  -3  -4   3       1352.30       1363.98        27.68 o                         
  -2  -4   3        418.39        428.44        14.90 o                         
  -1  -4   3         40.91         43.65         6.91 o                         
   0  -4   3       7268.04       8303.28       107.18 o                         
   1  -4   3        596.75        673.74        13.94 o                         
   2  -4   3        489.22        437.34        11.85 o                         
   3  -4   3        138.63        132.11         4.52 o                         
   4  -4   3         22.97         21.88         2.75 o                         
   5  -4   3        173.57        163.67        13.19 o                         
   6  -4   3         53.51         54.83         5.11 o                         
   7  -4   3         90.64         87.32        10.63 o                         
   8  -4   3          1.10         -3.49         3.49 o                         
   9  -4   3          2.93         10.81         5.61 o                         
  10  -4   3         29.86         18.17         6.26 o                         
  11  -4   3          1.54         13.73         5.33 o                         
 -13  -3   3          0.04         -0.09         9.42 o                         
 -12  -3   3         34.07         29.56         7.96 o                         
 -11  -3   3          5.44          0.71         5.31 o                         
 -10  -3   3         52.09         52.94         9.57 o                         
  -9  -3   3         83.78        105.54        11.42 o                         
  -8  -3   3        196.30        204.23        15.29 o                         
  -7  -3   3        471.52        498.99        22.06 o                         
  -6  -3   3       1012.90       1030.11        42.72 o                         
  -5  -3   3       1267.68       1403.88        46.90 o                         
  -4  -3   3       1229.30       1430.61        43.55 o                         
  -3  -3   3        209.92        230.73        10.68 o                         
  -2  -3   3        314.72        331.92         9.47 o                         
  -1  -3   3        186.03        182.70         4.58 o                         
   0  -3   3       1924.50       1921.17        24.41 o                         
   1  -3   3        279.97        315.17         6.65 o                         
   2  -3   3        843.55        828.48        22.42 o                         
   3  -3   3         55.43         50.68         4.29 o                         
   4  -3   3        216.28        249.55         9.02 o                         
   5  -3   3        311.29        296.25        11.83 o                         
   6  -3   3          0.05         -1.30         3.48 o                         
   7  -3   3          6.72          5.96         3.97 o                         
   8  -3   3          5.26          1.10         4.36 o                         
   9  -3   3         11.21         11.39         9.15 o                         
  10  -3   3         17.33         10.49         4.37 o                         
  11  -3   3         11.73          2.02         6.04 o                         
 -13  -2   3          5.65          6.32         4.09 o                         
 -12  -2   3        110.85        147.38        22.23 o                         
 -11  -2   3        117.46        105.68        13.02 o                         
 -10  -2   3        597.91        610.12        28.71 o                         
  -9  -2   3        279.64        270.11        18.02 o                         
  -8  -2   3         33.23         33.90         6.41 o                         
  -7  -2   3        284.12        294.62        16.62 o                         
  -6  -2   3         97.75        161.18        11.54 o                         
  -5  -2   3         17.88         17.12         2.74 o                         
  -4  -2   3       3452.03       3574.46        62.87 o                         
  -3  -2   3        187.31        118.77         9.69 o                         
  -2  -2   3         40.68         35.61         5.00 o                         
  -1  -2   3        823.49        810.28        14.13 o                         
   0  -2   3         58.88         57.71         2.40 o                         
   1  -2   3         47.62         34.71         2.18 o                         
   2  -2   3       1014.10       1051.19        31.05 o                         
   3  -2   3        362.65        361.23        11.58 o                         
   4  -2   3          2.70          9.71         2.19 o                         
   5  -2   3          6.99          8.85         2.26 o                         
   6  -2   3         27.21         20.83         3.57 o                         
   7  -2   3         82.40         77.80         6.73 o                         
   8  -2   3        366.87        396.77        16.00 o                         
   9  -2   3        190.75        156.20         9.28 o                         
  10  -2   3          6.13         -0.35         2.85 o                         
  11  -2   3         60.15         55.38        10.68 o                         
  12  -2   3          3.01         -4.86         4.86 o                         
 -13  -1   3          1.37         -3.73         3.73 o                         
 -12  -1   3        101.46        112.84        14.05 o                         
 -11  -1   3          0.32         -1.09         3.48 o                         
 -10  -1   3        210.53        188.10        15.64 o                         
  -9  -1   3          6.60         10.41         3.76 o                         
  -8  -1   3        808.95        796.67        28.51 o                         
  -7  -1   3        328.43        286.39        12.53 o                         
  -6  -1   3         38.35         40.91         4.68 o                         
  -5  -1   3         32.05         33.95         2.71 o                         
  -4  -1   3         12.86         11.97         2.41 o                         
  -3  -1   3       1964.65       1987.39        76.98 o                         
  -2  -1   3        576.80        600.78        15.24 o                         
  -1  -1   3       1906.41       1816.76        18.56 o                         
   0  -1   3       6636.81       6146.36        41.48 o                         
   1  -1   3        682.54        610.27         7.57 o                         
   2  -1   3         30.66         27.80         2.32 o                         
   3  -1   3        635.98        648.63        12.24 o                         
   4  -1   3        395.14        430.37        10.48 o                         
   5  -1   3         18.09         17.39         2.74 o                         
   6  -1   3         33.91         31.99         4.31 o                         
   7  -1   3         57.70         61.59         5.97 o                         
   8  -1   3         59.67         73.17         7.26 o                         
   9  -1   3        565.74        506.90        32.48 o                         
  10  -1   3         98.47         67.88         6.48 o                         
  11  -1   3         42.11         60.90        10.74 o                         
  12  -1   3          0.95         -4.77         4.77 o                         
 -13   0   3          3.66          1.18         4.11 o                         
 -12   0   3          7.73          8.74         3.99 o                         
 -11   0   3         29.28         33.60         5.82 o                         
 -10   0   3        524.76        489.49        25.16 o                         
  -9   0   3        549.52        543.67        24.88 o                         
  -8   0   3          0.10          2.59         3.05 o                         
  -7   0   3          1.88          5.21         2.43 o                         
  -6   0   3        206.18        194.62        11.88 o                         
  -5   0   3         87.10         78.87         4.52 o                         
  -4   0   3        211.31        215.89         7.52 o                         
  -3   0   3        876.03        854.52        18.28 o                         
  -2   0   3          0.11          3.93         2.29 o                         
  -1   0   3        217.38        203.81        11.13 o                         
   0   0   3        483.78        455.50        15.09 o                         
   1   0   3       1339.85       1312.21        26.06 o                         
   2   0   3          9.51          8.30         1.33 o                         
   3   0   3        265.51        205.34         5.37 o                         
   4   0   3       3998.62       4186.23        31.52 o                         
   5   0   3        147.44        171.48         6.03 o                         
   6   0   3       1434.78       1407.70        25.81 o                         
   7   0   3        458.66        468.29        16.30 o                         
   8   0   3         23.04         21.19         4.47 o                         
   9   0   3        399.11        416.69        24.36 o                         
  10   0   3        408.05        393.99        15.54 o                         
  11   0   3         71.13         63.52         8.12 o                         
  12   0   3         81.69        121.54        21.82 o                         
 -12   1   3        261.96        295.06        19.33 o                         
 -11   1   3          1.56         -0.55         2.73 o                         
 -10   1   3        205.91        220.58        12.41 o                         
  -9   1   3        796.32        776.25        19.45 o                         
  -8   1   3        187.17        187.97         9.14 o                         
  -7   1   3         25.28         27.28         3.75 o                         
  -6   1   3          5.53          6.88         2.28 o                         
  -5   1   3         64.45         54.50         4.34 o                         
  -4   1   3         62.87         57.32         3.86 o                         
  -3   1   3        158.87        182.73         5.45 o                         
  -2   1   3       1491.10       1448.79        13.03 o                         
  -1   1   3       1741.02       1845.32        19.79 o                         
   0   1   3      15221.62      14147.80        38.96 o                         
   1   1   3        649.35        583.46        25.83 o                         
   2   1   3        188.76        217.24         6.94 o                         
   3   1   3        321.18        269.33         7.60 o                         
   4   1   3        484.72        496.03        11.18 o                         
   5   1   3       2956.99       3125.41        30.56 o                         
   6   1   3        285.31        283.49         9.64 o                         
   7   1   3        236.13        223.52         9.21 o                         
   8   1   3        387.94        393.61        12.95 o                         
   9   1   3          6.32          7.56         3.79 o                         
  10   1   3         49.02         47.89         6.87 o                         
  11   1   3        229.66        203.28        19.85 o                         
  12   1   3          0.76          1.75         6.01 o                         
  13   1   3          1.20          5.71         6.23 o                         
 -12   2   3         53.10         70.14        12.63 o                         
 -11   2   3         73.21         75.31         9.56 o                         
 -10   2   3         18.01         19.38         4.10 o                         
  -9   2   3          9.20          6.20         2.45 o                         
  -8   2   3        479.56        451.31        18.86 o                         
  -7   2   3        674.62        662.08        17.89 o                         
  -6   2   3          0.24          1.07         1.95 o                         
  -5   2   3        188.60        190.57         8.04 o                         
  -4   2   3        106.16        136.56         6.96 o                         
  -3   2   3        559.96        600.07        10.89 o                         
  -2   2   3       4410.35       4487.77        50.72 o                         
  -1   2   3       1297.16       1233.48        15.53 o                         
   0   2   3      39718.29      37760.66       105.63 o                         
   1   2   3      13675.29      13173.27       145.84 o                         
   2   2   3        128.93        122.97         5.04 o                         
   3   2   3        199.23        207.23        12.48 o                         
   4   2   3        347.26        373.77         8.49 o                         
   5   2   3        307.85        271.34        12.00 o                         
   6   2   3         31.88         30.33         5.24 o                         
   7   2   3          3.66         18.86         8.29 o                         
   8   2   3        719.79        718.94        35.57 o                         
   9   2   3          0.01         -2.05         5.04 o                         
  10   2   3          4.57          1.91         4.09 o                         
  11   2   3         83.04         79.68        10.94 o                         
  12   2   3         50.44         53.78         8.14 o                         
  13   2   3         46.75         59.31        10.63 o                         
 -11   3   3          1.17         -1.32         4.02 o                         
 -10   3   3        158.61        143.78        11.31 o                         
  -9   3   3         17.79         14.53         5.20 o                         
  -8   3   3        419.54        422.94        15.54 o                         
  -7   3   3         32.93         39.46         4.23 o                         
  -6   3   3        170.21        164.44         7.56 o                         
  -5   3   3        292.26        282.86        11.99 o                         
  -4   3   3         84.68         81.49         5.30 o                         
  -3   3   3         28.92         31.90         2.80 o                         
  -2   3   3        269.75        281.34         7.29 o                         
  -1   3   3       7364.83       7543.68        67.00 o                         
   0   3   3      22625.33      21583.29       153.49 o                         
   1   3   3       6687.00       6801.61       122.69 o                         
   2   3   3       7116.82       7310.19       117.25 o                         
   3   3   3        154.89        145.37         6.45 o                         
   4   3   3         48.10         49.08         8.90 o                         
   5   3   3       2176.39       2354.83        57.49 o                         
   6   3   3          1.55          1.80         3.27 o                         
   7   3   3         25.84         46.24         9.93 o                         
   8   3   3         61.47         64.91         8.54 o                         
   9   3   3        186.35        181.27        14.66 o                         
  10   3   3        683.91        678.84        29.84 o                         
  11   3   3          5.85          8.17         5.30 o                         
  12   3   3          9.30         12.69        10.24 o                         
  13   3   3        215.19        236.99        21.04 o                         
 -11   4   3         88.10         87.49        10.35 o                         
 -10   4   3         41.22         33.31         6.41 o                         
  -9   4   3         25.01         18.45         4.94 o                         
  -8   4   3         10.52          6.32         3.22 o                         
  -7   4   3         32.40         28.22         4.24 o                         
  -6   4   3         45.80         44.91         5.03 o                         
  -5   4   3        381.88        376.75        12.46 o                         
  -4   4   3          8.14          8.94         2.22 o                         
  -3   4   3         73.75         75.49         4.43 o                         
  -2   4   3        465.19        524.02        14.48 o                         
  -1   4   3        583.47        549.08        22.34 o                         
   0   4   3       3685.77       3669.09        47.20 o                         
   1   4   3        133.68        158.51         6.18 o                         
   2   4   3        103.07        109.98         7.00 o                         
   3   4   3       1859.29       2003.00        47.97 o                         
   4   4   3         50.13         43.64        11.28 o                         
   5   4   3        305.52        265.80        30.01 o                         
   6   4   3         82.99        105.85         9.52 o                         
   7   4   3         27.87         27.08         5.61 o                         
   8   4   3         59.24         47.41         7.58 o                         
   9   4   3       1068.07       1045.41        36.43 o                         
  10   4   3          9.34          6.80         4.23 o                         
  11   4   3         39.11         49.57         8.90 o                         
  12   4   3        189.89        237.89        20.16 o                         
  13   4   3         12.71         12.09         6.48 o                         
 -10   5   3          6.94          5.99         6.86 o                         
  -9   5   3          2.07          2.73         3.09 o                         
  -8   5   3         43.44         53.75         6.94 o                         
  -7   5   3          0.30          4.50         2.85 o                         
  -6   5   3        105.74        105.37         8.48 o                         
  -5   5   3        778.40        835.91        15.95 o                         
  -4   5   3        301.99        309.70         9.23 o                         
  -3   5   3        200.81        183.63         6.85 o                         
  -2   5   3         82.74         84.81         5.98 o                         
  -1   5   3       1403.31       1389.80        23.94 o                         
   0   5   3         80.17         87.42         6.37 o                         
   1   5   3        173.05        199.81         9.86 o                         
   2   5   3          4.65          6.01         2.87 o                         
   3   5   3        826.61        949.30        34.83 o                         
   4   5   3       2118.69       2139.40        32.60 o                         
   5   5   3       1096.33       1126.71        41.72 o                         
   6   5   3          8.41          6.60         3.67 o                         
   7   5   3        194.98        174.25        13.34 o                         
   8   5   3          4.12          8.18         3.34 o                         
   9   5   3        967.88        889.15        38.51 o                         
  10   5   3          3.20         -3.29         4.41 o                         
  11   5   3         34.16         52.39         9.61 o                         
  12   5   3         11.28         10.30         6.10 o                         
  13   5   3          9.51          9.24         5.13 o                         
 -10   6   3         68.10         89.02        10.40 o                         
  -9   6   3         63.14         69.41         8.50 o                         
  -8   6   3        136.39        135.85        11.20 o                         
  -7   6   3         80.50         82.14         8.38 o                         
  -6   6   3         13.18         11.53         3.46 o                         
  -5   6   3         12.82         17.51         3.17 o                         
  -4   6   3        743.24        700.41        13.05 o                         
  -3   6   3        134.37        136.13         4.91 o                         
  -2   6   3          0.55         -0.16         1.50 o                         
  -1   6   3         32.74         25.39         4.34 o                         
   0   6   3         34.57         41.95         4.18 o                         
   1   6   3          0.27         -0.56         2.09 o                         
   2   6   3        186.10        196.13        15.78 o                         
   3   6   3        175.83        172.91        15.96 o                         
   4   6   3        522.26        539.34        29.47 o                         
   5   6   3        261.69        315.93        13.59 o                         
   6   6   3         35.53         39.05         3.62 o                         
   7   6   3        169.78        195.85        14.54 o                         
   8   6   3         99.91         98.39        11.28 o                         
   9   6   3        332.37        312.39        20.40 o                         
  10   6   3        146.25        135.22        14.21 o                         
  11   6   3          2.78          1.02         5.94 o                         
  12   6   3         10.69          5.96         7.31 o                         
  13   6   3         22.49         25.13         9.02 o                         
  -9   7   3         35.60         29.62         5.74 o                         
  -8   7   3          3.99          0.60         2.84 o                         
  -7   7   3          1.85          2.27         2.96 o                         
  -6   7   3         12.61          8.17         3.18 o                         
  -5   7   3         20.66         24.31         3.99 o                         
  -4   7   3        111.44        112.26         7.57 o                         
  -3   7   3          0.14          0.16         1.44 o                         
  -2   7   3          0.02          2.42         2.21 o                         
  -1   7   3         28.85         33.30         4.01 o                         
   0   7   3         35.62         37.50         4.02 o                         
   1   7   3        294.50        323.73        14.87 o                         
   2   7   3         42.77         36.82         7.72 o                         
   3   7   3        128.13        131.93        14.82 o                         
   4   7   3        136.13        141.87        15.88 o                         
   5   7   3         35.11         31.34         8.44 o                         
   6   7   3          0.28          0.47         3.04 o                         
   7   7   3         10.96         11.14         8.22 o                         
   8   7   3        381.75        393.06        33.34 o                         
   9   7   3        185.30        201.10        16.95 o                         
  10   7   3        965.35       1033.83        39.47 o                         
  11   7   3         71.76         72.27        11.97 o                         
  12   7   3         29.75         29.51         7.85 o                         
  13   7   3          5.33          9.20         5.44 o                         
  -8   8   3         10.57         33.12        12.34 o                         
  -7   8   3         30.92         37.01        13.58 o                         
  -6   8   3          6.00          1.66         3.50 o                         
  -5   8   3          4.52          5.32         2.86 o                         
  -4   8   3        293.81        299.61        12.67 o                         
  -3   8   3        182.22        180.40        10.41 o                         
  -2   8   3          1.53          0.63         1.56 o                         
  -1   8   3         68.68         73.63         5.58 o                         
   0   8   3         47.21         48.53         4.79 o                         
   1   8   3        106.00        118.30        10.88 o                         
   2   8   3          0.21          0.26         4.00 o                         
   3   8   3         42.23         48.66         9.27 o                         
   4   8   3         19.11         20.25         7.01 o                         
   5   8   3          0.37         -3.01         5.06 o                         
   6   8   3        101.60         97.34        16.27 o                         
   7   8   3          4.70         15.57         8.34 o                         
   8   8   3        215.80        193.65        23.63 o                         
   9   8   3          3.50         15.90         8.26 o                         
  10   8   3        480.15        535.37        43.19 o                         
  11   8   3          3.21         11.86         8.03 o                         
  12   8   3          3.35         59.37        16.65 o                         
  -7   9   3          7.30         12.00         8.38 o                         
  -6   9   3         62.58         49.20        10.84 o                         
  -5   9   3         10.42         12.64         9.23 o                         
  -4   9   3         36.24         37.55         5.95 o                         
  -3   9   3         44.76         41.82         4.86 o                         
  -2   9   3         11.76         17.46         4.64 o                         
  -1   9   3         15.42         15.88         6.23 o                         
   0   9   3         23.62         20.03         4.49 o                         
   1   9   3          0.55         -0.47         2.45 o                         
   2   9   3        481.93        513.88        27.72 o                         
   3   9   3         52.28         48.48         7.62 o                         
   4   9   3        387.12        348.67        26.51 o                         
   5   9   3       1058.42       1122.00        49.94 o                         
   6   9   3        315.68        266.64        25.98 o                         
   7   9   3        295.04        318.63        29.91 o                         
   8   9   3         88.45         97.75        17.74 o                         
   9   9   3        123.84        107.24        19.64 o                         
  10   9   3        103.16         86.36        18.44 o                         
  11   9   3          9.53         -1.28         7.69 o                         
  12   9   3         15.83         37.24        11.99 o                         
  -6  10   3        124.71        147.33        17.99 o                         
  -5  10   3          0.34          5.42         5.99 o                         
  -4  10   3        125.64        176.39        22.99 o                         
  -3  10   3         42.49         47.13         9.18 o                         
  -2  10   3          1.19         -5.62         5.62 o                         
  -1  10   3        253.28        249.30        28.84 o                         
   0  10   3         34.29         23.70        10.30 o                         
   1  10   3          1.89          5.74         3.53 o                         
   2  10   3         99.32        115.06        10.99 o                         
   3  10   3        152.63        149.46        13.08 o                         
   4  10   3         24.46         34.08         9.72 o                         
   5  10   3         75.82         68.83        13.10 o                         
   6  10   3         33.36         37.09        10.47 o                         
   7  10   3        160.05        154.17        22.05 o                         
   8  10   3          2.98          1.08         6.62 o                         
   9  10   3          4.98         -4.72         6.05 o                         
  10  10   3         68.75         68.02        16.40 o                         
  11  10   3         80.06         71.31        17.46 o                         
  -5  11   3          0.03          6.23         4.77 o                         
  -4  11   3          0.31          3.44         4.93 o                         
  -3  11   3         89.52         85.18        13.08 o                         
  -2  11   3         10.01          4.19         7.38 o                         
  -1  11   3         48.96         57.73        10.20 o                         
   0  11   3        206.76        236.79        28.95 o                         
   1  11   3        144.60        126.70        21.39 o                         
   2  11   3          1.25          2.85         2.92 o                         
   3  11   3          0.00          0.97         3.02 o                         
   4  11   3        155.79        161.32        16.48 o                         
   5  11   3        177.77        173.00        21.09 o                         
   6  11   3          5.14          2.43         5.63 o                         
   7  11   3         28.87         24.66         8.77 o                         
   8  11   3          0.20         -5.39         5.39 o                         
   9  11   3        152.56        130.08        22.88 o                         
  10  11   3         91.79         83.68        18.81 o                         
  -3  12   3         39.02         36.91        11.93 o                         
  -2  12   3          3.47          9.52         5.71 o                         
  -1  12   3          0.92         -5.97         5.97 o                         
   0  12   3         50.71         55.09        10.50 o                         
   1  12   3        179.82        206.67        28.84 o                         
   2  12   3         29.27         38.17        11.65 o                         
   3  12   3         22.22         13.79         8.26 o                         
   4  12   3        291.58        301.14        23.74 o                         
   5  12   3        417.53        392.39        29.88 o                         
   6  12   3         12.86          8.62         6.81 o                         
   7  12   3          4.72         -2.20         7.46 o                         
   8  12   3          4.99         -7.92         7.92 o                         
   9  12   3          4.76         -3.29         6.25 o                         
   0  13   3         44.26         59.49        15.28 o                         
   1  13   3          2.98          5.10         7.24 o                         
   2  13   3          0.08         -8.41         8.41 o                         
   3  13   3         32.04         47.62        16.07 o                         
   4  13   3         14.79          3.31         8.78 o                         
   5  13   3         21.02         10.14         8.99 o                         
   6  13   3         15.40          8.66         4.65 o                         
   7  13   3        162.72        137.69        21.94 o                         
  -7 -12   4         18.86         26.26         9.92 o                         
  -6 -12   4          1.69         11.09         5.80 o                         
  -5 -12   4         26.08         10.40         8.20 o                         
  -4 -12   4         24.69         19.35         8.84 o                         
  -3 -12   4          0.83          1.00        10.90 o                         
  -2 -12   4         65.04         88.57        17.16 o                         
  -1 -12   4          4.27          1.74         4.80 o                         
   0 -12   4        238.66        226.57        21.17 o                         
   1 -12   4        105.53        100.02        20.95 o                         
  -9 -11   4         11.83         -1.05         5.12 o                         
  -8 -11   4         14.54          1.22         7.89 o                         
  -7 -11   4         43.61         18.10         6.61 o                         
  -6 -11   4         65.40         81.53        11.27 o                         
  -5 -11   4        202.89        202.04        14.17 o                         
  -4 -11   4        159.68        157.08        10.78 o                         
  -3 -11   4        221.19        222.38        15.52 o                         
  -2 -11   4          0.81         -5.16         5.30 o                         
  -1 -11   4          0.14         -3.03         5.24 o                         
   0 -11   4          9.66          2.64         4.61 o                         
   1 -11   4         17.41         19.80         6.81 o                         
   2 -11   4          3.83          5.60         4.83 o                         
   3 -11   4          0.09         -4.97         4.97 o                         
 -10 -10   4          0.10        -11.79        11.79 o                         
  -9 -10   4          0.36         -4.87         5.97 o                         
  -8 -10   4          0.31         -6.41         7.93 o                         
  -7 -10   4          0.89          0.64         6.26 o                         
  -6 -10   4         11.31          9.03         4.45 o                         
  -5 -10   4        710.32        749.67        29.59 o                         
  -4 -10   4        606.05        594.09        20.73 o                         
  -3 -10   4         14.84         12.77         3.89 o                         
  -2 -10   4          1.54         -0.05         2.23 o                         
  -1 -10   4         41.95         38.73         6.41 o                         
   0 -10   4          6.05          7.59         5.11 o                         
   1 -10   4          0.17          4.84         6.35 o                         
   2 -10   4        166.50        132.88        15.64 o                         
   3 -10   4        119.42        129.45        15.56 o                         
   4 -10   4         56.70         64.59        11.47 o                         
   5 -10   4          8.73          3.48         4.09 o                         
 -11  -9   4         37.79         18.18         8.66 o                         
 -10  -9   4         44.85         46.93        14.48 o                         
  -9  -9   4         12.50         13.41         8.52 o                         
  -8  -9   4        120.15         89.18        17.32 o                         
  -7  -9   4         96.01        113.34        11.77 o                         
  -6  -9   4        241.68        228.05        16.48 o                         
  -5  -9   4        180.14        159.07        10.88 o                         
  -4  -9   4        504.81        542.75        38.47 o                         
  -3  -9   4          1.00         -2.40         2.40 o                         
  -2  -9   4         95.48         94.83         7.53 o                         
  -1  -9   4          1.83          3.74         2.51 o                         
   0  -9   4        320.22        299.36        16.98 o                         
   1  -9   4         98.82         96.03         9.90 o                         
   2  -9   4         51.16         30.87         7.47 o                         
   3  -9   4         63.10         53.51        10.15 o                         
   4  -9   4          8.15          6.32         6.01 o                         
   5  -9   4          5.18         -1.87         6.45 o                         
   6  -9   4          3.55         -3.46         5.36 o                         
 -12  -8   4        116.14        180.05        28.57 o                         
 -11  -8   4          6.55          7.64         6.33 o                         
 -10  -8   4        122.78        145.41        23.78 o                         
  -9  -8   4          1.42         14.77         9.82 o                         
  -8  -8   4          7.15          4.36         6.05 o                         
  -7  -8   4        227.22        249.79        16.53 o                         
  -6  -8   4         58.51         56.03         6.14 o                         
  -5  -8   4          1.15          3.29         2.37 o                         
  -4  -8   4        170.69        164.03         9.27 o                         
  -3  -8   4        129.43        123.34         5.89 o                         
  -2  -8   4        262.96        270.53        11.85 o                         
  -1  -8   4         70.01         82.80         6.67 o                         
   0  -8   4         66.17         71.96         9.35 o                         
   1  -8   4         61.37         60.17         7.77 o                         
   2  -8   4        158.32        161.05        12.75 o                         
   3  -8   4         12.32         22.35         7.39 o                         
   4  -8   4        370.07        397.66        25.39 o                         
   5  -8   4          0.73         -0.51         4.57 o                         
   6  -8   4         12.21          3.38         3.90 o                         
   7  -8   4         48.73         54.92        10.33 o                         
 -12  -7   4         18.49         15.24         7.77 o                         
 -11  -7   4          7.21          6.28         7.34 o                         
 -10  -7   4        160.78        146.30        23.50 o                         
  -9  -7   4         54.47         58.18        14.64 o                         
  -8  -7   4        350.58        319.29        17.53 o                         
  -7  -7   4          0.03          0.20         2.99 o                         
  -6  -7   4        603.81        575.25        17.41 o                         
  -5  -7   4         50.96         45.89         4.50 o                         
  -4  -7   4         24.20         15.25         2.60 o                         
  -3  -7   4        416.53        442.02        11.92 o                         
  -2  -7   4        278.49        262.37        10.94 o                         
  -1  -7   4         83.48         79.18         6.09 o                         
   0  -7   4         27.42         20.75         5.33 o                         
   1  -7   4         23.33         14.11         4.79 o                         
   2  -7   4        180.98        186.44        12.54 o                         
   3  -7   4         20.77         21.24         4.95 o                         
   4  -7   4          0.08          7.43        14.78 o                         
   5  -7   4        148.45        147.10        12.23 o                         
   6  -7   4         12.89         15.57         6.03 o                         
   7  -7   4        393.21        421.88        26.99 o                         
   8  -7   4         28.94         33.14         7.84 o                         
 -12  -6   4         82.01         80.76        19.54 o                         
 -11  -6   4         30.99         17.41         8.93 o                         
 -10  -6   4          7.50         -2.79         6.27 o                         
  -9  -6   4        247.30        220.55        26.38 o                         
  -8  -6   4        236.05        280.56        15.91 o                         
  -7  -6   4         34.37         36.93         5.88 o                         
  -6  -6   4         28.68         23.67         3.78 o                         
  -5  -6   4         29.62         21.44         3.27 o                         
  -4  -6   4         52.65         47.61         4.16 o                         
  -3  -6   4         63.58         67.38         5.25 o                         
  -2  -6   4        234.67        239.43         8.11 o                         
  -1  -6   4          1.66          1.90         2.01 o                         
   0  -6   4         36.86         13.22        14.42 o                         
   1  -6   4          0.29          0.43         2.75 o                         
   2  -6   4         94.89         93.79         5.60 o                         
   3  -6   4        396.69        400.01        17.26 o                         
   4  -6   4        280.92        312.52        19.99 o                         
   5  -6   4         48.90         48.39         9.03 o                         
   6  -6   4         57.21         64.64        10.38 o                         
   7  -6   4        183.49        148.70        15.51 o                         
   8  -6   4          5.57         11.35         6.12 o                         
   9  -6   4         34.79         35.60         8.99 o                         
 -13  -5   4          9.20         19.03        10.72 o                         
 -12  -5   4         20.92         43.87        13.62 o                         
 -11  -5   4         25.66         23.52        12.71 o                         
 -10  -5   4        175.39        165.01        23.43 o                         
  -9  -5   4       1217.39       1051.21        55.20 o                         
  -8  -5   4          3.22         14.81         4.31 o                         
  -7  -5   4         51.67         47.11         6.13 o                         
  -6  -5   4          0.01          1.55         1.77 o                         
  -5  -5   4         13.54         18.71         3.03 o                         
  -4  -5   4        837.40        861.22        19.47 o                         
  -3  -5   4         16.72         17.50         3.08 o                         
  -2  -5   4        444.16        476.34        12.10 o                         
  -1  -5   4       1397.82       1392.14        35.93 o                         
   0  -5   4        516.46        500.06        29.44 o                         
   1  -5   4       1469.57       1543.46        49.87 o                         
   2  -5   4        609.71        611.20        24.06 o                         
   3  -5   4        770.01        752.85        10.10 o                         
   4  -5   4        652.57        588.22        35.76 o                         
   5  -5   4       1526.56       1441.63        42.12 o                         
   6  -5   4         48.60         41.94        11.18 o                         
   7  -5   4        105.66        105.80        15.09 o                         
   8  -5   4         23.99         19.32         5.96 o                         
   9  -5   4         41.25         37.17         8.22 o                         
  10  -5   4         56.59         58.99        10.96 o                         
 -13  -4   4        127.31        159.07        18.01 o                         
 -12  -4   4         19.13         27.61        10.96 o                         
 -11  -4   4        100.54         71.76        16.32 o                         
 -10  -4   4         78.15         66.42        14.68 o                         
  -9  -4   4        325.84        238.25        26.38 o                         
  -8  -4   4          9.91         11.05         6.98 o                         
  -7  -4   4        351.73        323.27        26.99 o                         
  -6  -4   4         99.40        106.90         5.85 o                         
  -5  -4   4         77.85         76.13         7.77 o                         
  -4  -4   4        252.16        282.98        10.92 o                         
  -3  -4   4        161.16        164.67         7.98 o                         
  -2  -4   4       1604.60       1630.03        22.70 o                         
  -1  -4   4        102.52        116.54         4.26 o                         
   0  -4   4        282.63        275.72         6.80 o                         
   1  -4   4       3449.71       3560.57        87.99 o                         
   2  -4   4        131.45        124.75         5.54 o                         
   3  -4   4         54.56         66.64         3.58 o                         
   4  -4   4          9.20          6.04         4.59 o                         
   5  -4   4         59.99         53.27         4.57 o                         
   6  -4   4          0.50          0.58         2.14 o                         
   7  -4   4        126.70        146.55        20.15 o                         
   8  -4   4          1.98          0.24         9.16 o                         
   9  -4   4          0.27         -0.53         3.88 o                         
  10  -4   4         11.02         22.04         7.19 o                         
  11  -4   4        129.28        137.57        30.20 o                         
 -13  -3   4        222.41        232.20        17.44 o                         
 -12  -3   4         33.67         23.95         5.63 o                         
 -11  -3   4         31.97         39.47         8.67 o                         
 -10  -3   4         54.78         46.29         8.71 o                         
  -9  -3   4         15.89          9.33         5.50 o                         
  -8  -3   4        119.71        126.65        17.90 o                         
  -7  -3   4         75.37         89.13        14.39 o                         
  -6  -3   4        930.85        997.97        43.24 o                         
  -5  -3   4         44.02         41.62         8.86 o                         
  -4  -3   4        317.74        400.86        16.27 o                         
  -3  -3   4         19.61         21.75         5.74 o                         
  -2  -3   4         60.43         66.48         4.72 o                         
  -1  -3   4        788.43        757.64         9.70 o                         
   0  -3   4        202.58        228.48         4.84 o                         
   1  -3   4        920.36        957.55        25.79 o                         
   2  -3   4         93.30         82.55         5.11 o                         
   3  -3   4         32.65         36.79         4.28 o                         
   4  -3   4        185.34        186.17        15.37 o                         
   5  -3   4        129.86        127.93         7.38 o                         
   6  -3   4         52.63         62.84         6.53 o                         
   7  -3   4         17.51         26.94         5.51 o                         
   8  -3   4         31.58         32.44        10.52 o                         
   9  -3   4         18.87          4.44         5.02 o                         
  10  -3   4          3.74          2.59         7.84 o                         
  11  -3   4         26.71         21.57        11.20 o                         
 -13  -2   4          3.89          5.18         4.20 o                         
 -12  -2   4        136.09        148.77        13.40 o                         
 -11  -2   4         46.13         44.29         7.10 o                         
 -10  -2   4        283.45        271.76        19.57 o                         
  -9  -2   4         17.20         19.14         5.83 o                         
  -8  -2   4         36.86         34.46         6.60 o                         
  -7  -2   4          3.16          6.06         3.40 o                         
  -6  -2   4        717.56        607.01        46.88 o                         
  -5  -2   4       1440.61       1603.20        23.80 o                         
  -4  -2   4        159.94        182.17         7.74 o                         
  -3  -2   4       6133.98       6255.40        58.36 o                         
  -2  -2   4        144.14        147.88         8.28 o                         
  -1  -2   4        400.42        349.58         8.89 o                         
   0  -2   4       1928.82       2015.54        15.68 o                         
   1  -2   4        880.74        889.44        10.65 o                         
   2  -2   4        323.37        337.51         8.47 o                         
   3  -2   4         24.92         34.22         4.29 o                         
   4  -2   4        796.18        855.26        18.00 o                         
   5  -2   4         10.75         12.95         3.04 o                         
   6  -2   4        128.14        129.54         8.14 o                         
   7  -2   4         87.37         97.25         8.91 o                         
   8  -2   4        442.97        438.85        17.01 o                         
   9  -2   4          0.05          1.96         2.92 o                         
  10  -2   4        354.16        335.66        21.50 o                         
  11  -2   4        108.48         89.13        17.87 o                         
  12  -2   4          8.17          8.79         6.83 o                         
 -13  -1   4          2.27         -3.92         3.92 o                         
 -12  -1   4          7.93         12.82         8.21 o                         
 -11  -1   4         10.04         11.93         4.09 o                         
 -10  -1   4        194.83        212.98        14.17 o                         
  -9  -1   4        109.37        106.03         9.67 o                         
  -8  -1   4        984.49        986.34        22.09 o                         
  -7  -1   4         15.74         22.51         3.32 o                         
  -6  -1   4        236.54        242.97         7.30 o                         
  -5  -1   4        191.58        181.44         7.69 o                         
  -4  -1   4       5820.34       6145.88        62.34 o                         
  -3  -1   4       1245.35       1148.19        25.05 o                         
  -2  -1   4         14.66         12.62         2.86 o                         
  -1  -1   4         43.41         46.87         4.11 o                         
   0  -1   4        158.54        142.34         7.10 o                         
   1  -1   4         13.60         13.21         1.39 o                         
   2  -1   4        549.05        555.72         9.83 o                         
   3  -1   4        240.09        241.15         8.32 o                         
   4  -1   4        498.00        546.68        14.23 o                         
   5  -1   4        215.10        213.46         8.32 o                         
   6  -1   4        169.40        193.97         8.48 o                         
   7  -1   4          5.10          2.25         2.23 o                         
   8  -1   4          4.98         10.54         3.58 o                         
   9  -1   4          2.12          0.18         2.99 o                         
  10  -1   4         61.03         56.72         7.29 o                         
  11  -1   4          6.20         14.40         6.29 o                         
  12  -1   4          9.51         20.84         7.67 o                         
 -12   0   4         15.65         15.60         4.36 o                         
 -11   0   4          0.70          4.22         3.71 o                         
 -10   0   4        192.46        185.99        14.77 o                         
  -9   0   4       1855.82       1819.03        32.55 o                         
  -8   0   4         22.68         19.40         3.61 o                         
  -7   0   4        283.83        299.84        11.71 o                         
  -6   0   4        311.80        303.55         8.91 o                         
  -5   0   4        491.89        497.32        10.66 o                         
  -4   0   4        264.05        272.65        10.41 o                         
  -3   0   4          0.03          0.02         2.37 o                         
  -2   0   4          2.21          3.73         1.60 o                         
  -1   0   4         10.49          7.18         3.10 o                         
   0   0   4        746.74        660.91        21.17 o                         
   1   0   4         37.60         40.18         5.68 o                         
   2   0   4        313.79        295.57        14.97 o                         
   3   0   4       1140.58       1160.73        15.22 o                         
   4   0   4        837.71        939.91        15.12 o                         
   5   0   4         29.62         24.78         2.97 o                         
   6   0   4        373.19        355.83        11.01 o                         
   7   0   4         54.12         79.56         7.02 o                         
   8   0   4         65.75         79.90         7.55 o                         
   9   0   4        374.97        283.03        14.75 o                         
  10   0   4         87.87        104.33         9.69 o                         
  11   0   4         91.89        107.15        10.34 o                         
  12   0   4          0.46          3.53         4.61 o                         
 -12   1   4        115.35        114.66        12.18 o                         
 -11   1   4        183.37        180.31        12.18 o                         
 -10   1   4         35.23         18.47         6.32 o                         
  -9   1   4        157.17        168.44         9.28 o                         
  -8   1   4       4819.30       4772.39        59.43 o                         
  -7   1   4         49.16         59.25         5.46 o                         
  -6   1   4          0.21          3.26         1.97 o                         
  -5   1   4          0.82          2.49         2.09 o                         
  -4   1   4        384.89        429.09        12.84 o                         
  -3   1   4          1.38          1.47         1.38 o                         
  -2   1   4       1220.42       1293.32        20.94 o                         
  -1   1   4         98.40        105.42         4.35 o                         
   0   1   4          5.48          8.04         2.48 o                         
   1   1   4        704.32        648.70        22.20 o                         
   2   1   4         13.45         13.95         2.28 o                         
   3   1   4        729.66        720.72        18.32 o                         
   4   1   4        240.13        239.19         8.53 o                         
   5   1   4       2109.29       2206.81        27.55 o                         
   6   1   4        522.97        529.34        15.13 o                         
   7   1   4        109.54         97.96         9.59 o                         
   8   1   4          7.15         10.86         3.02 o                         
   9   1   4         39.66         39.47         6.12 o                         
  10   1   4         18.66         21.42         6.90 o                         
  11   1   4        322.43        275.95        16.42 o                         
  12   1   4          3.20         -4.83         4.83 o                         
  13   1   4        165.07        167.95        25.78 o                         
 -12   2   4          1.19         -2.29         3.34 o                         
 -11   2   4        123.29        116.00        15.88 o                         
 -10   2   4         26.50         31.50         4.45 o                         
  -9   2   4          6.01          2.55         2.71 o                         
  -8   2   4         21.27         15.66         3.30 o                         
  -7   2   4        960.25        988.31        23.10 o                         
  -6   2   4        233.40        245.35         9.24 o                         
  -5   2   4        156.89        169.54         8.84 o                         
  -4   2   4       1886.23       1965.65        33.20 o                         
  -3   2   4         60.87         61.19         5.10 o                         
  -2   2   4        986.28        991.22        12.78 o                         
  -1   2   4      10041.79       9764.28        45.79 o                         
   0   2   4      10928.96      10554.76        64.43 o                         
   1   2   4       3688.17       3586.69        58.98 o                         
   2   2   4        445.85        437.54         8.85 o                         
   3   2   4        925.09        991.49        17.25 o                         
   4   2   4       2056.50       2115.23        34.50 o                         
   5   2   4        904.98        850.76        37.03 o                         
   6   2   4        158.07        171.76        14.49 o                         
   7   2   4        224.04        214.48        14.20 o                         
   8   2   4        365.16        388.41        20.00 o                         
   9   2   4        121.37         99.96        10.98 o                         
  10   2   4         18.19         10.18         5.47 o                         
  11   2   4        103.48         74.86        11.08 o                         
  12   2   4         40.30         38.08         6.62 o                         
  13   2   4         15.13         22.91         5.84 o                         
 -11   3   4         21.66         25.60         6.33 o                         
 -10   3   4          4.98          2.69         2.82 o                         
  -9   3   4          0.34         -1.03         2.44 o                         
  -8   3   4        263.54        283.15        11.50 o                         
  -7   3   4          2.63         -0.27         2.48 o                         
  -6   3   4        440.44        431.01        17.45 o                         
  -5   3   4        102.62         91.61         9.35 o                         
  -4   3   4         93.42         84.57         7.10 o                         
  -3   3   4       1312.84       1413.28        18.98 o                         
  -2   3   4          0.07          3.57         2.52 o                         
  -1   3   4       1071.94       1059.94        22.71 o                         
   0   3   4       1099.38        948.12        20.43 o                         
   1   3   4       1694.95       1646.87        12.82 o                         
   2   3   4       2369.04       2419.86        36.24 o                         
   3   3   4        713.20        732.08        14.55 o                         
   4   3   4         40.96         43.40         6.13 o                         
   5   3   4         10.69          9.37         1.78 o                         
   6   3   4          3.65          1.59         0.83 o                         
   7   3   4        120.14        120.78        12.32 o                         
   8   3   4        744.05        740.87        39.19 o                         
   9   3   4         43.43         47.30        11.10 o                         
  10   3   4        493.64        517.40        26.21 o                         
  11   3   4         94.34         97.58        12.43 o                         
  12   3   4          3.89         -2.14         4.40 o                         
  13   3   4         28.67         51.75         8.21 o                         
 -11   4   4         39.27         45.37         8.01 o                         
 -10   4   4         14.02         13.26         4.06 o                         
  -9   4   4          5.67          0.24         3.11 o                         
  -8   4   4        378.12        380.92        19.23 o                         
  -7   4   4        351.46        347.14        14.37 o                         
  -6   4   4        156.28        157.66         9.12 o                         
  -5   4   4        202.31        217.13        11.04 o                         
  -4   4   4        582.44        593.52        16.49 o                         
  -3   4   4       1259.37       1265.47        18.28 o                         
  -2   4   4        783.42        749.77        19.99 o                         
  -1   4   4        821.30        833.77        15.45 o                         
   0   4   4       1128.20       1132.20        24.46 o                         
   1   4   4       3521.26       3689.60        26.35 o                         
   2   4   4       2049.14       2171.73        21.00 o                         
   3   4   4        285.26        314.76         9.69 o                         
   4   4   4         20.35         22.71         4.29 o                         
   5   4   4        107.15        102.99         8.89 o                         
   6   4   4         20.60         21.38         6.13 o                         
   7   4   4         19.80         12.33         4.26 o                         
   8   4   4        959.76        946.94        32.09 o                         
   9   4   4        246.08        272.67        18.41 o                         
  10   4   4        211.61        193.65        16.98 o                         
  11   4   4         43.87         45.80         9.24 o                         
  12   4   4          0.07          3.69         8.81 o                         
  13   4   4        104.30        110.29        14.44 o                         
 -10   5   4          5.70          2.31         3.74 o                         
  -9   5   4         46.77         59.33         9.93 o                         
  -8   5   4        170.83        188.34        12.92 o                         
  -7   5   4         75.82         69.33         7.69 o                         
  -6   5   4        112.42        111.73         8.68 o                         
  -5   5   4        439.26        451.90        16.24 o                         
  -4   5   4        612.72        687.31        14.70 o                         
  -3   5   4          8.76          7.99         1.91 o                         
  -2   5   4         69.36         85.31         5.91 o                         
  -1   5   4        383.54        403.13         9.23 o                         
   0   5   4       1695.12       1773.86        25.86 o                         
   1   5   4        409.57        403.37         9.18 o                         
   2   5   4       4486.37       4552.32        52.03 o                         
   3   5   4         97.45        121.96         8.11 o                         
   4   5   4          7.78          5.00         2.61 o                         
   5   5   4        822.19        844.86        25.29 o                         
   6   5   4        471.52        419.23        45.03 o                         
   7   5   4         75.14         69.81         8.68 o                         
   8   5   4          0.29          1.88         3.87 o                         
   9   5   4        613.36        639.37        32.31 o                         
  10   5   4          1.09         -0.60         3.73 o                         
  11   5   4         22.85         25.32         7.21 o                         
  12   5   4         11.03          7.27         3.77 o                         
  13   5   4        152.71        169.97        18.64 o                         
 -10   6   4         35.01         34.58        14.95 o                         
  -9   6   4         70.58         78.49        11.56 o                         
  -8   6   4         75.08         69.05         8.14 o                         
  -7   6   4         40.92         41.64         5.78 o                         
  -6   6   4        143.84        131.67         9.82 o                         
  -5   6   4        233.29        239.26        11.17 o                         
  -4   6   4         14.45         13.04         2.33 o                         
  -3   6   4        507.52        508.78        12.33 o                         
  -2   6   4          1.37          2.45         1.34 o                         
  -1   6   4         67.33         58.69         5.00 o                         
   0   6   4        206.29        185.87        11.41 o                         
   1   6   4        563.70        598.90        16.38 o                         
   2   6   4         11.16         15.28         2.56 o                         
   3   6   4         80.28        121.59        14.08 o                         
   4   6   4        552.71        587.91        31.61 o                         
   5   6   4         75.04         80.48         7.14 o                         
   6   6   4        112.75        118.56         9.33 o                         
   7   6   4         22.49         16.86         5.30 o                         
   8   6   4        414.06        414.48        22.12 o                         
   9   6   4        250.00        224.53        17.73 o                         
  10   6   4          0.00          1.93         5.21 o                         
  11   6   4          5.27          0.94         5.34 o                         
  12   6   4         27.13         16.15         6.72 o                         
  13   6   4         68.42         93.17        16.28 o                         
  -9   7   4        106.61        103.61        17.22 o                         
  -8   7   4         51.14         57.07         7.52 o                         
  -7   7   4         48.82         43.45         6.79 o                         
  -6   7   4         49.63         46.10         6.06 o                         
  -5   7   4         12.80         11.97         2.67 o                         
  -4   7   4          6.86          8.49         2.92 o                         
  -3   7   4        326.34        332.55         9.96 o                         
  -2   7   4         49.86         48.12         4.76 o                         
  -1   7   4         49.76         43.89         4.58 o                         
   0   7   4        326.97        319.68        12.15 o                         
   1   7   4         49.62         51.14         5.56 o                         
   2   7   4        243.90        239.16        11.11 o                         
   3   7   4          0.34          2.29         4.75 o                         
   4   7   4         52.98         66.72        11.63 o                         
   5   7   4         21.22         13.71         5.77 o                         
   6   7   4        202.80        199.44        11.13 o                         
   7   7   4         65.10         75.97        14.69 o                         
   8   7   4          0.59          7.07         7.87 o                         
   9   7   4        166.56        179.10        15.99 o                         
  10   7   4         36.41         34.34         8.42 o                         
  11   7   4         19.69         20.82         9.03 o                         
  12   7   4         17.43         18.80         7.54 o                         
  -8   8   4         26.85         38.86        13.50 o                         
  -7   8   4         51.18         68.40        10.52 o                         
  -6   8   4        127.87        139.99        13.81 o                         
  -5   8   4         21.10         22.84         4.13 o                         
  -4   8   4         46.40         50.74         5.36 o                         
  -3   8   4        271.47        273.08        12.62 o                         
  -2   8   4         56.05         61.67         4.66 o                         
  -1   8   4          0.84          2.69         2.26 o                         
   0   8   4        582.02        581.36        16.93 o                         
   1   8   4         70.49         69.38         6.28 o                         
   2   8   4        105.60        115.58        12.07 o                         
   3   8   4         63.14         73.10        11.64 o                         
   4   8   4          2.44          3.30         3.77 o                         
   5   8   4         38.00         45.97        11.01 o                         
   6   8   4         34.64         47.26        11.64 o                         
   7   8   4         10.04          6.05         4.41 o                         
   8   8   4        542.13        555.22        40.15 o                         
   9   8   4        372.37        444.38        38.15 o                         
  10   8   4         19.30         26.67        10.22 o                         
  11   8   4         42.87         78.58        18.65 o                         
  12   8   4         10.16          4.57        10.15 o                         
  -7   9   4          0.04         -0.27         5.92 o                         
  -6   9   4        106.35         87.77        18.31 o                         
  -5   9   4         41.78         50.95        10.33 o                         
  -4   9   4        380.67        399.26        18.70 o                         
  -3   9   4          0.13          1.56         2.92 o                         
  -2   9   4         11.99         12.65         2.98 o                         
  -1   9   4         12.40         16.51         3.25 o                         
   0   9   4         83.93         88.77         9.51 o                         
   1   9   4       1028.34       1071.92        37.94 o                         
   2   9   4        184.52        207.63        14.51 o                         
   3   9   4        296.50        304.78        18.28 o                         
   4   9   4         82.21         74.66        13.23 o                         
   5   9   4        215.31        216.08        22.56 o                         
   6   9   4          2.28         -7.60         7.60 o                         
   7   9   4          3.20         20.42         8.74 o                         
   8   9   4        431.12        558.36        42.03 o                         
   9   9   4        142.24        159.43        23.63 o                         
  10   9   4        337.28        361.55        36.80 o                         
  11   9   4         41.82         19.63        10.85 o                         
  12   9   4         33.55         14.35         9.80 o                         
  -6  10   4         37.50         36.66        10.02 o                         
  -5  10   4         12.41         14.01         8.03 o                         
  -4  10   4         50.96         62.86        11.19 o                         
  -3  10   4         61.78         56.43        11.76 o                         
  -2  10   4         23.77         24.55        11.38 o                         
  -1  10   4          6.92          8.15         8.19 o                         
   0  10   4         28.51         39.11        12.85 o                         
   1  10   4         11.58         25.27         5.34 o                         
   2  10   4          4.15          4.96         3.60 o                         
   3  10   4          5.62          0.18         2.97 o                         
   4  10   4        116.40        102.87        15.55 o                         
   5  10   4         69.94         69.61        13.44 o                         
   6  10   4         83.20        119.04        18.44 o                         
   7  10   4        120.99        134.07        20.16 o                         
   8  10   4          0.64          2.87         6.56 o                         
   9  10   4         88.33         96.53        19.93 o                         
  10  10   4          0.13         -5.00         7.41 o                         
  11  10   4         26.68         50.64        15.74 o                         
  -4  11   4         96.81        140.11        38.02 o                         
  -3  11   4        226.80        240.10        21.45 o                         
  -2  11   4          0.11         -1.08         4.78 o                         
  -1  11   4          1.09          1.94         5.82 o                         
   0  11   4          7.39          5.22         6.02 o                         
   1  11   4         11.05         20.55         9.31 o                         
   2  11   4         35.88         39.11         7.17 o                         
   3  11   4          0.05          0.07         3.86 o                         
   4  11   4        195.72        203.94        17.22 o                         
   5  11   4         18.40         15.75         7.76 o                         
   6  11   4         29.85         25.22         9.22 o                         
   7  11   4         40.23         38.50        11.76 o                         
   8  11   4          2.08          5.74         5.42 o                         
   9  11   4        138.77        118.04        22.11 o                         
  10  11   4         24.96         36.38        14.62 o                         
  -3  12   4         62.96         70.77        13.96 o                         
  -2  12   4         39.76         35.55         8.35 o                         
  -1  12   4         54.71         73.00        17.62 o                         
   0  12   4         67.26         60.57        16.23 o                         
   1  12   4          8.56         15.92        10.17 o                         
   2  12   4          5.87          9.52         7.49 o                         
   3  12   4          6.36          5.55         7.40 o                         
   4  12   4        193.50        189.98        16.97 o                         
   5  12   4       1127.57       1232.17        44.15 o                         
   6  12   4         11.27          3.76         7.11 o                         
   7  12   4          8.70         20.47         9.08 o                         
   8  12   4          9.13         11.81        10.35 o                         
   9  12   4          0.01          4.60         6.93 o                         
   0  13   4         62.43         62.13        11.05 o                         
   1  13   4        100.44        116.39        22.75 o                         
   2  13   4         13.33          8.86         8.46 o                         
   3  13   4          0.31         -6.36         7.49 o                         
   4  13   4          4.12         -2.23         7.43 o                         
   5  13   4        152.31        159.16        23.02 o                         
   6  13   4        299.70        345.89        26.87 o                         
   7  13   4         42.88         41.12        13.48 o                         
  -6 -12   5          0.43          2.91         3.85 o                         
  -5 -12   5          2.13         -1.11         4.31 o                         
  -4 -12   5        182.62        204.89        15.58 o                         
  -3 -12   5         36.16         38.52         9.13 o                         
  -2 -12   5          1.32         -4.59         4.59 o                         
  -1 -12   5         24.68         28.60         8.17 o                         
   0 -12   5         52.27         57.52        11.60 o                         
  -8 -11   5          0.69         -8.16         8.16 o                         
  -7 -11   5          1.60          0.58         4.83 o                         
  -6 -11   5         52.29         51.26         9.22 o                         
  -5 -11   5          4.31          0.55         2.96 o                         
  -4 -11   5         82.38         90.21         8.21 o                         
  -3 -11   5          2.87         -1.01         3.34 o                         
  -2 -11   5          2.11          7.87         3.93 o                         
  -1 -11   5        170.18        171.69        14.51 o                         
   0 -11   5          0.83          5.67         6.90 o                         
   1 -11   5         39.00         41.95         8.93 o                         
   2 -11   5          8.09         12.08         6.20 o                         
   3 -11   5          5.16          3.78         5.23 o                         
 -10 -10   5         43.18         45.92        13.98 o                         
  -9 -10   5          0.66          2.63         5.40 o                         
  -8 -10   5         40.92         50.40        13.96 o                         
  -7 -10   5         14.13          9.31         4.80 o                         
  -6 -10   5         88.66         80.47        10.81 o                         
  -5 -10   5        245.88        264.56        15.33 o                         
  -4 -10   5         31.95         27.98         6.35 o                         
  -3 -10   5          4.87          7.17         3.28 o                         
  -2 -10   5        149.74        147.09         9.96 o                         
  -1 -10   5          7.32         13.50         3.94 o                         
   0 -10   5         27.19         17.94         5.65 o                         
   1 -10   5         67.69         64.77         9.07 o                         
   2 -10   5         89.42         81.36        12.38 o                         
   3 -10   5          0.83          3.31         4.35 o                         
   4 -10   5          1.58          6.29        14.19 o                         
 -11  -9   5          2.54         -3.35        14.57 o                         
 -10  -9   5         23.29         24.00        17.63 o                         
  -9  -9   5          0.69         -1.97         3.56 o                         
  -8  -9   5         13.79          6.27         7.12 o                         
  -7  -9   5         39.46         43.42         8.08 o                         
  -6  -9   5         42.38         42.77         7.40 o                         
  -5  -9   5       2013.88       2001.36        41.45 o                         
  -4  -9   5          1.25          0.82         2.49 o                         
  -3  -9   5          0.40         -0.70         2.69 o                         
  -2  -9   5        181.49        168.54        10.13 o                         
  -1  -9   5         51.13         45.58         6.96 o                         
   0  -9   5        658.58        626.31        32.94 o                         
   1  -9   5        189.56        163.60        13.03 o                         
   2  -9   5         16.12          9.30         4.47 o                         
   3  -9   5          0.07         -0.11         4.42 o                         
   4  -9   5          8.85          7.13         5.00 o                         
   5  -9   5        157.05        164.32        14.62 o                         
   6  -9   5         14.55         11.47        14.11 o                         
 -11  -8   5         43.31         43.43        10.62 o                         
 -10  -8   5         11.25          1.80         4.83 o                         
  -9  -8   5          1.24          6.93         4.56 o                         
  -8  -8   5        323.16        325.57        20.84 o                         
  -7  -8   5        295.32        303.89        14.88 o                         
  -6  -8   5          0.11          0.97         2.19 o                         
  -5  -8   5         60.13         59.31         5.26 o                         
  -4  -8   5        681.44        673.66        16.30 o                         
  -3  -8   5        450.55        440.26        17.27 o                         
  -2  -8   5         66.54         64.44         6.10 o                         
  -1  -8   5          0.24          3.93         2.63 o                         
   0  -8   5        178.88        185.31        12.88 o                         
   1  -8   5         18.33         25.89         5.19 o                         
   2  -8   5        433.68        464.39        21.25 o                         
   3  -8   5         11.01          4.99         4.31 o                         
   4  -8   5          1.81         -0.85         4.51 o                         
   5  -8   5        129.02        150.28        13.62 o                         
   6  -8   5        125.12        139.87        16.28 o                         
   7  -8   5          1.71         -0.20         4.32 o                         
 -12  -7   5         85.66         96.38        14.06 o                         
 -11  -7   5         50.74         50.95         9.98 o                         
 -10  -7   5         75.19         57.94        21.54 o                         
  -9  -7   5         97.70         80.71        11.33 o                         
  -8  -7   5         98.68         87.18         8.16 o                         
  -7  -7   5         34.74         24.19         5.21 o                         
  -6  -7   5        164.45        160.44         8.37 o                         
  -5  -7   5        721.70        699.74        20.68 o                         
  -4  -7   5          9.62          9.49         2.39 o                         
  -3  -7   5        234.23        217.66         9.41 o                         
  -2  -7   5         66.92         55.14         3.17 o                         
  -1  -7   5         62.09         60.62         6.91 o                         
   0  -7   5         29.75         30.00         5.98 o                         
   1  -7   5         96.99         82.78        10.46 o                         
   2  -7   5        174.74        151.77        13.98 o                         
   3  -7   5        477.36        444.63        24.67 o                         
   4  -7   5         68.12         64.19        17.67 o                         
   5  -7   5         81.24         78.72        11.16 o                         
   6  -7   5         72.43         64.39        10.75 o                         
   7  -7   5         20.40         13.67         5.93 o                         
   8  -7   5         39.89         46.72         9.52 o                         
 -12  -6   5          0.35          5.76         4.83 o                         
 -11  -6   5          2.72          4.70         6.85 o                         
 -10  -6   5         85.96         73.26        11.32 o                         
  -9  -6   5        514.65        516.62        27.24 o                         
  -8  -6   5          6.81          9.58         3.18 o                         
  -7  -6   5         46.69         55.34         6.22 o                         
  -6  -6   5         93.37         80.17         5.64 o                         
  -5  -6   5        721.51        722.20        20.21 o                         
  -4  -6   5        841.33        782.10        19.93 o                         
  -3  -6   5          9.44         12.19         2.61 o                         
  -2  -6   5        677.84        713.09        14.97 o                         
  -1  -6   5         32.32         32.74         5.51 o                         
   0  -6   5        342.04        213.24       155.48 o                         
   1  -6   5         47.63         56.77         7.96 o                         
   2  -6   5         75.33         66.79         5.47 o                         
   3  -6   5        328.67        342.91        15.49 o                         
   4  -6   5       3352.16       3309.36        91.07 o                         
   5  -6   5        361.92        358.52        22.69 o                         
   6  -6   5          3.83         -3.29         6.33 o                         
   7  -6   5         88.24         95.79        15.93 o                         
   8  -6   5        168.94        166.64        17.40 o                         
   9  -6   5          3.97          5.23         8.51 o                         
 -12  -5   5         37.43         51.59        14.39 o                         
 -11  -5   5        167.13        165.20        16.88 o                         
 -10  -5   5          1.97          3.18         5.29 o                         
  -9  -5   5         13.42         21.71         6.32 o                         
  -8  -5   5        103.95        143.67         9.86 o                         
  -7  -5   5         10.53          6.38         1.76 o                         
  -6  -5   5          0.07         -0.79         1.97 o                         
  -5  -5   5         29.27         32.18         4.21 o                         
  -4  -5   5        184.35        218.94        10.43 o                         
  -3  -5   5          0.66          1.77         1.64 o                         
  -2  -5   5        235.86        256.77         9.58 o                         
  -1  -5   5        173.80        158.48         6.56 o                         
   0  -5   5       1074.27       1126.16        45.42 o                         
   1  -5   5          1.63          1.43         1.01 o                         
   2  -5   5        180.75        189.62        13.20 o                         
   3  -5   5          2.88          2.32         1.17 o                         
   4  -5   5         31.76         33.10         3.76 o                         
   5  -5   5       4850.98       4770.51        78.27 o                         
   6  -5   5        358.61        353.47        31.69 o                         
   7  -5   5         96.65        109.05        18.53 o                         
   8  -5   5          0.04         11.07         5.99 o                         
   9  -5   5        146.26        166.85        17.37 o                         
  10  -5   5          3.18         -2.70         3.51 o                         
 -12  -4   5        209.78        248.79        21.37 o                         
 -11  -4   5         43.00         33.76        10.96 o                         
 -10  -4   5         16.67         11.37         5.68 o                         
  -9  -4   5         34.49         42.49         7.78 o                         
  -8  -4   5         75.35         63.67         9.23 o                         
  -7  -4   5         28.35         22.54         5.99 o                         
  -6  -4   5         50.15         42.95         6.95 o                         
  -5  -4   5        168.58        208.55        13.37 o                         
  -4  -4   5        263.54        294.13        11.86 o                         
  -3  -4   5         68.71         76.81         5.91 o                         
  -2  -4   5         55.64         53.72         3.39 o                         
  -1  -4   5          1.63          2.45         1.28 o                         
   0  -4   5       1191.36       1256.05        14.38 o                         
   1  -4   5        226.92        236.38         8.24 o                         
   2  -4   5         55.57         65.99         6.30 o                         
   3  -4   5        267.56        295.27         9.99 o                         
   4  -4   5        511.41        517.86        30.03 o                         
   5  -4   5         11.43         11.05         2.74 o                         
   6  -4   5         72.63         63.51         5.62 o                         
   7  -4   5        240.39        245.99        26.98 o                         
   8  -4   5         10.14          7.69         8.01 o                         
   9  -4   5         44.92         41.67         8.38 o                         
  10  -4   5        175.78        173.24        17.39 o                         
 -13  -3   5         55.18         71.35        12.86 o                         
 -12  -3   5        118.62        152.04        17.09 o                         
 -11  -3   5        116.12        126.57        17.30 o                         
 -10  -3   5          8.80          2.72         3.51 o                         
  -9  -3   5         19.36         22.97         9.41 o                         
  -8  -3   5        166.05        171.67        14.47 o                         
  -7  -3   5         78.84         63.79         8.79 o                         
  -6  -3   5        123.38        155.16        12.26 o                         
  -5  -3   5         74.59         64.17         4.28 o                         
  -4  -3   5        356.97        426.93        17.73 o                         
  -3  -3   5        129.37        143.65         9.62 o                         
  -2  -3   5        774.98        745.49        19.03 o                         
  -1  -3   5        787.17        816.91        13.28 o                         
   0  -3   5        153.38        164.74         5.57 o                         
   1  -3   5       1618.62       1769.33        38.82 o                         
   2  -3   5        357.51        384.30        11.42 o                         
   3  -3   5        271.52        309.77        22.66 o                         
   4  -3   5         22.89         17.60         3.63 o                         
   5  -3   5        165.66        161.43         8.91 o                         
   6  -3   5        166.70        170.01         9.51 o                         
   7  -3   5        299.92        298.30        15.47 o                         
   8  -3   5        167.76        145.47        20.78 o                         
   9  -3   5         30.36         39.93        12.03 o                         
  10  -3   5          0.01          7.66         4.86 o                         
  11  -3   5          0.13         -0.60         7.38 o                         
 -12  -2   5          2.52          4.18         3.72 o                         
 -11  -2   5         16.65         31.73         6.29 o                         
 -10  -2   5        216.04        204.90        14.16 o                         
  -9  -2   5         41.37         49.37         8.69 o                         
  -8  -2   5        231.26        201.46        15.52 o                         
  -7  -2   5          0.74          1.44         0.79 o                         
  -6  -2   5        211.22        243.62        10.66 o                         
  -5  -2   5         52.65         44.30         4.50 o                         
  -4  -2   5        155.85        189.50        11.95 o                         
  -3  -2   5        113.44        135.34         9.51 o                         
  -2  -2   5        305.18        319.63        15.37 o                         
  -1  -2   5        579.78        595.83        38.17 o                         
   0  -2   5       1355.60       1594.60        16.65 o                         
   1  -2   5        375.25        398.10         7.68 o                         
   2  -2   5        927.68        961.70        14.80 o                         
   3  -2   5        150.59        133.26        13.65 o                         
   4  -2   5        698.51        730.45        17.82 o                         
   5  -2   5        102.95        132.69         8.05 o                         
   6  -2   5          4.06          7.82         2.78 o                         
   7  -2   5         85.85         80.36        12.18 o                         
   8  -2   5         39.03         26.12         5.22 o                         
   9  -2   5          7.10          6.77         4.13 o                         
  10  -2   5          4.36         16.51         9.70 o                         
  11  -2   5          1.96          9.18         7.97 o                         
 -12  -1   5          2.70         -0.36         6.51 o                         
 -11  -1   5         16.67         14.20         3.89 o                         
 -10  -1   5          1.82          2.91         3.23 o                         
  -9  -1   5         16.69          7.61         2.80 o                         
  -8  -1   5        113.89        119.28         7.98 o                         
  -7  -1   5         70.10         72.02         4.42 o                         
  -6  -1   5        384.44        414.02        14.73 o                         
  -5  -1   5       1072.62       1110.81        30.22 o                         
  -4  -1   5        349.57        392.90        16.96 o                         
  -3  -1   5         82.78         85.06         7.84 o                         
  -2  -1   5       1116.48       1115.22        24.38 o                         
  -1  -1   5         27.18         31.57         4.14 o                         
   0  -1   5        834.26        815.02        27.09 o                         
   1  -1   5       1155.64       1155.56        16.61 o                         
   2  -1   5         86.33         89.96         4.79 o                         
   3  -1   5         63.82         60.65         4.41 o                         
   4  -1   5          7.20          6.53         2.34 o                         
   5  -1   5          2.68          2.02         2.32 o                         
   6  -1   5          3.31          6.81         1.82 o                         
   7  -1   5          7.80         16.53         3.03 o                         
   8  -1   5          2.00          2.30         3.51 o                         
   9  -1   5       1203.47       1158.79        29.85 o                         
  10  -1   5        305.04        263.92        15.30 o                         
  11  -1   5          1.87         10.53         5.88 o                         
  12  -1   5         12.08         16.01         7.61 o                         
 -12   0   5         96.16        108.23        10.20 o                         
 -11   0   5          1.43          9.96         4.01 o                         
 -10   0   5          0.14          2.57         3.00 o                         
  -9   0   5        799.32        795.49        21.92 o                         
  -8   0   5         95.09         97.64         7.54 o                         
  -7   0   5        305.53        314.61        12.21 o                         
  -6   0   5        517.43        511.79        14.52 o                         
  -5   0   5        373.15        360.73        13.58 o                         
  -4   0   5        593.12        646.95        21.61 o                         
  -3   0   5        719.28        779.29        22.24 o                         
  -2   0   5        144.34        151.60        12.75 o                         
  -1   0   5        511.32        477.42         9.61 o                         
   0   0   5        619.51        523.87        21.13 o                         
   1   0   5        174.12        133.00        12.57 o                         
   2   0   5        349.00        334.60         9.68 o                         
   3   0   5         60.15         72.18         5.34 o                         
   4   0   5        729.39        782.10        14.36 o                         
   5   0   5        583.82        613.63        13.80 o                         
   6   0   5        146.60        141.41         7.16 o                         
   7   0   5          4.44          6.71         2.17 o                         
   8   0   5         37.06         35.64         5.20 o                         
   9   0   5         30.46         34.41         5.62 o                         
  10   0   5        111.88        105.89         9.80 o                         
  11   0   5          9.27         16.42         4.63 o                         
  12   0   5          2.35         14.24         6.39 o                         
 -12   1   5          1.22          5.71         3.80 o                         
 -11   1   5         29.15         38.00         7.87 o                         
 -10   1   5         62.43         65.93         6.41 o                         
  -9   1   5         11.75         15.15         3.33 o                         
  -8   1   5        491.80        492.09        16.48 o                         
  -7   1   5        644.60        675.73        18.08 o                         
  -6   1   5          0.87          3.39         2.12 o                         
  -5   1   5        512.03        473.89        15.17 o                         
  -4   1   5        604.13        658.59        16.51 o                         
  -3   1   5       1973.30       2115.36        58.40 o                         
  -2   1   5        181.60        229.01         7.51 o                         
  -1   1   5       1054.48       1063.67        29.91 o                         
   0   1   5        725.63        662.48        15.08 o                         
   1   1   5        128.00        121.56        10.78 o                         
   2   1   5          8.81          7.20         2.15 o                         
   3   1   5       1462.74       1387.15        17.71 o                         
   4   1   5        257.77        262.75         7.83 o                         
   5   1   5       1584.81       1627.73        21.06 o                         
   6   1   5        189.06        195.99         9.25 o                         
   7   1   5        426.98        410.87        12.33 o                         
   8   1   5         99.09         77.98        10.95 o                         
   9   1   5         52.93         40.20         5.68 o                         
  10   1   5        103.40         87.99         9.05 o                         
  11   1   5         18.33         22.73         5.19 o                         
  12   1   5          3.87          5.65         3.28 o                         
 -12   2   5         24.64         34.34         7.08 o                         
 -11   2   5          1.18         -1.26         4.15 o                         
 -10   2   5        130.95        144.57         9.32 o                         
  -9   2   5        499.74        517.15        16.62 o                         
  -8   2   5         56.48         51.51         5.20 o                         
  -7   2   5         11.66         14.05         2.81 o                         
  -6   2   5       1162.95       1158.89        20.45 o                         
  -5   2   5          7.77          6.61         2.96 o                         
  -4   2   5         17.86         30.31         5.52 o                         
  -3   2   5         39.53         43.49         3.73 o                         
  -2   2   5         80.51         75.31         3.61 o                         
  -1   2   5         67.58         72.04         2.95 o                         
   0   2   5         33.47         39.97         4.08 o                         
   1   2   5       1144.63       1167.90        13.27 o                         
   2   2   5       1109.07       1065.58        17.69 o                         
   3   2   5       2062.71       2012.24        31.92 o                         
   4   2   5        508.23        551.91        18.33 o                         
   5   2   5        644.19        686.86        15.45 o                         
   6   2   5        213.00        222.49         9.15 o                         
   7   2   5         85.28         87.87         6.14 o                         
   8   2   5          0.19         -2.69         3.98 o                         
   9   2   5        210.62        199.71        15.69 o                         
  10   2   5         30.01         20.57         4.55 o                         
  11   2   5          4.52          3.59         4.67 o                         
  12   2   5          0.35         14.08         5.66 o                         
  13   2   5         31.96         43.16         7.72 o                         
 -11   3   5          2.77          4.08         3.46 o                         
 -10   3   5          0.76          2.30         3.09 o                         
  -9   3   5        735.06        728.94        23.11 o                         
  -8   3   5       1371.77       1368.33        35.61 o                         
  -7   3   5        195.25        193.65        10.51 o                         
  -6   3   5         12.36         13.56         3.00 o                         
  -5   3   5         76.32         87.73         7.01 o                         
  -4   3   5         57.33         68.68         8.00 o                         
  -3   3   5         42.50         48.69         3.48 o                         
  -2   3   5       1393.77       1552.09        14.56 o                         
  -1   3   5       3721.27       3677.09        43.86 o                         
   0   3   5       1190.54       1207.79        39.70 o                         
   1   3   5        701.02        639.36        11.79 o                         
   2   3   5          0.24          1.22         1.20 o                         
   3   3   5        240.95        308.22         9.87 o                         
   4   3   5        202.39        230.96        24.41 o                         
   5   3   5        499.74        493.65        18.76 o                         
   6   3   5          2.00          9.85         1.94 o                         
   7   3   5          1.34          2.41         1.18 o                         
   8   3   5        703.55        762.26        30.43 o                         
   9   3   5          4.91          4.32         5.07 o                         
  10   3   5          2.55          6.22         6.17 o                         
  11   3   5          6.89         25.42        10.56 o                         
  12   3   5          0.32          5.75         4.36 o                         
  13   3   5         75.69         86.50        10.46 o                         
 -11   4   5          0.54          4.33         5.64 o                         
 -10   4   5          1.57         -0.67         2.87 o                         
  -9   4   5          7.74          7.54         3.25 o                         
  -8   4   5         22.68         27.24         4.51 o                         
  -7   4   5          6.19          5.65         2.74 o                         
  -6   4   5          0.17          1.36         3.04 o                         
  -5   4   5         13.37          4.53         3.28 o                         
  -4   4   5        118.99        122.19         8.86 o                         
  -3   4   5          0.03         -1.93         2.91 o                         
  -2   4   5       1524.43       1534.96        19.81 o                         
  -1   4   5        113.73        119.00         8.84 o                         
   0   4   5        691.43        746.94        27.98 o                         
   1   4   5         82.45         78.45         7.18 o                         
   2   4   5       1164.23       1232.80        14.87 o                         
   3   4   5        706.61        777.67        23.80 o                         
   4   4   5         98.97        100.15         8.00 o                         
   5   4   5       1667.96       1719.12        55.73 o                         
   6   4   5        608.76        609.22        61.73 o                         
   7   4   5        923.23        994.28        46.21 o                         
   8   4   5        194.51        184.79        14.47 o                         
   9   4   5        660.28        656.69        28.52 o                         
  10   4   5          6.79          6.62         3.56 o                         
  11   4   5         45.76         44.39         8.86 o                         
  12   4   5          2.32          1.25         4.66 o                         
  13   4   5         12.18         26.48         7.71 o                         
 -10   5   5        153.22        162.95        13.58 o                         
  -9   5   5         67.98         79.59         9.71 o                         
  -8   5   5         57.09         52.63         7.06 o                         
  -7   5   5         38.44         32.35         7.11 o                         
  -6   5   5          4.01          0.65         3.70 o                         
  -5   5   5        287.44        292.29        15.14 o                         
  -4   5   5        189.24        206.43        10.10 o                         
  -3   5   5        105.34         99.59         8.19 o                         
  -2   5   5        120.40        122.27         6.12 o                         
  -1   5   5        133.18        102.79         8.31 o                         
   0   5   5       3717.60       3876.91        40.26 o                         
   1   5   5       2156.06       2103.49        56.09 o                         
   2   5   5         16.97         16.19         3.03 o                         
   3   5   5        494.95        568.25        13.36 o                         
   4   5   5        117.57        112.15         8.62 o                         
   5   5   5         87.47        100.26         9.16 o                         
   6   5   5        210.97        232.84        14.72 o                         
   7   5   5         44.85         37.23         8.54 o                         
   8   5   5        186.10        186.33        15.22 o                         
   9   5   5        700.36        703.49        30.11 o                         
  10   5   5        154.50        154.77        15.13 o                         
  11   5   5          2.47          5.18         4.22 o                         
  12   5   5         89.56        125.72        26.88 o                         
  13   5   5         26.76         30.14        17.37 o                         
  -9   6   5         12.81         -1.97         4.87 o                         
  -8   6   5         35.24         27.91         6.76 o                         
  -7   6   5         63.91         68.52         7.66 o                         
  -6   6   5         11.89         12.65         3.85 o                         
  -5   6   5         88.59        104.76         8.31 o                         
  -4   6   5          0.02          1.50         2.17 o                         
  -3   6   5        220.01        231.97        11.13 o                         
  -2   6   5         48.01         44.43         4.13 o                         
  -1   6   5       1173.46       1161.57        16.23 o                         
   0   6   5        806.67        784.54        12.58 o                         
   1   6   5       1924.38       2005.46        21.29 o                         
   2   6   5          1.09          2.10         1.45 o                         
   3   6   5          9.79          7.10         2.60 o                         
   4   6   5         51.61         54.74        11.03 o                         
   5   6   5         23.45         22.81         4.83 o                         
   6   6   5        199.03        190.87         8.80 o                         
   7   6   5          7.75          9.18         4.41 o                         
   8   6   5        250.36        241.57        17.20 o                         
   9   6   5        241.80        253.53        18.55 o                         
  10   6   5        101.55         82.43        11.60 o                         
  11   6   5         76.60         72.21        11.28 o                         
  12   6   5         62.41         74.62        11.69 o                         
  13   6   5         14.30         31.95        13.69 o                         
  -9   7   5        258.50        259.25        21.41 o                         
  -8   7   5         38.88         44.85         9.16 o                         
  -7   7   5         95.43        106.48        12.86 o                         
  -6   7   5          7.82          5.28         2.91 o                         
  -5   7   5          9.79          6.45         2.73 o                         
  -4   7   5        248.73        245.71        12.10 o                         
  -3   7   5         20.87         16.90         2.79 o                         
  -2   7   5          1.21          2.78         1.77 o                         
  -1   7   5        101.64         92.30         5.18 o                         
   0   7   5        180.33        197.23        10.00 o                         
   1   7   5          9.71         16.67         2.50 o                         
   2   7   5         68.35         73.38         4.90 o                         
   3   7   5        204.63        215.39        19.70 o                         
   4   7   5        575.28        573.99        33.30 o                         
   5   7   5        555.58        585.76        35.44 o                         
   6   7   5         78.68         95.29        15.81 o                         
   7   7   5         14.97          9.86         4.01 o                         
   8   7   5         54.66         60.91         9.18 o                         
   9   7   5        622.24        616.50        35.28 o                         
  10   7   5          0.02          4.01         7.78 o                         
  11   7   5          5.07          7.01         5.72 o                         
  12   7   5          6.69          9.42         5.61 o                         
  -8   8   5         15.35         15.53         6.46 o                         
  -7   8   5         33.35         31.61        17.58 o                         
  -6   8   5         24.39         25.84         6.38 o                         
  -5   8   5         17.95         15.71         5.37 o                         
  -4   8   5         16.74         11.88         4.52 o                         
  -3   8   5        431.11        463.79        16.09 o                         
  -2   8   5          2.70          4.34         2.58 o                         
  -1   8   5        189.64        186.81         7.84 o                         
   0   8   5        282.41        286.81        14.09 o                         
   1   8   5        312.93        308.45        10.49 o                         
   2   8   5        361.66        344.69        14.46 o                         
   3   8   5        227.52        199.44        19.26 o                         
   4   8   5         97.77        101.42        14.97 o                         
   5   8   5         30.57         28.64         9.23 o                         
   6   8   5         86.41         66.35        13.43 o                         
   7   8   5        133.29        137.22        19.89 o                         
   8   8   5        575.58        540.44        40.95 o                         
   9   8   5         56.05         40.05        12.71 o                         
  10   8   5        452.99        458.47        38.63 o                         
  11   8   5          4.56          9.12         5.49 o                         
  12   8   5         44.54         44.75         9.78 o                         
  -7   9   5         33.18         38.30        12.01 o                         
  -6   9   5        126.81        139.75        23.56 o                         
  -5   9   5        153.74        146.55        12.17 o                         
  -4   9   5         25.45         32.15         7.41 o                         
  -3   9   5        177.63        183.69        15.17 o                         
  -2   9   5         35.27         41.74         7.33 o                         
  -1   9   5         56.84         57.43         5.90 o                         
   0   9   5         43.55         38.91         5.03 o                         
   1   9   5         11.83         17.58         3.96 o                         
   2   9   5          5.30          6.27         3.08 o                         
   3   9   5          6.53          4.34         3.80 o                         
   4   9   5         33.35         28.44         8.36 o                         
   5   9   5          1.93          1.28         6.75 o                         
   6   9   5         18.27         17.85         7.40 o                         
   7   9   5         11.61          9.28         7.94 o                         
   8   9   5        110.16        138.92        21.62 o                         
   9   9   5         34.68         59.06        15.41 o                         
  10   9   5        184.56        201.87        28.26 o                         
  11   9   5         41.26         59.01        16.20 o                         
  -6  10   5         22.03         39.48        14.50 o                         
  -5  10   5         61.83         60.01        11.65 o                         
  -4  10   5         76.79         71.05        11.96 o                         
  -3  10   5         28.59         44.21        13.57 o                         
  -2  10   5          0.16         -5.63         8.13 o                         
  -1  10   5         59.53         67.09         9.13 o                         
   0  10   5         11.54         13.71         3.34 o                         
   1  10   5          9.86         15.93         3.98 o                         
   2  10   5          1.75          4.72         3.27 o                         
   3  10   5          0.37          4.51         5.03 o                         
   4  10   5         29.43         27.69         9.61 o                         
   5  10   5         34.77         19.08         7.97 o                         
   6  10   5        175.42        164.88        22.10 o                         
   7  10   5         92.91        120.04        19.86 o                         
   8  10   5        393.30        492.12        41.01 o                         
   9  10   5          0.80         -1.42         5.72 o                         
  10  10   5         25.71         33.27        12.80 o                         
  11  10   5         40.66         14.06        10.43 o                         
  -4  11   5        696.75        767.23        39.30 o                         
  -3  11   5         95.97         99.11        13.94 o                         
  -2  11   5          2.28         -5.97         7.31 o                         
  -1  11   5          3.01         11.23         8.78 o                         
   0  11   5        119.94        128.31        21.49 o                         
   1  11   5         24.32         22.81         9.91 o                         
   2  11   5        145.91        139.93        13.18 o                         
   3  11   5         26.95         29.98        11.21 o                         
   4  11   5         14.59         12.99         4.94 o                         
   5  11   5          9.16         19.06         7.90 o                         
   6  11   5        237.18        217.11        25.73 o                         
   7  11   5         17.69         32.66        11.85 o                         
   8  11   5         65.96         54.02        15.15 o                         
   9  11   5          1.33          0.73         7.10 o                         
  10  11   5        123.49        148.01        25.43 o                         
  -2  12   5          0.09          4.76         6.95 o                         
  -1  12   5         48.89         67.40        17.68 o                         
   0  12   5          1.23          4.16         8.04 o                         
   1  12   5          0.44          4.66         9.00 o                         
   2  12   5         34.88         23.57        10.30 o                         
   3  12   5          0.57         -9.35         9.47 o                         
   4  12   5         11.24         12.00         5.39 o                         
   5  12   5          8.73         10.33         5.17 o                         
   6  12   5         41.02         30.60        11.63 o                         
   7  12   5         54.65         60.95        15.36 o                         
   8  12   5         19.86         17.16         9.72 o                         
   9  12   5          4.53         17.76        11.48 o                         
   0  13   5         38.67         38.68        15.31 o                         
   1  13   5          1.55        -12.84        12.84 o                         
   2  13   5         10.72         16.42        10.93 o                         
   3  13   5         54.91         47.78        16.26 o                         
   4  13   5         71.31        110.68        22.11 o                         
   5  13   5          3.04         13.04         6.35 o                         
   6  13   5         47.56         45.15        10.03 o                         
  -5 -12   6         80.48         75.57        12.38 o                         
  -4 -12   6         24.15         40.37         7.67 o                         
  -3 -12   6         16.92         13.47         4.82 o                         
  -2 -12   6          0.00          0.75         5.65 o                         
  -1 -12   6          0.23          5.52         4.60 o                         
  -8 -11   6         31.28         21.72         9.31 o                         
  -7 -11   6          3.85          9.48         7.40 o                         
  -6 -11   6         32.79         40.25         8.51 o                         
  -5 -11   6         15.52         16.55         3.80 o                         
  -4 -11   6         23.17         25.37         5.02 o                         
  -3 -11   6         41.51         48.88         7.65 o                         
  -2 -11   6          2.95          8.03         4.54 o                         
  -1 -11   6         22.48         30.72         6.46 o                         
   0 -11   6          9.58          7.55         6.04 o                         
   1 -11   6          7.36         16.98         7.05 o                         
   2 -11   6          0.26         -1.68         5.29 o                         
  -9 -10   6         59.34        103.16        21.07 o                         
  -8 -10   6        214.83        264.32        31.03 o                         
  -7 -10   6          1.50         -4.09         4.41 o                         
  -6 -10   6         46.93         58.48         9.58 o                         
  -5 -10   6          8.98          3.88         3.12 o                         
  -4 -10   6          0.53          4.55         2.70 o                         
  -3 -10   6         43.72         37.25         5.37 o                         
  -2 -10   6         55.18         51.74         7.42 o                         
  -1 -10   6        234.31        259.44        17.60 o                         
   0 -10   6          2.06          0.09         5.35 o                         
   1 -10   6        130.47        125.46        12.55 o                         
   2 -10   6         55.13         55.86         8.59 o                         
   3 -10   6         10.25          7.52         4.31 o                         
   4 -10   6         73.13         94.30        22.20 o                         
 -10  -9   6          6.53         -1.74         7.99 o                         
  -9  -9   6          3.22          4.54         7.09 o                         
  -8  -9   6         56.72         53.83        14.23 o                         
  -7  -9   6          5.63          8.23         7.10 o                         
  -6  -9   6          0.81          2.45         3.11 o                         
  -5  -9   6         47.34         51.59         6.76 o                         
  -4  -9   6        152.27        153.66         9.96 o                         
  -3  -9   6         63.44         67.11         6.63 o                         
  -2  -9   6         35.90         30.13         4.55 o                         
  -1  -9   6         94.84         79.01         9.05 o                         
   0  -9   6        192.93        158.00        15.70 o                         
   1  -9   6          0.43         -2.29         4.57 o                         
   2  -9   6         35.62         48.17         7.50 o                         
   3  -9   6          8.87         16.73         5.25 o                         
   4  -9   6         13.30         10.47         5.37 o                         
   5  -9   6         10.30          7.19         5.50 o                         
 -11  -8   6         33.60         25.69        11.36 o                         
 -10  -8   6          0.08          5.49         8.47 o                         
  -9  -8   6         42.25         48.86         9.14 o                         
  -8  -8   6         76.69         91.40         9.97 o                         
  -7  -8   6         43.78         42.49         6.68 o                         
  -6  -8   6        144.49        148.62         8.64 o                         
  -5  -8   6          8.28         13.79         2.96 o                         
  -4  -8   6        731.62        709.56        32.71 o                         
  -3  -8   6        844.78        836.79        25.33 o                         
  -2  -8   6        125.17        128.99         9.98 o                         
  -1  -8   6          7.31          4.96         4.76 o                         
   0  -8   6         69.36         75.58        10.35 o                         
   1  -8   6         25.25         11.35        11.64 o                         
   2  -8   6        512.48        557.51        28.95 o                         
   3  -8   6         17.74         26.52         6.63 o                         
   4  -8   6          4.86          5.45         3.78 o                         
   5  -8   6          4.70          2.54         6.86 o                         
   6  -8   6         27.28         26.71         7.58 o                         
   7  -8   6         22.69         33.28         9.61 o                         
 -11  -7   6          6.33         13.17         6.50 o                         
 -10  -7   6          4.93         11.18         4.98 o                         
  -9  -7   6         55.96         62.40        10.55 o                         
  -8  -7   6          6.18          1.30         2.75 o                         
  -7  -7   6         63.71         68.36         7.25 o                         
  -6  -7   6        168.54        154.11         8.50 o                         
  -5  -7   6        724.43        729.02        21.43 o                         
  -4  -7   6       1364.72       1414.56        27.61 o                         
  -3  -7   6          0.48          4.55         2.14 o                         
  -2  -7   6         25.84         20.66         2.83 o                         
  -1  -7   6        562.23        584.72        25.71 o                         
   0  -7   6          8.27          4.04         3.89 o                         
   1  -7   6         22.30         24.22         5.63 o                         
   2  -7   6          0.36          2.44         3.06 o                         
   3  -7   6          0.03          2.68         5.73 o                         
   4  -7   6          3.11         -4.30         4.30 o                         
   5  -7   6         79.94         94.55        18.12 o                         
   6  -7   6         10.58          3.36         5.78 o                         
   7  -7   6         35.72         27.23         7.86 o                         
   8  -7   6         75.31         78.50        12.95 o                         
 -12  -6   6          0.00          2.54         6.60 o                         
 -11  -6   6          0.81         -4.30         4.30 o                         
 -10  -6   6        149.80        133.97        23.13 o                         
  -9  -6   6        103.07         82.40        11.34 o                         
  -8  -6   6         52.47         45.22         7.81 o                         
  -7  -6   6        139.95        117.73        10.66 o                         
  -6  -6   6        225.11        207.17        11.75 o                         
  -5  -6   6        344.81        361.34        14.84 o                         
  -4  -6   6       4017.79       4087.44        71.32 o                         
  -3  -6   6        691.22        688.16        17.97 o                         
  -2  -6   6          4.16          4.26         1.69 o                         
  -1  -6   6         11.45          2.21         1.66 o                         
   0  -6   6        398.50        262.94       159.57 o                         
   1  -6   6        123.12        122.31        11.72 o                         
   2  -6   6          1.83          4.75         3.69 o                         
   3  -6   6        156.96        138.43        13.21 o                         
   4  -6   6         20.56         14.55         5.44 o                         
   5  -6   6         58.13         47.12        12.66 o                         
   6  -6   6          7.01         17.33        10.30 o                         
   7  -6   6          4.54          3.45         4.83 o                         
   8  -6   6          2.16          5.92         4.17 o                         
   9  -6   6        165.29        199.92        20.03 o                         
 -12  -5   6         23.38         39.90        11.17 o                         
 -11  -5   6          0.00         -0.29         4.28 o                         
 -10  -5   6         31.27         39.38         8.41 o                         
  -9  -5   6        198.86        200.28        12.52 o                         
  -8  -5   6        440.02        369.55        16.45 o                         
  -7  -5   6        200.78        189.75        11.44 o                         
  -6  -5   6         33.58         29.44         4.89 o                         
  -5  -5   6          1.54          3.23         3.30 o                         
  -4  -5   6          5.33          7.09         2.55 o                         
  -3  -5   6        493.06        493.70        15.38 o                         
  -2  -5   6         17.29         13.82         2.09 o                         
  -1  -5   6         15.20         21.83         3.34 o                         
   0  -5   6          0.35          4.00         1.82 o                         
   1  -5   6        385.21        327.36        16.76 o                         
   2  -5   6         58.12         58.50         5.36 o                         
   3  -5   6         83.20         80.16         6.24 o                         
   4  -5   6          5.85          5.73         2.33 o                         
   5  -5   6          8.83          7.24         3.78 o                         
   6  -5   6        552.49        510.80        27.50 o                         
   7  -5   6          2.14          0.95         5.75 o                         
   8  -5   6          0.59          0.09         4.63 o                         
   9  -5   6          1.60          0.87         4.57 o                         
 -12  -4   6         15.31         28.65        16.41 o                         
 -11  -4   6         54.54         48.68        10.04 o                         
 -10  -4   6         66.84         42.19         9.11 o                         
  -9  -4   6        109.64        114.36        13.00 o                         
  -8  -4   6        312.87        343.94        30.71 o                         
  -7  -4   6        240.37        272.50        29.81 o                         
  -6  -4   6          2.62          3.88         4.33 o                         
  -5  -4   6         10.10          8.51         3.72 o                         
  -4  -4   6         13.26         16.50         3.46 o                         
  -3  -4   6         63.87         73.49         8.98 o                         
  -2  -4   6         62.79         78.68         4.39 o                         
  -1  -4   6         52.59         58.24         3.32 o                         
   0  -4   6        556.72        568.65        10.99 o                         
   1  -4   6         70.38         76.10         5.07 o                         
   2  -4   6        407.25        438.03        15.44 o                         
   3  -4   6        170.77        176.79        19.65 o                         
   4  -4   6       2082.04       2094.28        36.81 o                         
   5  -4   6        448.93        463.90        15.69 o                         
   6  -4   6        148.17        148.25        11.73 o                         
   7  -4   6        591.17        566.98        28.29 o                         
   8  -4   6        130.85        130.52        20.72 o                         
   9  -4   6         40.89         59.52        15.80 o                         
  10  -4   6         50.19         51.83        10.20 o                         
 -12  -3   6          4.40         19.11         7.30 o                         
 -11  -3   6        177.75        185.09        17.95 o                         
 -10  -3   6        220.70        247.82        19.82 o                         
  -9  -3   6        312.33        280.47        20.04 o                         
  -8  -3   6        151.71        149.62        14.03 o                         
  -7  -3   6         12.53         17.64         4.95 o                         
  -6  -3   6         13.71         11.46         2.35 o                         
  -5  -3   6        138.66        138.25         9.51 o                         
  -4  -3   6         59.56         67.71        12.01 o                         
  -3  -3   6         18.44         22.07         4.55 o                         
  -2  -3   6         88.06         87.74         7.65 o                         
  -1  -3   6       2837.25       3048.68        61.10 o                         
   0  -3   6       1853.23       2004.07        20.91 o                         
   1  -3   6         15.91         20.36         2.41 o                         
   2  -3   6        162.84        226.69         9.32 o                         
   3  -3   6        394.12        437.53        28.08 o                         
   4  -3   6        107.08        119.70         9.16 o                         
   5  -3   6        604.49        580.21        18.83 o                         
   6  -3   6        418.75        396.14        15.23 o                         
   7  -3   6         98.84        104.29         8.02 o                         
   8  -3   6        187.73        203.88        25.27 o                         
   9  -3   6          8.10          5.51         4.63 o                         
  10  -3   6          0.09         12.20         8.38 o                         
  11  -3   6          8.30          5.75         6.55 o                         
 -12  -2   6         37.79         54.81        10.58 o                         
 -11  -2   6         13.50         12.16         5.50 o                         
 -10  -2   6         28.16         29.44         7.44 o                         
  -9  -2   6        182.12        171.90        15.77 o                         
  -8  -2   6          0.48          0.20         2.20 o                         
  -7  -2   6         21.64         14.54         3.08 o                         
  -6  -2   6          2.57          4.53         2.18 o                         
  -5  -2   6         81.51         79.53        16.38 o                         
  -4  -2   6        472.37        492.71        19.87 o                         
  -3  -2   6        232.56        226.49        12.86 o                         
  -2  -2   6         81.45         65.58         8.81 o                         
  -1  -2   6         25.70         18.16         5.18 o                         
   0  -2   6       3210.05       3646.28        28.74 o                         
   1  -2   6       3421.82       3919.09        50.51 o                         
   2  -2   6         33.15         52.62         5.54 o                         
   3  -2   6         52.74         71.97        10.92 o                         
   4  -2   6        229.16        236.11        12.53 o                         
   5  -2   6         20.71         26.54         4.14 o                         
   6  -2   6        115.92        126.71         8.68 o                         
   7  -2   6         54.50         55.55         6.11 o                         
   8  -2   6          4.77          8.83         3.49 o                         
   9  -2   6          2.35          5.72         6.95 o                         
  10  -2   6          4.82         -1.56         5.77 o                         
  11  -2   6          5.94          2.94         4.62 o                         
 -12  -1   6         14.33         19.01         6.65 o                         
 -11  -1   6         63.14         49.44         7.36 o                         
 -10  -1   6          0.38          1.96         3.79 o                         
  -9  -1   6        103.34         98.52         9.02 o                         
  -8  -1   6         33.69         28.76         4.78 o                         
  -7  -1   6        139.85        133.79         9.29 o                         
  -6  -1   6        172.37        175.64         9.94 o                         
  -5  -1   6        641.93        689.81        24.74 o                         
  -4  -1   6       1118.53       1254.22        31.85 o                         
  -3  -1   6        386.89        391.98        16.71 o                         
  -2  -1   6        313.40        327.73        19.45 o                         
  -1  -1   6          3.16         -0.11         3.65 o                         
   0  -1   6       1234.10       1359.62        35.53 o                         
   1  -1   6          9.43         18.34         4.15 o                         
   2  -1   6        138.03        123.93         6.15 o                         
   3  -1   6        105.75         94.56         6.88 o                         
   4  -1   6        248.46        241.11        12.62 o                         
   5  -1   6        106.83        105.97         7.43 o                         
   6  -1   6          0.08          1.14         2.46 o                         
   7  -1   6         39.41         39.84         5.21 o                         
   8  -1   6          9.85          7.73         2.93 o                         
   9  -1   6         86.92        130.51        12.43 o                         
  10  -1   6         73.46         75.35         9.90 o                         
  11  -1   6          9.08          8.90         6.87 o                         
  12  -1   6         50.04         58.42        15.56 o                         
 -12   0   6        112.53        114.37        10.40 o                         
 -11   0   6         40.69         43.78         7.55 o                         
 -10   0   6         42.14         54.75         6.37 o                         
  -9   0   6          2.07          5.19         2.69 o                         
  -8   0   6       1284.99       1286.92        26.64 o                         
  -7   0   6          2.87          3.17         2.26 o                         
  -6   0   6       1027.20       1090.72        32.91 o                         
  -5   0   6        158.63        144.02        11.51 o                         
  -4   0   6        150.00        170.67        16.17 o                         
  -3   0   6       3207.94       3486.33        69.33 o                         
  -2   0   6        163.96        169.43        14.71 o                         
  -1   0   6          2.66          3.90         1.19 o                         
   0   0   6         19.30         27.65         6.35 o                         
   1   0   6        272.82        274.66        17.00 o                         
   2   0   6        109.33         98.07         4.98 o                         
   3   0   6         41.00         37.79         6.01 o                         
   4   0   6         17.85         14.99         3.08 o                         
   5   0   6        221.42        195.38         8.09 o                         
   6   0   6         67.43         62.24         6.68 o                         
   7   0   6        275.77        275.69        10.88 o                         
   8   0   6        351.43        385.66        13.60 o                         
   9   0   6          9.67         13.05         4.18 o                         
  10   0   6        210.88        196.05        13.34 o                         
  11   0   6         15.35         21.70         5.32 o                         
  12   0   6         33.84         52.14        12.72 o                         
 -12   1   6         27.59         41.43         6.63 o                         
 -11   1   6         13.46         16.22         4.10 o                         
 -10   1   6        305.50        316.69        13.81 o                         
  -9   1   6         12.23         14.61         3.70 o                         
  -8   1   6        404.20        398.52        15.12 o                         
  -7   1   6        105.26        109.73         7.50 o                         
  -6   1   6          7.86         11.98         3.95 o                         
  -5   1   6         31.51         30.78         5.68 o                         
  -4   1   6        293.35        293.59        22.14 o                         
  -3   1   6        459.59        467.10        26.19 o                         
  -2   1   6        429.91        399.25        10.31 o                         
  -1   1   6       2806.93       2914.36        64.72 o                         
   0   1   6         13.18          9.51         1.48 o                         
   1   1   6        221.90        211.01        15.74 o                         
   2   1   6        150.22        147.17        13.44 o                         
   3   1   6        871.00        893.76        36.90 o                         
   4   1   6        369.40        432.34        10.29 o                         
   5   1   6        786.23        776.78        15.14 o                         
   6   1   6         76.98         87.74         5.58 o                         
   7   1   6        138.57        122.66         7.04 o                         
   8   1   6        235.99        217.45         9.82 o                         
   9   1   6        228.47        192.74        15.94 o                         
  10   1   6         54.33         54.80         7.11 o                         
  11   1   6         50.41         48.93         9.63 o                         
  12   1   6         20.54         25.52         5.83 o                         
 -11   2   6          0.67          6.02         5.08 o                         
 -10   2   6        284.23        305.79        13.73 o                         
  -9   2   6          0.37          3.10         3.13 o                         
  -8   2   6        395.22        411.65        14.24 o                         
  -7   2   6         77.36         84.17         6.13 o                         
  -6   2   6        508.09        525.03        18.24 o                         
  -5   2   6          4.68          5.44         2.72 o                         
  -4   2   6         47.17         40.04         5.32 o                         
  -3   2   6        560.04        582.39        22.19 o                         
  -2   2   6        903.63        958.25        18.59 o                         
  -1   2   6        188.84        193.58         5.06 o                         
   0   2   6       1697.72       1731.46        25.27 o                         
   1   2   6        507.57        461.12        23.66 o                         
   2   2   6        334.28        349.87        12.86 o                         
   3   2   6         30.14         33.48         4.54 o                         
   4   2   6          0.41          1.64         3.29 o                         
   5   2   6       1101.66       1197.38        21.95 o                         
   6   2   6        176.05        165.83         9.21 o                         
   7   2   6        109.44        118.76         7.56 o                         
   8   2   6         67.46         47.90         6.61 o                         
   9   2   6        565.17        530.62        20.05 o                         
  10   2   6        104.65         85.73         8.84 o                         
  11   2   6         42.02         44.99         7.14 o                         
  12   2   6          4.02         -1.16         3.08 o                         
 -11   3   6          3.36          2.61         3.30 o                         
 -10   3   6         11.26         12.95         3.75 o                         
  -9   3   6        708.83        716.84        23.00 o                         
  -8   3   6        223.18        231.97        12.48 o                         
  -7   3   6        192.87        175.07        10.19 o                         
  -6   3   6         34.34         42.16         5.39 o                         
  -5   3   6          1.93          1.00         2.60 o                         
  -4   3   6          2.65          4.07         2.50 o                         
  -3   3   6        213.00        212.04         7.68 o                         
  -2   3   6         61.19         85.47         6.61 o                         
  -1   3   6       1002.58        987.15        23.46 o                         
   0   3   6       1170.71       1284.15        46.78 o                         
   1   3   6         67.69         50.05         3.86 o                         
   2   3   6        281.10        280.05        10.76 o                         
   3   3   6        225.12        243.69         9.83 o                         
   4   3   6         56.24         69.51         7.02 o                         
   5   3   6        977.73        956.79        26.80 o                         
   6   3   6          3.94          1.28         1.42 o                         
   7   3   6          9.63          8.37         2.12 o                         
   8   3   6        138.60        143.74        12.74 o                         
   9   3   6       1009.65        982.79        34.96 o                         
  10   3   6        138.66        133.74        19.21 o                         
  11   3   6         18.15         16.22         5.75 o                         
  12   3   6        172.32        177.98        16.94 o                         
 -11   4   6         77.01         66.73         7.93 o                         
 -10   4   6         83.41        103.33         9.62 o                         
  -9   4   6        306.16        297.86        15.28 o                         
  -8   4   6         91.01         88.98         8.09 o                         
  -7   4   6        276.75        286.87        13.25 o                         
  -6   4   6          0.43          2.16         2.75 o                         
  -5   4   6          3.86          3.52         2.42 o                         
  -4   4   6         17.75         18.64         3.41 o                         
  -3   4   6        156.56        168.06         7.80 o                         
  -2   4   6       1309.71       1344.63        43.90 o                         
  -1   4   6       1857.05       1821.97        60.50 o                         
   0   4   6       1664.01       1640.75        31.72 o                         
   1   4   6       8597.46       8571.74        71.06 o                         
   2   4   6       1037.75       1060.78        19.25 o                         
   3   4   6        481.06        475.82        13.86 o                         
   4   4   6        805.39        820.91        37.47 o                         
   5   4   6       1913.88       1999.53        38.99 o                         
   6   4   6        133.06        147.69        17.97 o                         
   7   4   6         71.78         60.93         4.95 o                         
   8   4   6        754.06        717.86        41.86 o                         
   9   4   6          8.94         -2.06         5.39 o                         
  10   4   6         50.00         33.50         7.16 o                         
  11   4   6        218.71        221.49        18.79 o                         
  12   4   6        168.92        189.77        18.60 o                         
  13   4   6         19.04         17.65         5.10 o                         
 -10   5   6         31.24         25.65         7.67 o                         
  -9   5   6         31.41         32.09         5.98 o                         
  -8   5   6        241.66        247.46        14.85 o                         
  -7   5   6        251.88        261.56        14.41 o                         
  -6   5   6          0.01         -1.94         3.13 o                         
  -5   5   6        226.17        179.65        11.73 o                         
  -4   5   6          0.62          0.68         1.56 o                         
  -3   5   6         48.64         54.48         4.65 o                         
  -2   5   6       1241.44       1280.34        24.03 o                         
  -1   5   6         97.45        104.59         9.10 o                         
   0   5   6       1076.91       1046.50        27.53 o                         
   1   5   6         44.44         43.47         6.42 o                         
   2   5   6       1367.91       1372.82        20.21 o                         
   3   5   6        252.11        277.89         8.55 o                         
   4   5   6        208.77        221.91        12.27 o                         
   5   5   6          4.05          3.86         2.86 o                         
   6   5   6         36.95         31.10         6.00 o                         
   7   5   6        112.25        119.89         5.87 o                         
   8   5   6         53.47         45.96         7.66 o                         
   9   5   6        944.56        937.82        38.57 o                         
  10   5   6        750.07        791.18        34.02 o                         
  11   5   6        366.87        361.96        24.27 o                         
  12   5   6         25.19         17.95         8.61 o                         
  -9   6   6         13.55         16.00         5.84 o                         
  -8   6   6        217.66        219.88        18.99 o                         
  -7   6   6          3.86          3.90         3.18 o                         
  -6   6   6         26.64         21.59         5.51 o                         
  -5   6   6        133.13        143.49        18.35 o                         
  -4   6   6         17.30         24.46         6.86 o                         
  -3   6   6         86.87         80.07        12.78 o                         
  -2   6   6          3.34          2.72         2.61 o                         
  -1   6   6        356.17        356.74        17.62 o                         
   0   6   6       4238.50       4161.89        46.07 o                         
   1   6   6         71.03         63.56         6.01 o                         
   2   6   6         85.57         82.57         5.38 o                         
   3   6   6          0.07          0.46         1.63 o                         
   4   6   6          1.04          1.53         2.91 o                         
   5   6   6          5.30          6.82         5.12 o                         
   6   6   6         34.91         38.16         6.87 o                         
   7   6   6        469.40        477.70        23.40 o                         
   8   6   6          2.21          5.08         8.84 o                         
   9   6   6        273.23        250.50        18.70 o                         
  10   6   6          9.28          7.08         5.37 o                         
  11   6   6        204.05        201.56        18.63 o                         
  12   6   6         55.20         73.21        23.40 o                         
  -9   7   6          0.92         -0.84        11.75 o                         
  -8   7   6          4.24          5.97         4.10 o                         
  -7   7   6         66.29         66.67        10.41 o                         
  -6   7   6         30.51         27.59         6.64 o                         
  -5   7   6         14.15         10.65         7.92 o                         
  -4   7   6        165.89        173.10         9.80 o                         
  -3   7   6        123.48        122.58         7.50 o                         
  -2   7   6        144.21        159.19         9.19 o                         
  -1   7   6        120.64        114.92         4.92 o                         
   0   7   6       2064.98       1825.43        79.08 o                         
   1   7   6        322.16        299.02         8.58 o                         
   2   7   6        160.98        170.72         7.82 o                         
   3   7   6          6.03          4.40         4.38 o                         
   4   7   6        534.94        548.49        33.68 o                         
   5   7   6        185.63        229.26        23.24 o                         
   6   7   6          6.59          6.39         3.43 o                         
   7   7   6         11.66          9.06         4.59 o                         
   8   7   6        162.85        166.31        14.79 o                         
   9   7   6          0.35          0.21         3.97 o                         
  10   7   6        142.51        169.78        16.56 o                         
  11   7   6          0.08          2.22         4.20 o                         
  12   7   6        153.00        163.32        17.72 o                         
  -8   8   6         62.86         98.78        24.23 o                         
  -7   8   6         83.14         77.51        11.50 o                         
  -6   8   6          5.23          4.52        10.30 o                         
  -5   8   6         68.78         66.84         9.80 o                         
  -4   8   6          0.62          2.35         4.61 o                         
  -3   8   6        188.36        186.50        10.42 o                         
  -2   8   6         35.84         33.88         4.65 o                         
  -1   8   6          4.90          6.69         3.44 o                         
   0   8   6         33.63         29.25         2.93 o                         
   1   8   6       1125.17       1093.11        26.14 o                         
   2   8   6          8.29          7.51         3.04 o                         
   3   8   6          5.94          5.28         4.19 o                         
   4   8   6        487.05        523.69        34.19 o                         
   5   8   6        160.26        196.41        22.12 o                         
   6   8   6         73.02         81.76        15.64 o                         
   7   8   6          8.33         21.92        11.19 o                         
   8   8   6          2.38         14.36        10.95 o                         
   9   8   6          2.88          2.16         3.60 o                         
  10   8   6          5.55          7.76         5.28 o                         
  11   8   6         21.28         18.04        13.01 o                         
  12   8   6         33.67         36.34         9.64 o                         
  -7   9   6          4.47         14.20         9.64 o                         
  -6   9   6          0.73          3.21        10.22 o                         
  -5   9   6         33.19         41.33         6.80 o                         
  -4   9   6        284.12        300.48        20.20 o                         
  -3   9   6          0.35          1.04         3.66 o                         
  -2   9   6          0.31         -1.00         4.91 o                         
  -1   9   6         87.32         91.21         8.71 o                         
   0   9   6         43.06         54.53         6.12 o                         
   1   9   6         47.78         53.32         6.31 o                         
   2   9   6         73.04         74.79         7.53 o                         
   3   9   6         37.29         31.55         6.69 o                         
   4   9   6         15.94         13.51         7.93 o                         
   5   9   6          7.48          2.01         4.45 o                         
   6   9   6          8.11         -8.73         8.73 o                         
   7   9   6          9.19          4.61         6.24 o                         
   8   9   6          2.47          6.71         7.87 o                         
   9   9   6        156.57        169.31        25.36 o                         
  10   9   6         97.95         82.95        19.27 o                         
  11   9   6          8.05          2.11         7.28 o                         
  -5  10   6          0.30         -1.32        11.17 o                         
  -4  10   6          1.99         -0.57         6.00 o                         
  -3  10   6         57.16         48.77        13.73 o                         
  -2  10   6          0.60          6.29         7.43 o                         
  -1  10   6          0.96         -0.22         3.23 o                         
   0  10   6        158.92        150.31        10.21 o                         
   1  10   6          0.95          3.10         2.53 o                         
   2  10   6         13.84         12.89         4.38 o                         
   3  10   6         36.53         27.75        10.06 o                         
   4  10   6          4.69          4.06         3.72 o                         
   5  10   6        111.56        112.97        17.74 o                         
   6  10   6          6.47          1.16         5.72 o                         
   7  10   6          7.76          5.33         6.81 o                         
   8  10   6        115.88        165.74        24.62 o                         
   9  10   6        162.00        155.20        24.60 o                         
  10  10   6       1039.78       1211.59        70.21 o                         
  11  10   6          0.02          9.61        10.78 o                         
  -4  11   6         14.58          1.72        14.62 o                         
  -3  11   6         39.01         25.87        10.55 o                         
  -2  11   6          0.68         -8.53         8.53 o                         
  -1  11   6         24.97         12.04         6.23 o                         
   0  11   6         85.71         80.28        18.55 o                         
   1  11   6         45.88         47.98        13.91 o                         
   2  11   6         20.56         12.96         4.73 o                         
   3  11   6          0.03          6.70         3.82 o                         
   4  11   6          1.13          0.02         5.08 o                         
   5  11   6          0.90          4.21         5.34 o                         
   6  11   6         10.68         10.08         7.00 o                         
   7  11   6          1.55         31.02        12.64 o                         
   8  11   6          0.21         10.18         7.56 o                         
   9  11   6          0.00         12.43        10.90 o                         
  10  11   6        680.08        839.87        59.88 o                         
  -2  12   6          8.37         -6.35        10.94 o                         
  -1  12   6         39.75        122.84        22.98 o                         
   0  12   6          0.23         -4.97         7.70 o                         
   1  12   6          0.15         18.26        10.36 o                         
   2  12   6          6.94         -7.95         7.95 o                         
   3  12   6         52.73         43.34         8.56 o                         
   4  12   6         52.50         51.12         9.40 o                         
   5  12   6        391.88        433.86        26.92 o                         
   6  12   6          0.02          3.20         5.51 o                         
   7  12   6        151.94        174.63        25.32 o                         
   8  12   6         13.68         17.39         9.04 o                         
   1  13   6         14.62         25.00        10.25 o                         
   2  13   6         61.94         59.67        15.99 o                         
   3  13   6         17.14         15.40         9.81 o                         
   4  13   6         44.14         27.46        13.32 o                         
   5  13   6          8.11         13.50         6.00 o                         
   6  13   6         10.22         21.58         7.69 o                         
  -7 -11   7         57.51         83.09        17.91 o                         
  -6 -11   7          8.21          1.62         3.47 o                         
  -5 -11   7          3.21          5.06         3.33 o                         
  -4 -11   7         24.34         38.20        10.33 o                         
  -3 -11   7         30.97         19.82         6.77 o                         
  -2 -11   7          2.09         -1.47         3.55 o                         
  -1 -11   7         43.96         43.51         9.95 o                         
   0 -11   7          7.27         11.84         5.66 o                         
   1 -11   7          2.77          4.54         4.86 o                         
  -8 -10   7        193.94        198.23        27.75 o                         
  -7 -10   7         38.91         54.91         9.82 o                         
  -6 -10   7         19.19         11.54         4.54 o                         
  -5 -10   7          0.00         -1.04         2.46 o                         
  -4 -10   7         70.16         69.60         7.34 o                         
  -3 -10   7         37.80         22.70         4.33 o                         
  -2 -10   7          0.03         -3.42         3.42 o                         
  -1 -10   7         45.48         65.00        10.04 o                         
   0 -10   7         81.72         56.03         8.40 o                         
   1 -10   7          8.70         10.47         4.79 o                         
   2 -10   7         18.64         14.61         4.49 o                         
   3 -10   7          0.94         -1.29         4.09 o                         
 -10  -9   7         41.40         47.29        15.14 o                         
  -9  -9   7         16.51         26.02        10.73 o                         
  -8  -9   7         39.43         38.06        13.14 o                         
  -7  -9   7         13.30          8.31         5.54 o                         
  -6  -9   7          0.00          1.02         3.96 o                         
  -5  -9   7          3.07          7.82         4.99 o                         
  -4  -9   7        151.68        126.11         9.28 o                         
  -3  -9   7         87.35         86.57         7.63 o                         
  -2  -9   7         11.83          6.76         3.39 o                         
  -1  -9   7          2.88         19.63        33.36 o                         
   0  -9   7        724.99        772.92        34.37 o                         
   1  -9   7         78.91         59.44        13.56 o                         
   2  -9   7          2.01          1.53         3.33 o                         
   3  -9   7          8.53         13.88         5.02 o                         
   4  -9   7         44.71         77.39        10.21 o                         
   5  -9   7        114.58        164.98        26.68 o                         
 -10  -8   7          4.67          5.58         4.30 o                         
  -9  -8   7          0.22          2.18         7.23 o                         
  -8  -8   7          0.71          3.31         2.50 o                         
  -7  -8   7        115.95        114.82         9.69 o                         
  -6  -8   7        363.04        341.75        16.18 o                         
  -5  -8   7        231.97        221.66        13.43 o                         
  -4  -8   7         92.73         87.36        13.53 o                         
  -3  -8   7          1.57          7.03         3.67 o                         
  -2  -8   7         78.57         76.04        11.16 o                         
  -1  -8   7          9.26         10.27         7.49 o                         
   0  -8   7        306.29        270.75        35.63 o                         
   1  -8   7         44.04         53.86         9.24 o                         
   2  -8   7        169.49        148.53        15.08 o                         
   3  -8   7          8.18          4.31         5.74 o                         
   4  -8   7         15.45         11.36         8.76 o                         
   5  -8   7          3.67          8.81         4.78 o                         
   6  -8   7         30.75         35.75         8.70 o                         
 -11  -7   7          0.13         19.09        12.01 o                         
 -10  -7   7         25.47         23.59         7.00 o                         
  -9  -7   7          0.23         14.34         6.03 o                         
  -8  -7   7          0.30         -1.34         3.28 o                         
  -7  -7   7        217.71        207.01        12.98 o                         
  -6  -7   7        156.81        152.20        10.83 o                         
  -5  -7   7        965.85        989.81        25.57 o                         
  -4  -7   7        603.84        597.90        18.86 o                         
  -3  -7   7          9.43          4.11         3.19 o                         
  -2  -7   7         16.61         16.74         3.88 o                         
  -1  -7   7         48.30         61.13         8.91 o                         
   0  -7   7        449.71        403.44        22.18 o                         
   1  -7   7         72.39         54.12         8.70 o                         
   2  -7   7        551.34        638.11        29.23 o                         
   3  -7   7        166.58        169.03        15.97 o                         
   4  -7   7         63.34         67.53        10.63 o                         
   5  -7   7        242.67        278.74        31.69 o                         
   6  -7   7          4.54          7.97         5.61 o                         
   7  -7   7         86.89         96.35        14.25 o                         
 -11  -6   7         63.64         73.62        15.16 o                         
 -10  -6   7          1.16          6.08         8.96 o                         
  -9  -6   7          9.30         11.17         7.92 o                         
  -8  -6   7          0.38          2.36         2.82 o                         
  -7  -6   7         19.50         23.31         4.85 o                         
  -6  -6   7        157.04        150.32        10.64 o                         
  -5  -6   7       1286.11       1306.92        29.29 o                         
  -4  -6   7        267.39        265.00        12.68 o                         
  -3  -6   7        451.81        437.32        15.07 o                         
  -2  -6   7         84.27         86.00         6.32 o                         
  -1  -6   7        166.52        182.84         8.95 o                         
   0  -6   7        200.19        111.49        41.89 o                         
   1  -6   7          0.16          5.93         4.91 o                         
   2  -6   7        224.60        225.59        16.53 o                         
   3  -6   7          1.24         10.38         6.07 o                         
   4  -6   7         40.85         41.54        11.58 o                         
   5  -6   7         32.43         29.14        11.51 o                         
   6  -6   7         18.64         23.45         7.43 o                         
   7  -6   7         31.47         34.17        11.87 o                         
   8  -6   7         71.05         65.21        16.91 o                         
 -12  -5   7         41.61         58.18        13.42 o                         
 -11  -5   7          9.18         11.07         6.28 o                         
 -10  -5   7         33.98         32.02         8.07 o                         
  -9  -5   7         81.44        100.51         9.45 o                         
  -8  -5   7         82.40         73.57         7.88 o                         
  -7  -5   7         34.72         35.00         5.41 o                         
  -6  -5   7         92.29         86.09         7.95 o                         
  -5  -5   7         53.43         53.43         6.22 o                         
  -4  -5   7        557.73        576.51        18.65 o                         
  -3  -5   7        306.75        281.11        17.23 o                         
  -2  -5   7         60.41         58.78         4.71 o                         
  -1  -5   7        218.65        215.12        13.04 o                         
   0  -5   7        457.81        468.22        14.50 o                         
   1  -5   7        443.85        410.66        14.24 o                         
   2  -5   7          5.53          5.33         1.96 o                         
   3  -5   7         16.13         14.68         6.63 o                         
   4  -5   7         21.48         20.14         4.51 o                         
   5  -5   7          6.04          4.54         5.96 o                         
   6  -5   7          5.27          4.71         3.58 o                         
   7  -5   7        147.44        154.60        16.33 o                         
   8  -5   7          1.11         -0.08         6.50 o                         
   9  -5   7         92.70        107.16        21.03 o                         
 -12  -4   7         61.78         60.33        11.92 o                         
 -11  -4   7        222.69        232.71        30.77 o                         
 -10  -4   7          0.03         -3.76         3.76 o                         
  -9  -4   7        794.94        622.08        30.87 o                         
  -8  -4   7         20.34         21.17         6.64 o                         
  -7  -4   7         13.06         23.73         9.06 o                         
  -6  -4   7          0.06         -3.02         3.02 o                         
  -5  -4   7        244.23        254.48        15.96 o                         
  -4  -4   7        192.74        185.93        10.59 o                         
  -3  -4   7        363.16        375.04        14.20 o                         
  -2  -4   7          1.24          5.46         2.87 o                         
  -1  -4   7         84.30         93.64         6.07 o                         
   0  -4   7          9.33          4.45         1.77 o                         
   1  -4   7         60.07         50.92         4.61 o                         
   2  -4   7        382.35        426.46        30.15 o                         
   3  -4   7        236.44        289.21        25.81 o                         
   4  -4   7       1446.17       1475.45        41.31 o                         
   5  -4   7         50.36         49.41         5.95 o                         
   6  -4   7         48.89         48.06        10.43 o                         
   7  -4   7        816.88        790.04        34.32 o                         
   8  -4   7          9.93          7.94         5.86 o                         
   9  -4   7         49.88         43.19        14.11 o                         
  10  -4   7         18.54         19.00         9.91 o                         
 -12  -3   7         10.45          4.92         4.71 o                         
 -11  -3   7         25.26         28.37         8.49 o                         
 -10  -3   7         81.05         83.24        12.23 o                         
  -9  -3   7         86.77         84.12        12.70 o                         
  -8  -3   7        692.39        555.45        49.38 o                         
  -7  -3   7          6.36          5.46         2.47 o                         
  -6  -3   7        126.52        110.84         6.96 o                         
  -5  -3   7          3.58          3.09         3.47 o                         
  -4  -3   7          2.26          6.44         3.48 o                         
  -3  -3   7        539.60        542.87        20.50 o                         
  -2  -3   7         10.83         17.04         5.54 o                         
  -1  -3   7        606.33        624.91        14.70 o                         
   0  -3   7        458.57        479.10        12.82 o                         
   1  -3   7         47.76         51.33         4.44 o                         
   2  -3   7         92.02         85.41         7.97 o                         
   3  -3   7         66.04         83.44        12.88 o                         
   4  -3   7        586.09        581.20        21.15 o                         
   5  -3   7       3491.25       3472.38        64.01 o                         
   6  -3   7         37.94         35.46         4.99 o                         
   7  -3   7        151.08        141.51         9.99 o                         
   8  -3   7         42.29         43.22         8.29 o                         
   9  -3   7         30.96         33.02        12.20 o                         
  10  -3   7          5.50          8.44         6.61 o                         
 -12  -2   7         12.72         10.23         7.19 o                         
 -11  -2   7          2.71          2.88         9.45 o                         
 -10  -2   7        208.07        225.76        19.13 o                         
  -9  -2   7        648.72        579.85        20.99 o                         
  -8  -2   7        122.95        129.72         9.55 o                         
  -7  -2   7        243.26        233.47        11.99 o                         
  -6  -2   7         44.81         46.21         7.08 o                         
  -5  -2   7        187.18        211.99        14.46 o                         
  -4  -2   7        683.30        718.35        25.14 o                         
  -3  -2   7        197.97        187.36        12.32 o                         
  -2  -2   7        102.45         96.73        11.29 o                         
  -1  -2   7       1061.06       1084.88        19.09 o                         
   0  -2   7          2.19          0.67         1.59 o                         
   1  -2   7       1314.45       1473.64        21.22 o                         
   2  -2   7        730.97        760.33        23.78 o                         
   3  -2   7         97.05         84.38        12.61 o                         
   4  -2   7         51.55         45.10         6.42 o                         
   5  -2   7        747.07        747.50        22.43 o                         
   6  -2   7        206.61        201.07        11.38 o                         
   7  -2   7         54.57         67.47         6.93 o                         
   8  -2   7         84.08         71.16         7.20 o                         
   9  -2   7         39.35         49.65        13.15 o                         
  10  -2   7          2.29          4.23         6.65 o                         
  11  -2   7         49.77         25.21        11.54 o                         
 -12  -1   7         96.09        116.06        15.12 o                         
 -11  -1   7         10.86         20.58        11.41 o                         
 -10  -1   7         65.91         77.46        13.18 o                         
  -9  -1   7        139.15        145.48        13.27 o                         
  -8  -1   7         46.78         44.76         6.77 o                         
  -7  -1   7        157.17        149.37        10.10 o                         
  -6  -1   7        438.14        437.43        21.84 o                         
  -5  -1   7         63.51         66.99         8.21 o                         
  -4  -1   7         28.31         34.95         6.12 o                         
  -3  -1   7          0.19          2.73         5.32 o                         
  -2  -1   7        169.38        170.59        15.25 o                         
  -1  -1   7         10.33         14.14         5.05 o                         
   0  -1   7        447.65        485.69        23.23 o                         
   1  -1   7       1929.90       2029.98        46.94 o                         
   2  -1   7          0.80         -0.91         1.67 o                         
   3  -1   7          2.82          3.14         1.94 o                         
   4  -1   7        180.28        211.20        10.52 o                         
   5  -1   7        106.41         74.96         6.76 o                         
   6  -1   7          8.12          3.33         2.40 o                         
   7  -1   7          8.18          7.03         2.73 o                         
   8  -1   7         17.26         19.42         4.16 o                         
   9  -1   7          0.01          3.74         4.12 o                         
  10  -1   7         31.75         29.98        11.02 o                         
  11  -1   7         14.62         10.18         6.69 o                         
 -12   0   7        106.35        114.77        12.71 o                         
 -11   0   7         14.69         10.04         3.33 o                         
 -10   0   7         88.52         96.72        10.03 o                         
  -9   0   7         53.63         45.43         7.01 o                         
  -8   0   7         16.81         10.51         3.41 o                         
  -7   0   7         33.30         26.17         4.38 o                         
  -6   0   7         73.14         85.89         9.97 o                         
  -5   0   7        255.52        299.42        17.46 o                         
  -4   0   7        305.31        314.59        23.62 o                         
  -3   0   7        151.40        162.84        16.13 o                         
  -2   0   7          3.02          8.75         2.26 o                         
  -1   0   7        232.72        253.23        18.04 o                         
   0   0   7        348.23        334.35        20.19 o                         
   1   0   7        746.49        809.21        30.96 o                         
   2   0   7        395.98        358.02        17.55 o                         
   3   0   7        317.27        299.47        12.81 o                         
   4   0   7        252.14        238.00        11.00 o                         
   5   0   7         18.63         16.48         3.63 o                         
   6   0   7         51.99         55.04         5.81 o                         
   7   0   7          2.47          2.81         1.85 o                         
   8   0   7        390.90        383.37        13.94 o                         
   9   0   7        226.66        204.42        13.56 o                         
  10   0   7          1.89          4.15         2.85 o                         
  11   0   7         38.52         50.95         7.90 o                         
  12   0   7         16.87         41.37        13.69 o                         
 -11   1   7         15.78         21.74         5.87 o                         
 -10   1   7        135.72        143.90         9.50 o                         
  -9   1   7         48.07         50.30         5.58 o                         
  -8   1   7        242.40        232.76        11.84 o                         
  -7   1   7          0.72         -0.58         3.46 o                         
  -6   1   7        128.66        134.85        12.20 o                         
  -5   1   7        109.03        104.87        15.04 o                         
  -4   1   7       3593.42       3951.33        84.12 o                         
  -3   1   7        354.55        343.63        23.98 o                         
  -2   1   7          5.87          1.91         4.75 o                         
  -1   1   7        884.84        869.01        16.27 o                         
   0   1   7        172.29        165.96        14.97 o                         
   1   1   7          5.09          7.00         4.92 o                         
   2   1   7       1859.28       1812.95        48.94 o                         
   3   1   7          0.01          3.26         2.76 o                         
   4   1   7         21.82         24.58         3.87 o                         
   5   1   7        210.75        206.57         8.05 o                         
   6   1   7          9.89          8.69         2.49 o                         
   7   1   7          3.00          5.61         2.17 o                         
   8   1   7          7.90          5.16         2.63 o                         
   9   1   7        398.31        382.01        19.07 o                         
  10   1   7         83.53         84.32         8.72 o                         
  11   1   7         35.75         23.23         5.60 o                         
  12   1   7         25.49         40.23         8.41 o                         
 -11   2   7          1.45          6.54         3.43 o                         
 -10   2   7        151.65        146.99        11.08 o                         
  -9   2   7        441.51        436.72        17.76 o                         
  -8   2   7        341.02        340.51        14.92 o                         
  -7   2   7          0.12          2.78         2.20 o                         
  -6   2   7        314.91        291.06        13.82 o                         
  -5   2   7        117.92        115.33        10.88 o                         
  -4   2   7        639.16        224.13       345.59 o                         
  -3   2   7         84.95         96.75        13.36 o                         
  -2   2   7        227.05        249.10         7.64 o                         
  -1   2   7        228.19        237.27         9.40 o                         
   0   2   7        239.49        192.96         8.64 o                         
   1   2   7         94.11         88.83         8.28 o                         
   2   2   7        500.77        464.15        15.80 o                         
   3   2   7         12.02         21.13         3.48 o                         
   4   2   7        261.75        252.32         8.75 o                         
   5   2   7        102.62         97.54         5.30 o                         
   6   2   7        254.81        249.18         9.12 o                         
   7   2   7        507.06        478.70        13.39 o                         
   8   2   7        100.57         95.70         6.44 o                         
   9   2   7         86.88         75.26         7.76 o                         
  10   2   7         15.01         28.61         8.44 o                         
  11   2   7         83.02         84.18         9.28 o                         
  12   2   7         94.36        105.97        13.65 o                         
 -11   3   7         27.68         22.89         5.11 o                         
 -10   3   7          0.89          2.41         2.89 o                         
  -9   3   7         14.57         14.76         4.92 o                         
  -8   3   7        784.18        784.69        22.88 o                         
  -7   3   7        578.48        574.03        18.38 o                         
  -6   3   7          9.25          3.23         3.51 o                         
  -5   3   7        143.90        134.62         8.91 o                         
  -4   3   7        306.75        300.65        16.97 o                         
  -3   3   7        661.58        675.93        18.21 o                         
  -2   3   7         49.72         65.77         3.89 o                         
  -1   3   7       1419.26       1434.81        29.02 o                         
   0   3   7        251.63        245.40         6.74 o                         
   1   3   7         12.74         13.72         1.72 o                         
   2   3   7         59.86         53.40         4.83 o                         
   3   3   7          2.16          8.21         2.53 o                         
   4   3   7         40.23         45.74         6.02 o                         
   5   3   7        104.11        114.48         9.83 o                         
   6   3   7        360.98        354.64        12.81 o                         
   7   3   7         11.78          7.34         2.68 o                         
   8   3   7        112.98        123.38         9.76 o                         
   9   3   7        338.21        332.09        20.78 o                         
  10   3   7         96.09        115.56        10.17 o                         
  11   3   7         59.39         39.89         7.99 o                         
  12   3   7         16.79         11.96         7.68 o                         
 -10   4   7          5.62          4.31         4.37 o                         
  -9   4   7        192.57        211.12        12.89 o                         
  -8   4   7         52.15         59.31         6.86 o                         
  -7   4   7        359.86        354.36        14.76 o                         
  -6   4   7         24.69         20.28         3.99 o                         
  -5   4   7          0.80          5.53         4.40 o                         
  -4   4   7          0.11          0.17         1.61 o                         
  -3   4   7          0.71          3.24         1.56 o                         
  -2   4   7        566.89        540.09        20.64 o                         
  -1   4   7        905.95        898.56        25.20 o                         
   0   4   7       4027.31       3989.22        50.87 o                         
   1   4   7       3761.08       3586.27        66.27 o                         
   2   4   7        209.43        181.74        12.40 o                         
   3   4   7        216.85        216.76         9.57 o                         
   4   4   7         56.33         66.10         6.87 o                         
   5   4   7       1033.23       1022.90        28.46 o                         
   6   4   7         12.71          8.44         3.39 o                         
   7   4   7       1045.18       1017.97        20.82 o                         
   8   4   7         18.88         10.49         4.78 o                         
   9   4   7        151.04        148.78        21.07 o                         
  10   4   7        152.89        146.64        21.67 o                         
  11   4   7        188.21        168.69        16.61 o                         
  12   4   7          0.10         -1.19         5.77 o                         
 -10   5   7         13.38         11.58         6.29 o                         
  -9   5   7          2.98          6.08         5.24 o                         
  -8   5   7        269.08        266.00        27.83 o                         
  -7   5   7        276.45        263.29        14.45 o                         
  -6   5   7        170.64        177.76        17.83 o                         
  -5   5   7        104.78        112.86         9.45 o                         
  -4   5   7         82.84         84.03         6.51 o                         
  -3   5   7        135.16        140.33         6.96 o                         
  -2   5   7        287.20        252.54        15.02 o                         
  -1   5   7        350.84        340.16        16.79 o                         
   0   5   7          0.86         -0.24         3.08 o                         
   1   5   7       1614.95       1625.89        28.55 o                         
   2   5   7        396.15        390.35        18.31 o                         
   3   5   7        237.86        225.63         9.31 o                         
   4   5   7        314.85        336.47        15.17 o                         
   5   5   7         69.40         65.29        11.99 o                         
   6   5   7         19.67         32.25         6.06 o                         
   7   5   7         19.12         22.90         3.31 o                         
   8   5   7        610.16        624.39        27.38 o                         
   9   5   7         10.05         11.93         5.38 o                         
  10   5   7          7.55          7.00         4.43 o                         
  11   5   7         94.54         77.72        11.87 o                         
  12   5   7         14.17          6.90         4.45 o                         
  -9   6   7         99.53        112.37        14.68 o                         
  -8   6   7         13.04         13.08         8.57 o                         
  -7   6   7          0.13         -0.78         3.72 o                         
  -6   6   7         91.10         93.88        16.59 o                         
  -5   6   7        168.83        173.00        12.72 o                         
  -4   6   7        368.96        410.89        14.16 o                         
  -3   6   7         20.45         13.69         2.31 o                         
  -2   6   7          0.18          0.14         3.19 o                         
  -1   6   7        752.48        733.46        34.78 o                         
   0   6   7        626.38        581.46        17.97 o                         
   1   6   7        403.78        406.06        15.17 o                         
   2   6   7        395.69        366.50        11.93 o                         
   3   6   7          1.11          2.70         2.89 o                         
   4   6   7          4.10         10.70         3.27 o                         
   5   6   7         24.39         17.29         4.44 o                         
   6   6   7         80.75         80.53         9.24 o                         
   7   6   7         27.62         26.89         6.23 o                         
   8   6   7         80.91         79.51        10.06 o                         
   9   6   7        509.32        550.70        27.78 o                         
  10   6   7        104.11        114.42        13.54 o                         
  11   6   7          2.25          1.03         5.02 o                         
  12   6   7          3.81          7.58         4.94 o                         
  -8   7   7        357.20        378.06        25.88 o                         
  -7   7   7         42.20         41.48         8.69 o                         
  -6   7   7          4.78         -2.09         4.62 o                         
  -5   7   7         11.56         22.15         6.39 o                         
  -4   7   7        259.47        287.55        22.14 o                         
  -3   7   7         41.45         39.72         7.54 o                         
  -2   7   7        302.61        273.00        17.26 o                         
  -1   7   7         55.33         55.20         6.01 o                         
   0   7   7         49.77         41.91         5.33 o                         
   1   7   7       1532.53       1564.97        31.09 o                         
   2   7   7        238.12        249.48        11.81 o                         
   3   7   7        163.01        149.75         8.13 o                         
   4   7   7        153.28        174.23        19.87 o                         
   5   7   7         60.74         47.37        11.43 o                         
   6   7   7          0.16         -1.78         2.64 o                         
   7   7   7          0.05         -2.22         3.04 o                         
   8   7   7         54.41         56.94        13.34 o                         
   9   7   7         45.13         40.51         8.70 o                         
  10   7   7          0.03         -4.80         4.80 o                         
  11   7   7          7.22          7.42         5.15 o                         
  12   7   7          0.27          2.47         4.74 o                         
  -7   8   7         32.53         13.39         9.44 o                         
  -6   8   7          1.57          1.62         5.28 o                         
  -5   8   7         84.19        107.84        13.01 o                         
  -4   8   7          9.22          6.15         3.50 o                         
  -3   8   7        161.25        169.19        10.58 o                         
  -2   8   7         50.47         49.25         5.86 o                         
  -1   8   7         36.30         37.77         5.45 o                         
   0   8   7         99.03         96.80         8.14 o                         
   1   8   7        925.78        923.73        31.85 o                         
   2   8   7        299.68        291.93        14.31 o                         
   3   8   7         30.18         30.02         8.38 o                         
   4   8   7          5.50          6.80         7.23 o                         
   5   8   7        232.24        242.89        24.97 o                         
   6   8   7        479.30        472.98        36.61 o                         
   7   8   7          3.51          9.56         7.92 o                         
   8   8   7         13.55          7.38         5.86 o                         
   9   8   7         93.12         85.31        12.19 o                         
  10   8   7          5.77         -0.59         4.80 o                         
  11   8   7          1.74          3.17         4.14 o                         
  -6   9   7          9.80         14.81         5.51 o                         
  -5   9   7          6.06         15.19         7.07 o                         
  -4   9   7         14.34         21.41         6.73 o                         
  -3   9   7          9.79          3.91         5.07 o                         
  -2   9   7         36.56         21.52        10.85 o                         
  -1   9   7          8.99          6.34         2.73 o                         
   0   9   7        368.85        367.65        16.15 o                         
   1   9   7         35.94         39.72         5.83 o                         
   2   9   7         49.72         46.79         6.47 o                         
   3   9   7         23.48         17.34         4.83 o                         
   4   9   7        118.45        111.12        17.03 o                         
   5   9   7          8.34         16.82         9.73 o                         
   6   9   7         16.23         10.96         7.15 o                         
   7   9   7         48.92         68.12        14.42 o                         
   8   9   7         15.71          5.80         6.75 o                         
   9   9   7         22.62         25.47        12.39 o                         
  10   9   7         36.50         67.65        17.42 o                         
  11   9   7          0.41         13.20        10.37 o                         
  -5  10   7         75.52         74.16        13.05 o                         
  -4  10   7        150.77        180.89        26.57 o                         
  -3  10   7        140.42        144.07        14.49 o                         
  -2  10   7          5.32          7.68         8.93 o                         
  -1  10   7          0.39          2.56         3.44 o                         
   0  10   7         33.08         21.87         4.57 o                         
   1  10   7        636.94        601.63        21.51 o                         
   2  10   7         22.82         18.03         4.51 o                         
   3  10   7          0.08         -0.50         3.63 o                         
   4  10   7          2.25         14.49         6.07 o                         
   5  10   7         98.24         99.58        16.87 o                         
   6  10   7         17.81         23.06         8.41 o                         
   7  10   7         13.92         16.65         8.75 o                         
   8  10   7          0.00         12.72         8.44 o                         
   9  10   7          7.25         33.26        12.78 o                         
  10  10   7         25.38         39.06        14.33 o                         
  -4  11   7         80.81         92.39        13.96 o                         
  -3  11   7         95.75        106.14        21.72 o                         
  -2  11   7         57.81         67.35        16.33 o                         
  -1  11   7          1.92          8.02         5.44 o                         
   0  11   7         26.08         25.90        10.72 o                         
   1  11   7        232.83        241.31        18.32 o                         
   2  11   7         97.13         99.72        11.81 o                         
   3  11   7         29.91         12.33         5.43 o                         
   4  11   7          5.77         14.47         6.27 o                         
   5  11   7         26.95         24.80         9.51 o                         
   6  11   7          6.39         -4.81         6.84 o                         
   7  11   7          9.42          6.60         7.80 o                         
   8  11   7        138.30        144.96        23.94 o                         
   9  11   7         77.59         94.54        20.28 o                         
  -2  12   7          9.68         25.91        12.36 o                         
  -1  12   7         31.78         27.08        10.29 o                         
   0  12   7         27.78         40.44        12.51 o                         
   1  12   7          0.00         -5.13         5.89 o                         
   2  12   7          0.12        -10.18        10.50 o                         
   3  12   7        157.87        164.80        15.81 o                         
   4  12   7         67.55         83.87        12.15 o                         
   5  12   7         11.33         10.50         9.74 o                         
   6  12   7         11.86         15.88         7.10 o                         
   7  12   7         80.92        128.92        22.18 o                         
   8  12   7        136.05        143.01        24.02 o                         
   1  13   7          0.17          4.54         6.07 o                         
   2  13   7          7.15         10.93         7.89 o                         
   3  13   7          1.65          7.85         8.26 o                         
   4  13   7        151.86        171.66        27.94 o                         
   5  13   7         34.81         32.97         8.46 o                         
  -6 -11   8          3.52          1.98         3.67 o                         
  -5 -11   8         57.36         74.79         9.53 o                         
  -4 -11   8         48.06         62.74        10.21 o                         
  -3 -11   8         18.84         12.18         5.57 o                         
  -2 -11   8         18.28         15.98         5.68 o                         
  -1 -11   8          2.04          2.32         4.12 o                         
   0 -11   8         31.94         28.57         6.37 o                         
  -8 -10   8         16.73         24.51        10.20 o                         
  -7 -10   8          5.88          1.56         5.90 o                         
  -6 -10   8         48.24         47.72         9.31 o                         
  -5 -10   8         18.35         21.88         4.62 o                         
  -4 -10   8         59.27         70.71         7.73 o                         
  -3 -10   8          0.01          1.21         2.94 o                         
  -2 -10   8          0.81         -4.40         4.40 o                         
  -1 -10   8          0.15         -1.64         4.06 o                         
   0 -10   8          5.78          4.58         4.36 o                         
   1 -10   8         13.43         19.05         5.76 o                         
   2 -10   8          9.85          7.83         4.57 o                         
   3 -10   8         30.20         57.11         9.52 o                         
  -9  -9   8        204.71        227.71        30.80 o                         
  -8  -9   8         31.66         34.80        11.90 o                         
  -7  -9   8         16.79         21.92         6.50 o                         
  -6  -9   8        102.78        100.50        12.84 o                         
  -5  -9   8         62.42         59.18         7.25 o                         
  -4  -9   8          8.58          7.67         3.20 o                         
  -3  -9   8        116.65        120.33        15.42 o                         
  -2  -9   8         20.25         16.34         6.24 o                         
  -1  -9   8        124.12        121.31        13.73 o                         
   0  -9   8         14.60          7.34         4.00 o                         
   1  -9   8         65.70         63.69        10.61 o                         
   2  -9   8         37.60         58.62        10.68 o                         
   3  -9   8          9.15         14.63         6.11 o                         
   4  -9   8         23.67         28.13         9.31 o                         
 -10  -8   8          0.00         -2.22         4.71 o                         
  -9  -8   8         60.24         47.32        12.47 o                         
  -8  -8   8         10.46         -1.00         8.42 o                         
  -7  -8   8         65.03         65.95        11.40 o                         
  -6  -8   8          0.88          1.61         3.15 o                         
  -5  -8   8          3.63         -3.10         3.80 o                         
  -4  -8   8         39.15         36.10         6.50 o                         
  -3  -8   8         15.00         15.82         4.00 o                         
  -2  -8   8          4.33          1.39         3.51 o                         
  -1  -8   8          3.50         11.52        12.56 o                         
   0  -8   8        261.49        235.26        18.47 o                         
   1  -8   8          3.28          4.14         7.16 o                         
   2  -8   8         16.58         28.76         7.31 o                         
   3  -8   8         42.05         57.72        26.01 o                         
   4  -8   8          0.03          2.52         3.94 o                         
   5  -8   8        108.28        102.24        20.39 o                         
   6  -8   8          0.31          3.22         6.94 o                         
 -10  -7   8          8.39         20.15         5.89 o                         
  -9  -7   8          9.07          4.56         4.60 o                         
  -8  -7   8         37.22         31.94         7.19 o                         
  -7  -7   8        249.09        246.65        14.64 o                         
  -6  -7   8        178.05        185.78        21.37 o                         
  -5  -7   8        472.56        472.22        18.41 o                         
  -4  -7   8        239.60        222.31        11.99 o                         
  -3  -7   8          2.94          5.09         5.34 o                         
  -2  -7   8        560.16        533.10        24.70 o                         
  -1  -7   8        184.80        158.67        21.05 o                         
   0  -7   8         33.86         16.00         9.06 o                         
   1  -7   8        107.26         73.91        10.12 o                         
   2  -7   8        144.25        153.71        15.00 o                         
   3  -7   8        102.93        113.67        13.10 o                         
   4  -7   8         15.10         22.41        10.42 o                         
   5  -7   8         28.29         45.74        13.67 o                         
   6  -7   8         17.64         21.41         7.59 o                         
   7  -7   8          0.31         -9.92         9.92 o                         
 -11  -6   8         15.35         13.85         5.83 o                         
 -10  -6   8         18.46          7.44         6.14 o                         
  -9  -6   8         19.04         21.62         6.26 o                         
  -8  -6   8         55.82         63.33        10.77 o                         
  -7  -6   8          4.27          5.70         4.91 o                         
  -6  -6   8          5.18          2.62         2.73 o                         
  -5  -6   8        745.83        731.41        27.57 o                         
  -4  -6   8        185.33        180.99        11.12 o                         
  -3  -6   8        632.82        613.29        18.96 o                         
  -2  -6   8        488.66        465.51        17.63 o                         
  -1  -6   8          1.56          2.77         1.84 o                         
   0  -6   8        179.53        139.25        27.27 o                         
   1  -6   8         25.82         21.40         5.44 o                         
   2  -6   8         62.56         78.61        10.07 o                         
   3  -6   8         38.55         23.36         5.97 o                         
   4  -6   8         56.70         69.56        15.66 o                         
   5  -6   8         57.98         80.18        16.64 o                         
   6  -6   8          1.00          0.71         4.60 o                         
   7  -6   8         15.28         13.43         6.81 o                         
   8  -6   8         74.73         80.74        19.42 o                         
 -11  -5   8         14.04         13.60         6.31 o                         
 -10  -5   8         16.92          7.41         4.24 o                         
  -9  -5   8        132.65        137.73        11.26 o                         
  -8  -5   8        260.29        238.19        14.53 o                         
  -7  -5   8        193.88        192.18        14.70 o                         
  -6  -5   8        387.46        376.89        17.01 o                         
  -5  -5   8       1931.76       1916.99        36.71 o                         
  -4  -5   8         74.80         68.13         6.90 o                         
  -3  -5   8         40.58         36.64         4.83 o                         
  -2  -5   8        250.42        244.20        16.61 o                         
  -1  -5   8         14.53         10.27         5.63 o                         
   0  -5   8          0.47          3.74         1.32 o                         
   1  -5   8        192.11        193.64        22.21 o                         
   2  -5   8        133.96         47.54        68.25 o                         
   3  -5   8        333.75        313.65        31.86 o                         
   4  -5   8        184.31        176.24        12.40 o                         
   5  -5   8        302.60        301.25        30.37 o                         
   6  -5   8        251.02        253.32        20.51 o                         
   7  -5   8         38.54         45.39         9.48 o                         
   8  -5   8          2.02         17.43         9.84 o                         
   9  -5   8        225.35        298.55        35.13 o                         
 -11  -4   8         54.98         57.10        11.48 o                         
 -10  -4   8         26.85         20.84         6.84 o                         
  -9  -4   8         56.83         53.68         9.37 o                         
  -8  -4   8          1.09         -3.93         3.93 o                         
  -7  -4   8         82.74         78.01        10.80 o                         
  -6  -4   8          0.16          1.07         4.44 o                         
  -5  -4   8         35.52         28.79         5.88 o                         
  -4  -4   8       1268.66       1266.61        34.60 o                         
  -3  -4   8        581.16        568.22        18.33 o                         
  -2  -4   8        375.28        368.20        16.68 o                         
  -1  -4   8         50.09         70.32         5.64 o                         
   0  -4   8          0.09          0.82         1.96 o                         
   1  -4   8         47.05         53.23         6.82 o                         
   2  -4   8        206.95        180.12        20.66 o                         
   3  -4   8         14.17          7.83         6.48 o                         
   4  -4   8       1374.97       1399.91        73.45 o                         
   5  -4   8       1352.28       1426.85        35.53 o                         
   6  -4   8         61.03         47.10         9.15 o                         
   7  -4   8          0.33          4.74         3.91 o                         
   8  -4   8         13.04          3.51         4.04 o                         
   9  -4   8         52.64         71.34        17.02 o                         
 -12  -3   8          4.26          3.60         6.00 o                         
 -11  -3   8          8.91          0.86         6.24 o                         
 -10  -3   8        117.25         99.58        13.31 o                         
  -9  -3   8        115.89        120.73        13.89 o                         
  -8  -3   8          2.22          5.37         4.63 o                         
  -7  -3   8          6.49          8.37         5.27 o                         
  -6  -3   8          0.00          0.13         1.99 o                         
  -5  -3   8         83.27         80.50         9.75 o                         
  -4  -3   8        652.34        639.74        25.00 o                         
  -3  -3   8         47.84         44.78         8.63 o                         
  -2  -3   8       1113.85       1122.63        38.09 o                         
  -1  -3   8          2.72          1.54         1.60 o                         
   0  -3   8        227.09        255.95         9.72 o                         
   1  -3   8          0.59          1.00         1.55 o                         
   2  -3   8        525.74        565.96        34.59 o                         
   3  -3   8        436.31        437.99        30.91 o                         
   4  -3   8         80.12         69.10         7.99 o                         
   5  -3   8       2145.71       2120.68        40.86 o                         
   6  -3   8        303.82        307.57        14.71 o                         
   7  -3   8         52.75         44.69         6.12 o                         
   8  -3   8          7.66          8.58         4.79 o                         
   9  -3   8         95.15        104.27        19.56 o                         
  10  -3   8          0.11         -5.37         6.10 o                         
 -12  -2   8        100.31        105.81        14.83 o                         
 -11  -2   8         51.41         49.28        10.08 o                         
 -10  -2   8        148.66        122.68        15.06 o                         
  -9  -2   8         50.67         60.42        10.38 o                         
  -8  -2   8         86.40        103.35         8.69 o                         
  -7  -2   8         39.43         48.72         5.95 o                         
  -6  -2   8         46.35         53.61         8.82 o                         
  -5  -2   8          0.01          1.34         3.49 o                         
  -4  -2   8         12.25         14.71         4.19 o                         
  -3  -2   8         12.54         16.13         5.62 o                         
  -2  -2   8         25.57         34.18         7.85 o                         
  -1  -2   8        949.65        845.13        16.62 o                         
   0  -2   8       1114.50       1064.56        18.35 o                         
   1  -2   8         42.74         33.69         5.27 o                         
   2  -2   8          3.02          3.06         1.85 o                         
   3  -2   8         88.88         93.08        13.88 o                         
   4  -2   8       1685.82       1600.99        49.39 o                         
   5  -2   8        750.58        708.91        21.49 o                         
   6  -2   8          6.65          6.68         3.72 o                         
   7  -2   8         75.46         80.87         7.90 o                         
   8  -2   8         71.47         72.83         9.71 o                         
   9  -2   8         71.46         93.98        18.48 o                         
  10  -2   8          0.05          0.67         4.94 o                         
  11  -2   8          0.05         10.40         6.67 o                         
 -12  -1   8         17.72          9.64         7.17 o                         
 -11  -1   8        274.77        270.82        22.48 o                         
 -10  -1   8         17.00         27.94         5.42 o                         
  -9  -1   8          2.49          1.48         2.50 o                         
  -8  -1   8        208.70        204.74        12.71 o                         
  -7  -1   8         94.30        107.07         8.71 o                         
  -6  -1   8         19.57         17.29         4.94 o                         
  -5  -1   8         52.92         57.27         8.22 o                         
  -4  -1   8        271.51        264.32        22.11 o                         
  -3  -1   8          0.83          3.50         4.89 o                         
  -2  -1   8         67.55         60.19         9.85 o                         
  -1  -1   8        642.31        687.54        30.53 o                         
   0  -1   8         97.37        100.13        11.84 o                         
   1  -1   8        469.99        510.90        25.58 o                         
   2  -1   8         88.16         91.11         5.67 o                         
   3  -1   8        700.79        706.12        18.75 o                         
   4  -1   8         25.08         22.22         4.00 o                         
   5  -1   8       1113.23       1119.27        28.54 o                         
   6  -1   8        199.25        170.67        10.79 o                         
   7  -1   8        101.23         89.36         8.09 o                         
   8  -1   8         27.72         11.55         3.83 o                         
   9  -1   8          0.11          5.86         2.85 o                         
  10  -1   8          8.36         16.38         9.56 o                         
  11  -1   8          1.29         -2.38         5.70 o                         
 -11   0   8          4.62          4.53         3.04 o                         
 -10   0   8        148.55        151.64        20.11 o                         
  -9   0   8         20.67         12.71         3.43 o                         
  -8   0   8         43.23         47.72         6.50 o                         
  -7   0   8        401.30        355.11        21.50 o                         
  -6   0   8        169.08        182.09        17.70 o                         
  -5   0   8        102.99         84.87        14.15 o                         
  -4   0   8        412.90        387.41        27.41 o                         
  -3   0   8         67.73         62.35         5.78 o                         
  -2   0   8         12.16          7.53         4.66 o                         
  -1   0   8         11.46         11.05         5.39 o                         
   0   0   8       1609.57       1718.02        48.83 o                         
   1   0   8        223.60        206.03        17.00 o                         
   2   0   8        107.48         85.64         9.70 o                         
   3   0   8        169.35        189.77         9.68 o                         
   4   0   8         54.63         65.54         6.29 o                         
   5   0   8        164.11        163.02         9.95 o                         
   6   0   8          1.29          0.77         2.34 o                         
   7   0   8        129.63        118.63         9.78 o                         
   8   0   8         86.31         78.40         9.38 o                         
   9   0   8        217.60        216.27        12.96 o                         
  10   0   8          1.76         -0.90         2.95 o                         
  11   0   8          8.70         -3.67         5.67 o                         
 -11   1   8          5.05          9.95         5.00 o                         
 -10   1   8          2.67          4.72         3.61 o                         
  -9   1   8        147.64        145.65        10.49 o                         
  -8   1   8         75.98         79.10        10.38 o                         
  -7   1   8         13.43         27.29        11.07 o                         
  -6   1   8        742.82        703.46        41.43 o                         
  -5   1   8        276.21        312.76        26.39 o                         
  -4   1   8        312.11        357.74        26.70 o                         
  -3   1   8         18.82         21.76         7.46 o                         
  -2   1   8        499.28        480.95        14.93 o                         
  -1   1   8        402.07        395.22        25.04 o                         
   0   1   8         43.83         61.28        10.37 o                         
   1   1   8        929.97       1041.40        38.78 o                         
   2   1   8        136.78        127.00        14.05 o                         
   3   1   8         32.37         46.26         6.03 o                         
   4   1   8        541.16        533.67        16.76 o                         
   5   1   8        370.86        378.38        14.50 o                         
   6   1   8         40.36         37.78         5.00 o                         
   7   1   8        418.58        404.37        13.25 o                         
   8   1   8          3.43          5.24         2.41 o                         
   9   1   8        411.35        427.32        18.43 o                         
  10   1   8        151.19        126.07        10.81 o                         
  11   1   8          3.38         15.97         5.73 o                         
  12   1   8          7.33         13.29         5.51 o                         
 -11   2   8         57.92         66.23         9.72 o                         
 -10   2   8        143.09        145.00        13.28 o                         
  -9   2   8        391.51        420.53        21.34 o                         
  -8   2   8          5.25          5.32         3.44 o                         
  -7   2   8        175.65        153.33        15.00 o                         
  -6   2   8          9.93          8.30         4.30 o                         
  -5   2   8        373.11        386.49        20.39 o                         
  -4   2   8        260.61        149.38       130.20 o                         
  -3   2   8        279.31        299.72        24.36 o                         
  -2   2   8        173.72        207.05         7.23 o                         
  -1   2   8          1.64          4.43         2.48 o                         
   0   2   8        349.30        323.32        11.61 o                         
   1   2   8        263.09        259.56        10.79 o                         
   2   2   8          1.50          2.98         3.52 o                         
   3   2   8          2.72          6.88         3.14 o                         
   4   2   8        787.98        838.69        25.72 o                         
   5   2   8        889.38        884.38        15.72 o                         
   6   2   8          1.24          2.78         2.59 o                         
   7   2   8         70.33         68.00         5.27 o                         
   8   2   8        397.85        373.38        13.81 o                         
   9   2   8         23.08         15.38         3.75 o                         
  10   2   8         95.66        103.60         9.69 o                         
  11   2   8         31.39         32.97         7.80 o                         
  12   2   8          1.51          7.19         5.00 o                         
 -10   3   8        174.87        176.76        12.40 o                         
  -9   3   8         54.70         58.89         7.42 o                         
  -8   3   8        497.91        501.87        18.51 o                         
  -7   3   8        711.20        733.78        32.44 o                         
  -6   3   8         56.73         53.31        10.17 o                         
  -5   3   8          9.78         12.53         4.82 o                         
  -4   3   8        459.29        482.54        25.17 o                         
  -3   3   8         23.21         30.49         8.16 o                         
  -2   3   8         31.98         35.46         3.33 o                         
  -1   3   8          0.65          1.10         1.11 o                         
   0   3   8        262.02        253.06        11.81 o                         
   1   3   8          8.50          8.08         1.81 o                         
   2   3   8         20.92         18.39         3.52 o                         
   3   3   8        341.39        338.66        12.72 o                         
   4   3   8        123.68        125.02         9.78 o                         
   5   3   8        288.67        297.88        16.18 o                         
   6   3   8        833.02        853.43        21.07 o                         
   7   3   8         30.43         29.38         4.34 o                         
   8   3   8          5.58          8.93         2.27 o                         
   9   3   8        236.17        234.07        13.40 o                         
  10   3   8          0.04          4.96         3.49 o                         
  11   3   8         12.76         18.68         6.46 o                         
  12   3   8         41.66         51.24        13.89 o                         
 -10   4   8         71.17         82.14        10.58 o                         
  -9   4   8        167.02        174.45        14.55 o                         
  -8   4   8        215.44        240.37        13.08 o                         
  -7   4   8          1.67          3.58         4.26 o                         
  -6   4   8          0.82          3.13         3.45 o                         
  -5   4   8         56.04         44.86         7.86 o                         
  -4   4   8        597.54        597.34        25.64 o                         
  -3   4   8        127.16        117.62         6.48 o                         
  -2   4   8          0.26          0.27         1.17 o                         
  -1   4   8        574.05        548.33        20.14 o                         
   0   4   8         86.26        100.57         8.62 o                         
   1   4   8         11.25         10.85         1.81 o                         
   2   4   8         33.42         36.18         2.95 o                         
   3   4   8        693.21        666.18        17.21 o                         
   4   4   8         40.41         38.78         5.46 o                         
   5   4   8         70.84         71.59         9.51 o                         
   6   4   8         45.51         39.55         6.92 o                         
   7   4   8         39.61         36.92         4.45 o                         
   8   4   8        165.43        140.18        13.55 o                         
   9   4   8         45.21         37.72         7.93 o                         
  10   4   8         17.17         12.09         6.83 o                         
  11   4   8        192.14        188.43        25.57 o                         
  12   4   8          0.95          7.40         7.64 o                         
  -9   5   8        383.26        416.17        23.12 o                         
  -8   5   8          2.77          1.17         3.93 o                         
  -7   5   8         84.42         81.84        11.35 o                         
  -6   5   8         21.05         25.46         5.06 o                         
  -5   5   8        126.20        116.46         9.43 o                         
  -4   5   8         82.83         86.16        14.53 o                         
  -3   5   8         23.31         21.26         5.38 o                         
  -2   5   8          0.02         -0.87         2.59 o                         
  -1   5   8       1533.28       1553.88        36.48 o                         
   0   5   8        458.55        441.56        18.91 o                         
   1   5   8          8.36         11.01         3.46 o                         
   2   5   8        488.75        520.80        16.84 o                         
   3   5   8         36.41         34.90         4.14 o                         
   4   5   8        185.02        180.55        12.34 o                         
   5   5   8        219.79        230.39        23.47 o                         
   6   5   8        175.60        164.20        20.65 o                         
   7   5   8          1.13          3.34         7.02 o                         
   8   5   8        177.70        177.22        22.79 o                         
   9   5   8         90.14         95.01        11.64 o                         
  10   5   8          0.06         -3.21         3.64 o                         
  11   5   8          1.21         13.87         8.79 o                         
  12   5   8         15.20         20.02         8.02 o                         
  -9   6   8        473.65        471.63        29.95 o                         
  -8   6   8        324.09        343.86        24.86 o                         
  -7   6   8         28.24         22.37         6.81 o                         
  -6   6   8         20.60         30.20        10.30 o                         
  -5   6   8         38.05         36.09        11.31 o                         
  -4   6   8        332.09        357.10        21.16 o                         
  -3   6   8        295.38        266.18        17.55 o                         
  -2   6   8         13.19         11.63         4.83 o                         
  -1   6   8         18.01         16.88         4.90 o                         
   0   6   8        210.54        191.95        13.42 o                         
   1   6   8        702.47        698.05        20.45 o                         
   2   6   8        115.97        113.02         8.49 o                         
   3   6   8          1.08         -1.82         3.13 o                         
   4   6   8          0.25         -1.31         3.33 o                         
   5   6   8       1113.71       1183.10        45.82 o                         
   6   6   8         79.75         97.14        15.90 o                         
   7   6   8          0.12          4.74         5.39 o                         
   8   6   8         19.81         17.71         5.28 o                         
   9   6   8        352.92        353.11        22.86 o                         
  10   6   8         77.65        107.60        13.36 o                         
  11   6   8          3.67         12.87         5.61 o                         
  12   6   8         52.35         67.49        11.60 o                         
  -8   7   8         37.78         27.89         7.85 o                         
  -7   7   8          0.04         -3.91         4.43 o                         
  -6   7   8          8.85         -0.53         6.08 o                         
  -5   7   8        206.92        183.87        22.67 o                         
  -4   7   8        120.12        130.52        15.93 o                         
  -3   7   8         16.28         20.94         6.45 o                         
  -2   7   8        136.34        131.70        12.45 o                         
  -1   7   8        296.15        279.31        13.63 o                         
   0   7   8        224.51        215.87        13.44 o                         
   1   7   8        249.87        257.42        13.21 o                         
   2   7   8         38.24         45.62         5.94 o                         
   3   7   8          8.43          3.90         4.95 o                         
   4   7   8         28.68         44.72        10.49 o                         
   5   7   8       1068.34       1202.43        32.29 o                         
   6   7   8         10.81         15.39         5.07 o                         
   7   7   8         10.34          8.96         4.59 o                         
   8   7   8         63.76         74.91        10.45 o                         
   9   7   8        521.71        577.51        28.85 o                         
  10   7   8        354.29        410.41        25.80 o                         
  11   7   8        104.28        103.80        24.15 o                         
  -7   8   8          0.04          4.20         4.73 o                         
  -6   8   8         24.35         29.72        10.37 o                         
  -5   8   8         30.68         43.80         9.12 o                         
  -4   8   8         14.90          7.95         8.30 o                         
  -3   8   8        207.47        205.13        12.17 o                         
  -2   8   8         30.85         21.31         5.05 o                         
  -1   8   8        144.54        137.83        10.08 o                         
   0   8   8        312.33        273.58        13.96 o                         
   1   8   8        694.87        688.63        22.29 o                         
   2   8   8         53.74         52.57         6.68 o                         
   3   8   8         50.95         48.65         6.27 o                         
   4   8   8          6.69         10.64         7.60 o                         
   5   8   8          9.06         21.54         9.83 o                         
   6   8   8          2.07         10.98         5.23 o                         
   7   8   8          9.47          2.30         3.47 o                         
   8   8   8         11.30         12.96         5.41 o                         
   9   8   8          3.78          1.34         3.91 o                         
  10   8   8        110.69        123.82        14.33 o                         
  11   8   8         43.95         41.81         9.17 o                         
  -6   9   8         40.29         33.27        12.41 o                         
  -5   9   8          3.73         -0.81         4.47 o                         
  -4   9   8         23.92         20.06         8.89 o                         
  -3   9   8         20.01         23.43         6.60 o                         
  -2   9   8         25.45         26.72         4.60 o                         
  -1   9   8        329.89        326.57        15.61 o                         
   0   9   8        379.38        378.28        16.95 o                         
   1   9   8        652.89        651.49        29.46 o                         
   2   9   8          4.09          3.32         2.90 o                         
   3   9   8          0.30         -0.55         4.52 o                         
   4   9   8        315.29        336.21        29.95 o                         
   5   9   8          0.05          1.16         4.84 o                         
   6   9   8          0.90          4.38         5.85 o                         
   7   9   8         27.58         46.12        12.45 o                         
   8   9   8          0.21         -0.09         5.84 o                         
   9   9   8         34.65         22.69        10.33 o                         
  10   9   8        245.94        309.11        35.83 o                         
  11   9   8          1.40          8.74         6.13 o                         
  -5  10   8          2.60         12.03         7.84 o                         
  -4  10   8          1.71          1.70         4.66 o                         
  -3  10   8         45.25         45.56         8.88 o                         
  -2  10   8         22.22         14.87         8.48 o                         
  -1  10   8          0.02         -2.46         3.81 o                         
   0  10   8          0.64         -2.61         2.84 o                         
   1  10   8        125.68        110.68         9.73 o                         
   2  10   8        512.39        534.93        23.90 o                         
   3  10   8         77.19         76.96        10.64 o                         
   4  10   8         13.05          7.42         4.31 o                         
   5  10   8         26.16         14.33         7.89 o                         
   6  10   8          0.79          3.11         6.72 o                         
   7  10   8         14.69          2.50         6.18 o                         
   8  10   8         97.92        121.04        21.81 o                         
   9  10   8        166.85        180.95        27.37 o                         
  10  10   8          0.72         -0.92         6.45 o                         
  -3  11   8         51.97         69.23        18.43 o                         
  -2  11   8          4.10        -10.81        10.81 o                         
  -1  11   8         37.07         56.89        14.70 o                         
   0  11   8        181.02        169.48        16.00 o                         
   1  11   8         79.06        100.27         9.59 o                         
   2  11   8          2.36          7.58         7.56 o                         
   3  11   8          1.29          3.47         8.41 o                         
   4  11   8         28.52         34.18         8.04 o                         
   5  11   8         10.16         10.10        12.45 o                         
   6  11   8          5.05          8.04         7.45 o                         
   7  11   8          8.57          6.80         5.65 o                         
   8  11   8        100.94         99.53        21.30 o                         
   9  11   8         14.86         19.82        11.73 o                         
  -1  12   8          1.00         -1.42         7.45 o                         
   0  12   8          9.08         31.34        12.08 o                         
   1  12   8          4.41         -3.61         7.28 o                         
   2  12   8         14.00          7.55         6.67 o                         
   3  12   8          5.14          3.72         3.63 o                         
   4  12   8         11.71          3.41         8.91 o                         
   5  12   8          3.47          2.08         6.40 o                         
   6  12   8          8.73         12.64        11.06 o                         
   7  12   8          0.14          7.53         5.93 o                         
   3  13   8         31.30         26.82         8.96 o                         
   4  13   8         13.01         16.24         9.60 o                         
  -7 -10   9         60.38         59.04        10.84 o                         
  -6 -10   9         15.56         19.11         5.29 o                         
  -5 -10   9         65.00         67.65         8.89 o                         
  -4 -10   9        257.47        321.68        18.52 o                         
  -3 -10   9         81.90         97.75        10.58 o                         
  -2 -10   9          4.63          2.46         3.90 o                         
  -1 -10   9          3.33          4.97         5.25 o                         
   0 -10   9          0.41          4.13         3.46 o                         
   1 -10   9         16.85         26.93         6.68 o                         
  -8  -9   9         86.36        108.87        21.15 o                         
  -7  -9   9          0.47         -0.72         3.79 o                         
  -6  -9   9         15.00         22.69         7.17 o                         
  -5  -9   9         39.02         43.05         7.21 o                         
  -4  -9   9          3.21          4.14         4.63 o                         
  -3  -9   9         11.05         14.62         5.88 o                         
  -2  -9   9         35.20         34.35         8.05 o                         
  -1  -9   9          0.19         -7.76        10.61 o                         
   0  -9   9        166.18        180.28        17.11 o                         
   1  -9   9         40.14         39.16        12.83 o                         
   2  -9   9         36.34         46.05         9.76 o                         
   3  -9   9          9.40          4.77        12.35 o                         
   4  -9   9         22.97         38.15        15.50 o                         
  -9  -8   9         53.54         95.07        20.74 o                         
  -8  -8   9        218.15        237.70        19.79 o                         
  -7  -8   9          2.52         13.14         7.40 o                         
  -6  -8   9          1.26         -1.37         3.82 o                         
  -5  -8   9         96.36        103.94        12.67 o                         
  -4  -8   9         16.94         17.54         4.31 o                         
  -3  -8   9        102.41        105.20        12.03 o                         
  -2  -8   9         24.89         17.97         6.09 o                         
  -1  -8   9         75.04        108.46        12.38 o                         
   0  -8   9         20.20         11.30         5.39 o                         
   1  -8   9         26.30         26.86        10.01 o                         
   2  -8   9         41.55         41.98         8.75 o                         
   3  -8   9         12.83         33.86         8.22 o                         
   4  -8   9          0.21          7.67         5.64 o                         
   5  -8   9         47.75         39.43        14.52 o                         
 -10  -7   9         47.24         57.37        16.01 o                         
  -9  -7   9         20.00         36.19         9.00 o                         
  -8  -7   9          5.26          4.89         3.03 o                         
  -7  -7   9         24.12         18.50         4.70 o                         
  -6  -7   9         79.54         80.78         8.29 o                         
  -5  -7   9        209.35        201.37        12.59 o                         
  -4  -7   9         16.61         10.36         7.53 o                         
  -3  -7   9         66.58         61.10         8.65 o                         
  -2  -7   9         72.97         73.25         9.49 o                         
  -1  -7   9        257.35        255.35        17.78 o                         
   0  -7   9        724.07        676.73        29.33 o                         
   1  -7   9         32.33         33.04         7.01 o                         
   2  -7   9         99.27         81.29        11.04 o                         
   3  -7   9         71.27         76.73        10.92 o                         
   4  -7   9         15.16         20.55        11.08 o                         
   5  -7   9         16.38          7.02         9.54 o                         
   6  -7   9         11.42         13.68         6.11 o                         
 -10  -6   9         12.92         32.34        14.82 o                         
  -9  -6   9         61.25         63.79        11.09 o                         
  -8  -6   9         57.66         52.55         7.32 o                         
  -7  -6   9         12.67         13.08         3.58 o                         
  -6  -6   9        173.79        168.68        12.03 o                         
  -5  -6   9          3.81          6.45         5.10 o                         
  -4  -6   9         13.81          6.26         2.75 o                         
  -3  -6   9        204.22        157.51        12.67 o                         
  -2  -6   9         11.60          2.94         4.66 o                         
  -1  -6   9        100.39         82.57         7.65 o                         
   0  -6   9        300.42        279.43        53.84 o                         
   1  -6   9        201.60        171.76        14.17 o                         
   2  -6   9        289.27        274.73        18.48 o                         
   3  -6   9         73.64         88.82        11.13 o                         
   4  -6   9         18.87         13.74         8.08 o                         
   5  -6   9          3.37         15.98         9.15 o                         
   6  -6   9         12.77         15.59         6.12 o                         
   7  -6   9          0.01          3.48         4.12 o                         
 -11  -5   9          0.09          2.80         7.40 o                         
 -10  -5   9          0.01         -1.61         3.91 o                         
  -9  -5   9         84.00         74.03        11.54 o                         
  -8  -5   9        288.58        321.98        17.32 o                         
  -7  -5   9         60.94         46.68         6.63 o                         
  -6  -5   9         60.01         63.38         7.61 o                         
  -5  -5   9        224.86        205.20        12.78 o                         
  -4  -5   9       4220.85       4191.85        54.38 o                         
  -3  -5   9        489.44        519.73        21.64 o                         
  -2  -5   9          4.47          4.27         3.23 o                         
  -1  -5   9         29.62         31.52         5.20 o                         
   0  -5   9        287.78        324.15        15.44 o                         
   1  -5   9        166.82        197.17        23.09 o                         
   2  -5   9        566.45        232.17       263.40 o                         
   3  -5   9         62.95         81.88        18.00 o                         
   4  -5   9         43.28         38.64         6.59 o                         
   5  -5   9          3.33          1.59         5.72 o                         
   6  -5   9          6.69         -1.96         5.38 o                         
   7  -5   9         71.94         78.93        11.93 o                         
   8  -5   9         23.20         41.23         9.78 o                         
 -11  -4   9          0.85         -2.09         5.00 o                         
 -10  -4   9          3.28          3.98         4.67 o                         
  -9  -4   9          0.05          1.22         3.96 o                         
  -8  -4   9          0.18         -4.98         4.98 o                         
  -7  -4   9         76.87         69.08        10.18 o                         
  -6  -4   9        105.30         89.31        11.01 o                         
  -5  -4   9        180.77        197.97        15.35 o                         
  -4  -4   9        226.49        239.86        15.78 o                         
  -3  -4   9       2046.99       2048.30        43.19 o                         
  -2  -4   9        104.15        124.11         7.66 o                         
  -1  -4   9        135.27        139.42         7.93 o                         
   0  -4   9          0.39          0.58         1.78 o                         
   1  -4   9         37.43         43.26         7.00 o                         
   2  -4   9          5.38          2.39         5.37 o                         
   3  -4   9        138.66        139.42        20.38 o                         
   4  -4   9          0.69         -6.77         7.49 o                         
   5  -4   9         10.85         15.60         4.64 o                         
   6  -4   9         29.06         21.74         6.76 o                         
   7  -4   9         96.59        101.05        13.51 o                         
   8  -4   9        170.84        235.01        20.78 o                         
   9  -4   9          5.02         16.92        11.78 o                         
 -11  -3   9         33.62         36.10        22.26 o                         
 -10  -3   9         70.27         70.80        14.49 o                         
  -9  -3   9          0.00          0.53         4.81 o                         
  -8  -3   9        437.53        378.54        24.10 o                         
  -7  -3   9          1.75         -0.94         4.49 o                         
  -6  -3   9        372.03        352.80        21.30 o                         
  -5  -3   9         24.55         25.65         6.03 o                         
  -4  -3   9        141.52        148.20        16.66 o                         
  -3  -3   9        186.69        202.66        18.44 o                         
  -2  -3   9         32.40         36.31         7.67 o                         
  -1  -3   9        155.98        142.48         7.38 o                         
   0  -3   9         52.65         62.73         4.94 o                         
   1  -3   9        328.92        327.44        11.65 o                         
   2  -3   9        231.87        196.80        21.39 o                         
   3  -3   9         64.43         73.74        14.26 o                         
   4  -3   9        187.77        177.31        21.10 o                         
   5  -3   9        299.20        286.89        14.63 o                         
   6  -3   9        550.54        548.29        20.63 o                         
   7  -3   9         64.62         53.71         9.69 o                         
   8  -3   9          0.39         -2.69         3.58 o                         
   9  -3   9        104.14        113.17        21.97 o                         
  10  -3   9          0.01         -4.12         7.08 o                         
 -11  -2   9          0.01         16.61         7.05 o                         
 -10  -2   9         78.26         56.00        10.12 o                         
  -9  -2   9          1.15         -0.22         4.75 o                         
  -8  -2   9        331.51        313.59        21.86 o                         
  -7  -2   9         78.32         64.65         6.67 o                         
  -6  -2   9         64.89         55.81         8.93 o                         
  -5  -2   9         20.12          5.77         5.17 o                         
  -4  -2   9        126.86        126.04        15.82 o                         
  -3  -2   9          1.11          9.77         6.57 o                         
  -2  -2   9         14.93         12.38         5.55 o                         
  -1  -2   9        607.74        614.40        50.80 o                         
   0  -2   9         30.87         22.00         5.72 o                         
   1  -2   9         42.02         61.21         7.12 o                         
   2  -2   9        299.94        340.69        11.77 o                         
   3  -2   9        202.38        186.53        20.04 o                         
   4  -2   9        246.77        248.65        23.63 o                         
   5  -2   9        643.83        660.67        21.75 o                         
   6  -2   9          6.40          8.71         3.13 o                         
   7  -2   9        252.01        248.73        19.80 o                         
   8  -2   9          4.72          1.54         2.89 o                         
   9  -2   9         89.03         82.46        11.51 o                         
  10  -2   9          2.53          5.17         8.24 o                         
 -11  -1   9         67.45         74.09        15.78 o                         
 -10  -1   9          0.04          1.60         7.87 o                         
  -9  -1   9        100.08         91.85         9.22 o                         
  -8  -1   9        971.69        911.87        31.69 o                         
  -7  -1   9        191.44        190.69        16.59 o                         
  -6  -1   9         68.89         67.80        13.33 o                         
  -5  -1   9         13.18         23.63         8.61 o                         
  -4  -1   9        198.37        215.31        21.03 o                         
  -3  -1   9        678.80        659.96        34.71 o                         
  -2  -1   9         23.05         16.69         2.34 o                         
  -1  -1   9        327.81        397.88        25.04 o                         
   0  -1   9        818.28        845.88        35.15 o                         
   1  -1   9        484.21        549.22        28.34 o                         
   2  -1   9         19.69         17.72         2.86 o                         
   3  -1   9         76.07         63.51         4.56 o                         
   4  -1   9        919.74        917.78        42.82 o                         
   5  -1   9        342.04        345.49        15.39 o                         
   6  -1   9        995.37        903.78        25.55 o                         
   7  -1   9        886.52        865.94        25.67 o                         
   8  -1   9          8.73          5.35         2.88 o                         
   9  -1   9          9.95         14.05         4.19 o                         
  10  -1   9         66.47         76.39        16.85 o                         
  11  -1   9         36.95         59.49        16.01 o                         
 -11   0   9         79.23         88.22        11.03 o                         
 -10   0   9        109.17        130.17        12.04 o                         
  -9   0   9          0.41          0.12         3.35 o                         
  -8   0   9         48.77         54.86         9.08 o                         
  -7   0   9          0.91          2.07         4.93 o                         
  -6   0   9          4.97         11.17         7.22 o                         
  -5   0   9         75.89         87.64        14.69 o                         
  -4   0   9        369.82        380.07        28.02 o                         
  -3   0   9          2.92          4.74         4.26 o                         
  -2   0   9          0.81          1.33         1.02 o                         
  -1   0   9          4.36          2.74         4.61 o                         
   0   0   9        363.16        350.86        23.57 o                         
   1   0   9        467.59        520.73        28.26 o                         
   2   0   9         10.02          9.18         1.85 o                         
   3   0   9        294.76        310.55        14.71 o                         
   4   0   9        456.35        453.26        16.74 o                         
   5   0   9        139.85        126.98         9.45 o                         
   6   0   9        432.02        395.63        16.45 o                         
   7   0   9         35.75         32.37         5.02 o                         
   8   0   9          7.62          6.94         2.97 o                         
   9   0   9          7.21          7.98         4.14 o                         
  10   0   9          1.18         -2.44         3.20 o                         
  11   0   9         18.59         42.73        13.39 o                         
 -11   1   9          2.18          5.98         6.43 o                         
 -10   1   9          3.14          0.79         3.70 o                         
  -9   1   9         91.04         85.53         9.53 o                         
  -8   1   9         45.38         45.63         8.33 o                         
  -7   1   9         36.13         34.89        10.94 o                         
  -6   1   9         18.97         16.09         8.96 o                         
  -5   1   9        418.06        430.46        32.19 o                         
  -4   1   9        317.63        320.72        26.36 o                         
  -3   1   9        382.71        372.29        15.14 o                         
  -2   1   9        125.86        136.37         7.94 o                         
  -1   1   9         41.13         48.08         9.53 o                         
   0   1   9          1.38          2.39         2.85 o                         
   1   1   9        194.30        208.03        18.69 o                         
   2   1   9       1406.20       1498.46        50.03 o                         
   3   1   9        272.96        289.12        15.56 o                         
   4   1   9         11.47         15.33         3.98 o                         
   5   1   9        110.01        100.28         8.11 o                         
   6   1   9          0.50         -1.99         2.65 o                         
   7   1   9         16.30         12.36         3.59 o                         
   8   1   9         58.06         60.33         7.58 o                         
   9   1   9         97.23        119.92        15.17 o                         
  10   1   9         93.30        104.05        13.67 o                         
  11   1   9         59.09         59.72        10.27 o                         
 -10   2   9         51.01         48.78         9.44 o                         
  -9   2   9         64.50         63.64         8.87 o                         
  -8   2   9        189.71        171.29        13.30 o                         
  -7   2   9         28.89         35.57         9.16 o                         
  -6   2   9         53.22         58.65         9.36 o                         
  -5   2   9          0.11          1.13         3.23 o                         
  -4   2   9          7.36          5.85         4.18 o                         
  -3   2   9        542.99        563.56        34.56 o                         
  -2   2   9          1.29          0.82         1.02 o                         
  -1   2   9         75.05         71.65         6.70 o                         
   0   2   9         44.73         47.01         7.32 o                         
   1   2   9         60.69         60.42         4.55 o                         
   2   2   9        241.04        243.50        23.02 o                         
   3   2   9         22.26         21.41        12.43 o                         
   4   2   9        204.99        193.43        13.10 o                         
   5   2   9          3.30          5.00         4.30 o                         
   6   2   9         21.46         21.63         4.11 o                         
   7   2   9         92.03         81.69         5.98 o                         
   8   2   9          3.64          4.05         1.88 o                         
   9   2   9         51.98         60.58         9.85 o                         
  10   2   9          0.09         -4.73         8.30 o                         
  11   2   9         79.16         53.23        11.57 o                         
 -10   3   9         28.34         31.03         7.82 o                         
  -9   3   9         37.66         48.89         7.76 o                         
  -8   3   9         57.13         63.41         8.67 o                         
  -7   3   9         36.71         41.95        10.15 o                         
  -6   3   9        170.69        149.03        14.62 o                         
  -5   3   9         38.14         26.15        10.09 o                         
  -4   3   9        105.80        117.59        11.42 o                         
  -3   3   9        115.10        110.80         8.07 o                         
  -2   3   9         65.16         72.52        12.68 o                         
  -1   3   9        131.29        131.81         6.04 o                         
   0   3   9        496.44        505.83        40.75 o                         
   1   3   9        482.64        478.21        14.85 o                         
   2   3   9          0.00          0.33         2.00 o                         
   3   3   9         83.83         93.00         7.16 o                         
   4   3   9          0.12         -0.06         2.44 o                         
   5   3   9        653.60        589.83        34.66 o                         
   6   3   9          4.00          1.46         1.49 o                         
   7   3   9         58.34         46.35         4.30 o                         
   8   3   9         70.25         75.73        10.22 o                         
   9   3   9         51.92         48.05         9.14 o                         
  10   3   9        103.35         89.36        12.13 o                         
  11   3   9         10.56          3.35         3.79 o                         
  12   3   9         19.27         24.59         6.36 o                         
 -10   4   9        206.43        205.38        16.78 o                         
  -9   4   9          4.97          5.53         4.50 o                         
  -8   4   9         63.63         76.58         9.66 o                         
  -7   4   9         26.98         29.99         7.34 o                         
  -6   4   9         22.75         26.63         9.97 o                         
  -5   4   9          0.78          6.49         8.09 o                         
  -4   4   9         30.79         31.86         6.83 o                         
  -3   4   9         32.38         31.10         4.01 o                         
  -2   4   9        312.53        265.78        14.45 o                         
  -1   4   9        458.85        493.25        19.63 o                         
   0   4   9        460.00        458.86        18.11 o                         
   1   4   9        813.61        793.15        24.53 o                         
   2   4   9         52.10         47.43         3.54 o                         
   3   4   9         92.32         84.70         4.32 o                         
   4   4   9          1.52          4.17         2.81 o                         
   5   4   9        308.38        300.53        16.43 o                         
   6   4   9        225.81        255.47        16.07 o                         
   7   4   9        584.16        572.64        18.20 o                         
   8   4   9         23.66         33.04         7.12 o                         
   9   4   9          9.88         14.49         5.02 o                         
  10   4   9         53.18         37.93         7.59 o                         
  11   4   9        178.45        188.08        25.66 o                         
  12   4   9          9.70         15.63        10.35 o                         
  -9   5   9         13.93          7.44         4.17 o                         
  -8   5   9        132.38        125.75        12.50 o                         
  -7   5   9         73.78         69.49        11.01 o                         
  -6   5   9          0.05         12.21         6.88 o                         
  -5   5   9          0.12          9.15         6.77 o                         
  -4   5   9          9.73         11.84         6.29 o                         
  -3   5   9         20.66         16.33        16.09 o                         
  -2   5   9         34.41         43.09         6.71 o                         
  -1   5   9        298.45        326.58        17.25 o                         
   0   5   9        521.08        535.30        21.24 o                         
   1   5   9        511.93        469.69        19.53 o                         
   2   5   9        227.37        230.05         6.77 o                         
   3   5   9         15.65         10.36         4.70 o                         
   4   5   9         12.14         28.00         9.88 o                         
   5   5   9         10.21          3.92         6.25 o                         
   6   5   9        112.15        122.84        18.46 o                         
   7   5   9        135.62        136.84        19.93 o                         
   8   5   9         39.92         56.53        13.14 o                         
   9   5   9        746.57        832.08        51.50 o                         
  10   5   9         26.15         23.59         6.79 o                         
  11   5   9          8.29         15.91         8.28 o                         
  12   5   9         97.26         98.62        15.88 o                         
  -8   6   9         52.40         44.67         9.01 o                         
  -7   6   9        150.68        165.84        22.83 o                         
  -6   6   9          9.92          7.26         6.08 o                         
  -5   6   9          4.70          6.25         8.96 o                         
  -4   6   9        188.18        236.33        17.70 o                         
  -3   6   9          0.48         -0.71         3.41 o                         
  -2   6   9         96.14         93.54        10.33 o                         
  -1   6   9         97.19         84.57         9.53 o                         
   0   6   9        750.63        674.76        25.62 o                         
   1   6   9       2015.64       1975.38        50.09 o                         
   2   6   9        102.07         97.57         8.02 o                         
   3   6   9        167.69        177.38        13.43 o                         
   4   6   9        175.54        203.42        25.34 o                         
   5   6   9         22.27         26.24         5.41 o                         
   6   6   9         55.86         51.45         7.70 o                         
   7   6   9          1.99          2.79         4.76 o                         
   8   6   9         87.20         97.91        11.64 o                         
   9   6   9        705.01        754.43        32.91 o                         
  10   6   9         31.53         31.69         8.10 o                         
  11   6   9          3.81         -4.73         4.73 o                         
  -8   7   9          1.89         -0.78         7.46 o                         
  -7   7   9        315.75        300.30        23.12 o                         
  -6   7   9          4.27         -6.14         8.46 o                         
  -5   7   9          3.18         -7.61         7.61 o                         
  -4   7   9         18.59          2.59         3.62 o                         
  -3   7   9          6.56          1.73         3.59 o                         
  -2   7   9        382.17        400.87        22.22 o                         
  -1   7   9         15.50         14.49         5.26 o                         
   0   7   9         65.91         56.81         6.48 o                         
   1   7   9        112.60         99.25         8.72 o                         
   2   7   9         20.29         24.79         4.91 o                         
   3   7   9         76.28         77.46         7.93 o                         
   4   7   9        601.99        634.49        39.75 o                         
   5   7   9        299.31        355.75        23.43 o                         
   6   7   9         17.76          7.15         3.64 o                         
   7   7   9         17.46         21.89         8.47 o                         
   8   7   9          4.74          3.97         3.57 o                         
   9   7   9        219.40        197.14        17.43 o                         
  10   7   9        223.61        261.42        20.82 o                         
  11   7   9        272.22        257.14        21.53 o                         
  -7   8   9        115.16        111.55        15.37 o                         
  -6   8   9         35.64         31.13        11.23 o                         
  -5   8   9         73.59         84.76        16.55 o                         
  -4   8   9         25.62         17.26         6.06 o                         
  -3   8   9          5.14          5.17         4.98 o                         
  -2   8   9        184.06        192.46        12.49 o                         
  -1   8   9        102.85        104.49         9.16 o                         
   0   8   9        206.45        210.85        12.70 o                         
   1   8   9        300.01        275.51        14.68 o                         
   2   8   9         65.27         60.31         7.15 o                         
   3   8   9        141.86        137.99        10.63 o                         
   4   8   9          2.84          4.08         6.38 o                         
   5   8   9         72.43         56.06        14.01 o                         
   6   8   9          3.40         20.37         9.24 o                         
   7   8   9          0.04          4.34         6.28 o                         
   8   8   9         39.15         34.29         7.50 o                         
   9   8   9         10.52         16.06         6.13 o                         
  10   8   9        234.16        276.18        21.42 o                         
  11   8   9         50.04         65.89        14.79 o                         
  -6   9   9         14.11         14.51         9.27 o                         
  -5   9   9         37.20         43.85        12.79 o                         
  -4   9   9          3.31          2.82         7.80 o                         
  -3   9   9         63.47         47.64         9.20 o                         
  -2   9   9          1.00          8.19         5.85 o                         
  -1   9   9        197.79        206.41        12.88 o                         
   0   9   9        994.07        969.93        34.51 o                         
   1   9   9         99.42        102.67         9.51 o                         
   2   9   9        179.72        170.99        12.06 o                         
   3   9   9        153.78        136.91        11.24 o                         
   4   9   9        118.77        115.07        12.35 o                         
   5   9   9        316.50        344.92        32.17 o                         
   6   9   9         28.96         24.37         9.39 o                         
   7   9   9        148.92        177.94        25.10 o                         
   8   9   9         37.56         24.00        11.15 o                         
   9   9   9         53.90         48.38        15.93 o                         
  10   9   9         96.60        104.15        21.72 o                         
  -4  10   9         23.27         24.09         6.62 o                         
  -3  10   9          1.77          3.11         7.09 o                         
  -2  10   9        129.61        113.85        13.28 o                         
  -1  10   9         18.01         11.18         5.64 o                         
   0  10   9        114.32         99.68        11.34 o                         
   1  10   9        162.59        138.07        11.20 o                         
   2  10   9         31.27         27.57         5.75 o                         
   3  10   9          3.63         -2.08         4.02 o                         
   4  10   9         33.56         23.23        10.57 o                         
   5  10   9         71.12         70.05        15.39 o                         
   6  10   9        104.61         91.53        17.91 o                         
   7  10   9          4.15         16.72         8.41 o                         
   8  10   9          6.86          6.71         7.64 o                         
   9  10   9         12.96          5.65         7.50 o                         
  -3  11   9         32.54         26.62        11.60 o                         
  -2  11   9         66.01         61.32        15.47 o                         
  -1  11   9          0.05          1.66         3.41 o                         
   0  11   9         58.38         51.12         9.86 o                         
   1  11   9         20.25         17.17         8.92 o                         
   2  11   9          4.25         11.86         4.89 o                         
   3  11   9         31.33         36.70         8.42 o                         
   4  11   9          3.26          4.12        10.45 o                         
   5  11   9         35.51         35.50         8.18 o                         
   6  11   9         68.20         70.71        15.26 o                         
   7  11   9          0.76          5.11         7.26 o                         
   8  11   9          7.19          2.19         6.19 o                         
  -1  12   9         15.21         13.50        10.39 o                         
   0  12   9          0.38         -7.66         9.39 o                         
   1  12   9         23.27         -4.13         7.56 o                         
   2  12   9         13.52          0.84         5.47 o                         
   3  12   9         48.93         48.84         9.29 o                         
   4  12   9         32.62         46.91        10.90 o                         
   5  12   9         36.95         48.89        10.03 o                         
   6  12   9         13.82         10.32         7.27 o                         
   7  12   9          0.75          2.11         5.84 o                         
  -5 -10  10          9.10          9.27         8.81 o                         
  -4 -10  10         27.66         34.42        10.01 o                         
  -3 -10  10          1.04         11.17        10.31 o                         
  -2 -10  10          9.56         25.15        10.92 o                         
  -1 -10  10          5.22          3.45         5.07 o                         
   0 -10  10          3.41          0.81         6.06 o                         
  -7  -9  10         11.22          7.84         4.25 o                         
  -6  -9  10          5.01          4.87         4.72 o                         
  -5  -9  10          6.00          6.49         8.10 o                         
  -4  -9  10         18.07         16.56         8.78 o                         
  -3  -9  10          0.85          2.68         7.17 o                         
  -2  -9  10          1.61         -0.92         5.55 o                         
  -1  -9  10         87.96        106.49        20.67 o                         
   0  -9  10        109.03        139.33        24.74 o                         
   1  -9  10          3.72         14.74         9.86 o                         
   2  -9  10          8.21          0.02         5.96 o                         
   3  -9  10          8.20          8.75         7.04 o                         
  -8  -8  10          7.65          8.61         8.03 o                         
  -7  -8  10        329.40        359.04        25.02 o                         
  -6  -8  10          2.02        -13.98        15.71 o                         
  -5  -8  10         40.45         42.30         8.19 o                         
  -4  -8  10          6.34          6.47         8.60 o                         
  -3  -8  10         36.58         39.10         7.56 o                         
  -2  -8  10          0.73          7.89         3.25 o                         
  -1  -8  10         16.18         31.39         7.08 o                         
   0  -8  10          0.23         10.63         5.56 o                         
   1  -8  10         32.75         30.47        10.23 o                         
   2  -8  10          5.99          9.16         8.05 o                         
   3  -8  10         13.89         16.74         8.76 o                         
   4  -8  10        189.74        273.19        34.89 o                         
  -9  -7  10          0.00         -3.65         6.72 o                         
  -8  -7  10         24.30         44.40         7.03 o                         
  -7  -7  10         41.93         45.50         6.80 o                         
  -6  -7  10         26.21         22.12         6.74 o                         
  -5  -7  10         71.01         66.46        10.62 o                         
  -4  -7  10         84.84         69.40         9.47 o                         
  -3  -7  10         33.06         36.84         6.79 o                         
  -2  -7  10         25.86         15.77         6.97 o                         
  -1  -7  10        104.87        123.59        17.39 o                         
   0  -7  10         71.34         65.18         9.46 o                         
   1  -7  10          4.18          9.30         4.70 o
[truncated: 164,674 more chars]
